# Supplementary material for: The BEEHAVEecotox Model—Integrating a Mechanistic Effect Module into the Honeybee Colony Model
Source: Environ Toxicol Chem. 2022 Oct 4;41(11):2870–82. doi: 10.1002/etc.5467 (PMC9828121; doi:10.1002/etc.5467)
Supplement: Supplementary file 5 — Supporting information. [file ETC-41-2870-s010.xlsx]

## Sheet: default_dimethoate
	Simulation:	Default			["	" "	"]	]	"										["	"]	]	"
	Beehave version used:	BeeMapp_EcoTox
	Name of the experiment:	BeehaveEcoTox_sensi_default
	n time steps	1095
	N replicates	["RAND_SEED" 1 2 3 4 5 6 7 8 9 10]
	Parameters for sensitivity analysis	Default (factor 1)	Range (factor 0.001)	Range (factor 0.01)	Range (factor 0.1)	Range (factor 0.5)	Range (factor 0.9)	Range (factor 1.1)	Range (factor 1.5)	Range (factor 2)	Range (factor 4)	Range (factor 10)	Range (factor 100)	Range (factor 1000)
	ETOX_PPPConcNectar_Green	1320	1.32	13.2	132	660	1188	1452	1980	2640	5280	13200	132000	1320000
	ETOX_PPPConcPollen_Green	36200	36.2	362	3620	18100	32580	39820	54300	72400	144800	362000	3620000	36200000
	ETOX_DT50	1000	1	10	50	100	150	250	500	750	4000	10000	100000	1000000
	ETOX_WaterVolume_Red	10000	10	100	1000	5000	9000	11000	15000	20000	40000	100000	1000000	10000000
	ETOX_WaterConc_Red	10	0.01	0.1	1	5	9	11	15	20	40	100	1000	10000
	ETOX_PPPContact_Green	0.4	0.0004	0.004	0.04	0.2	0.36	0.44	0.6	0.8	1.6	4	40	400
	ETOX_Forager_Oral_LD50	0.127	0.000127	0.00127	0.0127	0.0635	0.1143	0.1397	0.1905	0.254	0.508	1.27	12.7	127
	ETOX_Forager_contact_LD50	0.169	0.000169	0.00169	0.0169	0.0845	0.1521	0.1859	0.2535	0.338	0.676	1.69	16.9	169
	ETOX_Larvae_Oral_LD50	0.24	0.00024	0.0024	0.024	0.12	0.216	0.264	0.36	0.48	0.96	2.4	24	240
	ETOX_RUD	21	0.021	0.21	2.1	10.5	18.9	23.1	31.5	42	84	210	2100	21000
	ETOX_FF_Nursebees_Nectar	0.25	0.01	0.1	0.5	0.75	0.9	0.99	1
	ETOX_FF_Nursebees_Pollen	0.25	0.01	0.1	0.5	0.75	0.9	0.99	1
	ETOX_Forager_Oral_Slope	4.37	2.185	6.555
	ETOX_Forager_contact_Slope	16.6	8.3	24.9
	ETOX_Larvae_Oral_slope	1.186	0.593	1.779
	ETOX_ExposurePeriod	12	1	7	14	30	90	180	365
	ETOX_Forager_ImmediateMortality	true	false
	ETOX_Water_foraging	true	false
	ETOX_contactexp_oneday	true	false
Foraging
	ForagingMap			Nectar and Pollen
	DotDensity			0.01
	RAND_SEED			1
	CRITICAL_COLONY_SIZE_WINTER			4000
	QUANTITY_R_l			20
	QUANTITY_G_l			20
	CONC_R			1.5
	CONC_G			1.5
	POLLEN_R_kg			1
	POLLEN_G_kg			1
	DISTANCE_R			500
	DISTANCE_G			500
	DETECT_PROB_R			0.2
	DETECT_PROB_G			0.2
	exp_StartDay			130
	exp_X-Days			212
Varroa	N_INITIAL_MITES_HEALTHY			0
	N_INITIAL_MITES_INFECTED			0
	MiteReinfestation			0.1
	Virus			DWV
	MiteReproductionModel			Martin
	AllowReinfestation			false
	VarroaTreatment			false
	TreatmentDay			270
	TreatmentDuration			40
	EfficiencyPhoretic			0.115
	TreatmentDay2			0
	TreatmentDuration2			0
	EfficiencyPhoretic2			0
	KillOpenBrood			false
	KillAllMitesInCells			false
	KillOpenBrood2			false
	KillAllMitesInCells2			false
	DroneBroodRemoval			false
	ContinuousBroodRemoval			false
	RemovalDay1			100
	RemovalDay2			140
	RemovalDay3			180
	RemovalDay4			220
	RemovalDay5			240
Beekeeping	HarvestingDay			135
	HarvestingPeriod			80
	HarvestingTH			20
	RemainingHoney_kg			5
	HoneyHarvesting			false
	MergeWeakColonies			false
	FeedBees			false
	AddPollen			false
	AddedPollen_kg			0.5
	MAX_BROODCELLS			2000099
	MAX_HONEY_STORE_kg			64000
	HoneyIdeal			false
	PollenIdeal			false
	Swarming			No swarming
	MergeColoniesTH			5000
Files - in	ReadInfile			false
	INPUT_FILE			Input_2-1_FoodFlow_RRes.txt
	ReadBeeMappFile			false
	BeeMapp_FILE			Assessments.txt
	Weather			Rothamsted (2009)
	WeatherFile			Tunnel (12h)
Plots	GenericPlot4			mites
	GenericPlot2			colony structure workers
	GenericPlot5			nectar availability [l]
	GenericPlot1			honey & pollen stores [kg]
	GenericPlot3			broodcare [%]
	GenericPlot6			pollen availability [kg]
	GenericPlot7			mean trip duration
	GenericPlot8			foragers today [%]
Advanced Input	SeasonalFoodFlow			true
	ConstantHandlingTime			false
	TIME_NECTAR_GATHERING			1200
	TIME_POLLEN_GATHERING			600
	SHIFT_R			30
	SHIFT_G			-30
	AlwaysDance			40
	DANCE_SLOPE			1.16
	DANCE_INTERCEPT			0
	EggLaying_IH			true
	QueenAgeing			false
	MAX_km_PER_DAY			5099
	ProbLazinessWinterbees			0
	Experiment			none
	SQUADRON_SIZE			100
	details			true
	writeFile			false
	modelledInsteadCalcDetectProb			false
	ShowAllPlots			true
	stopDead			false
	HiveType			Dadant
	FrameType			Standard brood/deep frame
Additions for simulating tunnel studies	exp_input_initial_conditions			false
	exp_Age-of-Queen			300
	exp_Max-Age-of-queen			600
	exp_init_honey			10
	exp_init_pollen			2
	exp_init_Ihbees			10000
	exp_init_pupae			7000
	exp_init_pupae_drone			50
	exp_init_larvae			3000
	exp_init_larvae_drone			145
	exp_init_eggs			500
	exp_init_eggs_drone			9
	Adult_mortality_mode			BEEHAVE + Stress (Simone-Finstrom 2016)
	exp_Relocation-Day1			212
	exp_Relocation-Day2			0
	exp_StressDuration			14
	exp_feeding-schedule			false
	exp_feeding-day1			170
	exp_added-fondant1			10
	exp_feeding-day2			175
	exp_added-fondant2			15
	exp_feeding-day3			180
	exp_added-fondant3			20
	exp_feeding-day4			0
	exp_added-fondant4			0
	exp_feeding-day5			0
	exp_added-fondant5			0
	exp_feeding-day6			0
	exp_added-fondant6			0
	exp_feeding-day7			0
	exp_added-fondant7			0
	exp_feeding-day8			0
	exp_added-fondant8			0
	exp_feeding-day9			0
	exp_added-fondant9			0
	exp_Honey-harvest			false
	exp_harvest-day1			20
	exp_remaining-honey1			10
	exp_harvest-day2			21
	exp_remaining-honey2			3
	exp_harvest-day3			0
	exp_remaining-honey3			0
	exp_harvest-day4			0
	exp_remaining-honey4			0
	exp_HoneyNotNegative			true
	exp-fractionSwarm			0.6
	exp-broodSwarmingTH			17000
Additions for simulating toxicity	ETOX_AppDay			217
	ETOX_ExposurePeriod			9
	ETOX_SpinupPhase			0
	ETOX_ExposurePhase			3
	ETOX_PPPConcNectar_Red			1320
	ETOX_PPPConcPollen_Red			36200
	ETOX_PPPConcNectar_Green			1320
	ETOX_PPPConcPollen_Green			36200
	ETOX_Fixed_PPPnectar:pollen			false
	ETOX_N-P-factor			26.9
	ETOX_DT50			1000
	ETOX_PPPContact_Red			0.4
	ETOX_WaterVolume_Red			10000
	ETOX_WaterConc_Red			0
	ETOX_PPPContact_Green			0.4
	ETOX_WaterVolume_Green			10000
	ETOX_WaterConc_Green			0
	ETOX_Water_foraging			false
	ETOX_Forager_Oral_LD50			0.127
	ETOX_Forager_Oral_Slope			4.37
	ETOX_Forager_contact_LD50			0.169
	ETOX_Forager_contact_Slope			16.6
	ETOX_Larvae_Oral_LD50			0.24
	ETOX_Larvae_Oral_Slope			1.186
	ETOX_Forager_ImmediateMortality			false
	ETOX_RUD			21
	ETOX_FF_Nursebees_Nectar			0.25
	ETOX_FF_Nursebees_Pollen			0.25
	ETOX_degradation_honey			false
	ETOX_DT50_honey			60
	ETOX_contactexp_oneday			false

## Sheet: default_fenoxycarb
	Simulation:	Default																["	" "	"]	]	"
	Beehave version used:	BeeMapp_EcoTox
	Name of the experiment:	BeehaveEcoTox_sensi_default
	n time steps	1095
	N replicates	["RAND_SEED" 1 2 3 4 5 6 7 8 9 10]
	Parameters for sensitivity analysis	Default (factor 1)	Range (factor 0.001)	Range (factor 0.01)	Range (factor 0.1)	Range (factor 0.5)	Range (factor 0.9)	Range (factor 1.1)	Range (factor 1.5)	Range (factor 2)	Range (factor 4)	Range (factor 10)	Range (factor 100)	Range (factor 1000)
	ETOX_PPPConcNectar_Green	990	0.99	9.9	99	495	891	1089	1485	1980	3960	9900	99000	990000
	ETOX_PPPConcPollen_Green	27150	27.15	271.5	2715	13575	24435	29865	40725	54300	108600	271500	2715000	27150000
	ETOX_DT50	1000	1	10	50	100	150	250	500	750	4000	10000	100000	1000000
	ETOX_WaterVolume_Red	10000	10	100	1000	5000	9000	11000	15000	20000	40000	100000	1000000	10000000
	ETOX_WaterConc_Red	10	0.01	0.1	1	5	9	11	15	20	40	100	1000	10000
	ETOX_PPPContact_Green	0.3	0.0003	0.003	0.03	0.15	0.27	0.33	0.45	0.6	1.2	3	30	300
	ETOX_Forager_Oral_LD50	1000	1	10	100	500	900	1100	1500	2000	4000	10000	100000	1000000
	ETOX_Forager_contact_LD50	193.92	0.19392	1.9392	19.392	96.96	174.528	213.312	290.88	387.84	775.68	1939.2	19392	193920
	ETOX_Larvae_Oral_LD50	0.0014	1.4e-06	1.4e-05	0.00014	0.0007	0.00126	0.00154	0.0021	0.0028	0.0056	0.014	0.14	1.4
	ETOX_RUD	21	0.021	0.21	2.1	10.5	18.9	23.1	31.5	42	84	210	2100	21000
	ETOX_FF_Nursebees_Nectar	0.25	0.01	0.1	0.5	0.75	0.9	0.99	1
	ETOX_FF_Nursebees_Pollen	0.25	0.01	0.1	0.5	0.75	0.9	0.99	1
	ETOX_Forager_Oral_Slope	100	50	150
	ETOX_Forager_contact_Slope	1.08	0.54	1.62
	ETOX_Larvae_Oral_slope	1.6	0.8	2.4
	ETOX_ExposurePeriod	8	1	7	14	30	90	180	365
	ETOX_Forager_ImmediateMortality	true	false
	ETOX_Water_foraging	true	false
	ETOX_contactexp_oneday	true	false
Foraging
	ForagingMap			Nectar and Pollen
	DotDensity			0.01
	N_INITIAL_BEES			10000
	CRITICAL_COLONY_SIZE_WINTER			4000
	QUANTITY_R_l			20
	QUANTITY_G_l			20
	CONC_R			1.5
	CONC_G			1.5
	POLLEN_R_kg			1
	POLLEN_G_kg			1
	DISTANCE_R			500
	DISTANCE_G			500
	DETECT_PROB_R			0.2
	DETECT_PROB_G			0.2
	exp_StartDay			212
	exp_X-Days			365
Varroa	N_INITIAL_MITES_HEALTHY			0
	N_INITIAL_MITES_INFECTED			0
	MiteReinfestation			0.1
	Virus			DWV
	MiteReproductionModel			Martin
	AllowReinfestation			false
	VarroaTreatment			false
	TreatmentDay			270
	TreatmentDuration			40
	EfficiencyPhoretic			0.115
	TreatmentDay2			0
	TreatmentDuration2			0
	EfficiencyPhoretic2			0
	KillOpenBrood			false
	KillAllMitesInCells			false
	KillOpenBrood2			false
	KillAllMitesInCells2			false
	DroneBroodRemoval			false
	ContinuousBroodRemoval			false
	RemovalDay1			100
	RemovalDay2			140
	RemovalDay3			180
	RemovalDay4			220
	RemovalDay5			240
Beekeeping	HarvestingDay			135
	HarvestingPeriod			80
	HarvestingTH			20
	RemainingHoney_kg			5
	HoneyHarvesting			false
	MergeWeakColonies			false
	FeedBees			false
	AddPollen			false
	AddedPollen_kg			0.5
	MAX_BROODCELLS			64000
	MAX_HONEY_STORE_kg			50
	HoneyIdeal			false
	PollenIdeal			false
	Swarming			No swarming
	MergeColoniesTH			5000
Files - in	ReadInfile			false
	INPUT_FILE			Input_2-1_FoodFlow_RRes.txt
	ReadBeeMappFile			false
	BeeMapp_FILE			Assessments.txt
	Weather			Tunnel (12h)
	WeatherFile			WeatherSite01.txt
Plots	GenericPlot4			mites
	GenericPlot2			colony structure workers
	GenericPlot5			nectar availability [l]
	GenericPlot1			honey & pollen stores [kg]
	GenericPlot3			broodcare [%]
	GenericPlot6			pollen availability [kg]
	GenericPlot7			mean trip duration
	GenericPlot8			foragers today [%]
Advanced Input	SeasonalFoodFlow			false
	ConstantHandlingTime			false
	TIME_NECTAR_GATHERING			1200
	TIME_POLLEN_GATHERING			600
	SHIFT_R			-30
	SHIFT_G			40
	AlwaysDance			false
	DANCE_SLOPE			1.16
	DANCE_INTERCEPT			0
	EggLaying_IH			true
	QueenAgeing			false
	MAX_km_PER_DAY			5099
	ProbLazinessWinterbees			0
	Experiment			none
	SQUADRON_SIZE			100
	details			true
	writeFile			false
	modelledInsteadCalcDetectProb			false
	ShowAllPlots			true
	stopDead			false
	HiveType			Dadant
	FrameType			Standard brood/deep frame
Additions for simulating tunnel studies	exp_input_initial_conditions			false
	exp_Age-of-Queen			300
	exp_Max-Age-of-queen			600
	exp_init_honey			10
	exp_init_pollen			2
	exp_init_Ihbees			10000
	exp_init_pupae			7000
	exp_init_pupae_drone			50
	exp_init_larvae			3000
	exp_init_larvae_drone			145
	exp_init_eggs			500
	exp_init_eggs_drone			9
	Adult_mortality_mode			BEEHAVE + Stress (Simone-Finstrom 2016)
	exp_Relocation-Day1			212
	exp_Relocation-Day2			0
	exp_StressDuration			14
	exp_feeding-schedule			false
	exp_feeding-day1			170
	exp_added-fondant1			10
	exp_feeding-day2			175
	exp_added-fondant2			15
	exp_feeding-day3			180
	exp_added-fondant3			20
	exp_feeding-day4			0
	exp_added-fondant4			0
	exp_feeding-day5			0
	exp_added-fondant5			0
	exp_feeding-day6			0
	exp_added-fondant6			0
	exp_feeding-day7			0
	exp_added-fondant7			0
	exp_feeding-day8			0
	exp_added-fondant8			0
	exp_feeding-day9			0
	exp_added-fondant9			0
	exp_Honey-harvest			false
	exp_harvest-day1			20
	exp_remaining-honey1			10
	exp_harvest-day2			21
	exp_remaining-honey2			3
	exp_harvest-day3			0
	exp_remaining-honey3			0
	exp_harvest-day4			0
	exp_remaining-honey4			0
	exp_HoneyNotNegative			true
	exp-fractionSwarm			0.6
	exp-broodSwarmingTH			17000
Additions for simulating toxicity	ETOX_AppDay			189
	ETOX_ExposurePeriod			8
	ETOX_SpinupPhase			0
	ETOX_ExposurePhase			3
	ETOX_PPPConcNectar_Red			990
	ETOX_PPPConcPollen_Red			27150
	ETOX_PPPConcNectar_Green			990
	ETOX_PPPConcPollen_Green			27150
	ETOX_Fixed_PPPnectar:pollen			false
	ETOX_N-P-factor			26.9
	ETOX_DT50			1000
	ETOX_PPPContact_Red			0.3
	ETOX_WaterVolume_Red			10000
	ETOX_WaterConc_Red			0
	ETOX_PPPContact_Green			0.3
	ETOX_WaterVolume_Green			10000
	ETOX_WaterConc_Green			0
	ETOX_Water_foraging			false
	ETOX_Forager_Oral_LD50			1000
	ETOX_Forager_Oral_Slope			100
	ETOX_Forager_contact_LD50			193.92
	ETOX_Forager_contact_Slope			1.08
	ETOX_Larvae_Oral_LD50			0.0014
	ETOX_Larvae_Oral_Slope			1.6
	ETOX_Forager_ImmediateMortality			false
	ETOX_RUD			21
	ETOX_FF_Nursebees_Nectar			0.25
	ETOX_FF_Nursebees_Pollen			0.25
	ETOX_degradation_honey			false
	ETOX_DT50_honey			60
	ETOX_contactexp_oneday			false
