# Supplementary material for: The BEEHAVEecotox Model—Integrating a Mechanistic Effect Module into the Honeybee Colony Model
Source: Environ Toxicol Chem. 2022 Oct 4;41(11):2870–82. doi: 10.1002/etc.5467 (PMC9828121; doi:10.1002/etc.5467)
Supplement: Supplementary file 6 — Supporting information. [file ETC-41-2870-s005.xlsx]

## Sheet: 1. INFO
	INFORMATION: These sheets contain all information necessary to set up the BEEHAVEecotox model. Examples are given for 2 semi-field studies (tunnel design) with Fenoxycarb and Dimethoate. This file can also be used to create new input files, such as other substances or semi-field studies. The following information is necessary: - crop in the tunnel (with data on honey production, flowering period,…

## Sheet: 2. Semi-field Data
				Attention!		= input from the semi-field study is needed
						= values needed for BEEHAVEecotox
	BACKGROUND INFORMATION							SEMI-FIELD STUDY INFORMATION
		Density of sucrose solution							Phacelia	Value	Unit	Reference / Notes
		% sucrose	Value	Unit	Reference				max. honey	496	[kg/ha]	214-496 [kg/ha]; Pritsch 2007, Bienenweide
		32	1.1366	[kg/L]					Sucrose in honey	82	[%]	Winston 1987, p. 57; nectar is evaporated and water content reduced to 18% -> 82% sugar
		33	1.1415	[kg/L]					Nectar for 1 kg honey	2.52308	[kg]
									Nectar	1251.45	[kg/ha]
									Nectar	0.125145	[kg/m2]
		EFSA (2013) Bee GD; p. 130 ff. table F1							Flowering period	35	[d]	Pritsch 2007, Bienenweide
			RUD (mg/kg) pollen	RUD (mg/kg) nectar	unit				Nectar per day	0.00357556	[kg/m2]
		median	45.2	1.4	[mg/kg * ha/kg]				Sucrose in nectar	32.5	[%]	Pritsch 2007, Bienenweide
		90th %	77	2.9	[mg/kg * ha/kg]				Nectar density	1.13905	[kg/L]
		95th %	83.8	3.1	[mg/kg * ha/kg]				Nectar per day (Phacelia)	0.00313907	[L/m2]
		highest value*	90.5	3.3	[mg/kg * ha/kg]
		* only values available for Phacelia were taken into consideration (n=6)
										Dimethoate	Fenoxycarb	Unit	Notes
									Tunnel size	47.52	75	[m2]	add size of the tunnel in the semi-field study
									Nectar	0.149169	0.23543	[L]
									Pollen	0.00745844	0.0117715	[kg]	20 times less than nectar; according to the original BEEHAVE model, L vs. 20 x kg
									QUANTITY_R_l	2.98337	4.70861	[L]	to ensure exposure, multiplied with 20; These numbers are too low in comparison to default setup of the original BEEHAVE model 20 for nectar and 1 for pollen
									POLLEN_R_kg	0.149169	0.23543	[kg]	to ensure exposure, multiplied with 20; s.a.
									Appl. Rate	0.4	0.3	[kg/ha]
									ETOX_PPPConcNectar_Red	1320	990	[µg/kg]	Concentration = Application rate * RUD = [kg/ha] * [mg/kg * ha/kg] = [mg/kg] * 1000 = [µg/kg]
									ETOX_PPPConcPollen_Red	36200	27150	[µg/kg]
									Contact	0.84		[µg/bee]

## Sheet: 3. OVERVIEW
		FENOXYCARB - CONTROL				FENOXYCARB - APPLICATION				DIMETHOATE - CONTROL			DIMETHOATE - APPLICATION
	Variables	Hive 1	Hive 2	Hive 3	Hive 4	Hive 1	Hive 2	Hive 3	Hive 4	Hive 1	Hive 2	Hive 3	Hive 1	Hive 2	Hive 3
Foraging	ForagingMap	Nectar and Pollen				Nectar and Pollen				Nectar and Pollen			Nectar and Pollen
	DotDensity	0.01				0.01				0.01			0.01
	RAND_SEED	[1 1 100]				[1 1 100]				[1 1 100]			[1 1 100]
	N_INITIAL_BEES	10000				10000				10000			10000
	CRITICAL_COLONY_SIZE_WINTER	4000				4000				4000			4000
	QUANTITY_R_l	4.71				4.71				2.98			2.98
	QUANTITY_G_l	0.471				0.471				0.298			0.298
	CONC_R	1.23				1.23				1.23			1.23
	CONC_G	1.23				1.23				1.23			1.23
	POLLEN_R_kg	0.24				0.24				0.15			0.15
	POLLEN_G_kg	0.024				0.024				0.015			0.015
	DISTANCE_R	10				10				10			10
	DISTANCE_G	100				100				100			100
	DETECT_PROB_R	0.2				0.2				0.2			0.2
	DETECT_PROB_G	0.2				0.2				0.2			0.2
	exp_StartDay	188				188				212			212
	exp_X-Days	365				365				365			365
Varroa	N_INITIAL_MITES_HEALTHY	0				0				0			0
	N_INITIAL_MITES_INFECTED	0				0				0			0
	MiteReinfestation	0.1				0.1				0.1			0.1
	Virus	DWV				DWV				DWV			DWV
	MiteReproductionModel	Martin				Martin				Martin			Martin
	AllowReinfestation	false				false				false			false
	VarroaTreatment	false				false				false			false
	TreatmentDay	270				270				270			270
	TreatmentDuration	40				40				40			40
	EfficiencyPhoretic	0.115				0.115				0.115			0.115
	TreatmentDay2	0				0				0			0
	TreatmentDuration2	0				0				0			0
	EfficiencyPhoretic2	0				0				0			0
	KillOpenBrood	false				false				false			false
	KillAllMitesInCells	false				false				false			false
	KillOpenBrood2	false				false				false			false
	KillAllMitesInCells2	false				false				false			false
	DroneBroodRemoval	false				false				false			false
	ContinuousBroodRemoval	false				false				false			false
	RemovalDay1	100				100				100			100
	RemovalDay2	140				140				140			140
	RemovalDay3	180				180				180			180
	RemovalDay4	220				220				220			220
	RemovalDay5	240				240				240			240
Beekeeping	HarvestingDay	135				135				135			135
	HarvestingPeriod	80				80				80			80
	HarvestingTH	20				20				20			20
	RemainingHoney_kg	5				5				5			5
	HoneyHarvesting	false				false				false			false
	MergeWeakColonies	false				false				false			false
	FeedBees	false				false				false			false
	AddPollen	false				false				false			false
	AddedPollen_kg	0.5				0.5				0.5			0.5
	MAX_BROODCELLS	64000				64000				64000			64000
	MAX_HONEY_STORE_kg	50				50				50			50
	HoneyIdeal	false				false				false			false
	PollenIdeal	false				false				false			false
	Swarming	No swarming				No swarming				No swarming			No swarming
	MergeColoniesTH	5000				5000				5000			5000
Files - in	ReadInfile	false				false				false			false
	INPUT_FILE	Input_2-1_FoodFlow_RRes.txt				Input_2-1_FoodFlow_RRes.txt				Input_2-1_FoodFlow_RRes.txt			Input_2-1_FoodFlow_RRes.txt
	ReadBeeMappFile	false				false				false			false
	BeeMapp_FILE	Assessments.txt				Assessments.txt				Assessments.txt			Assessments.txt
	Weather	Tunnel (12h)				Tunnel (12h)				Tunnel (12h)			Tunnel (12h)
	WeatherFile	WeatherSite01.txt				WeatherSite01.txt				WeatherSite01.txt			WeatherSite01.txt
Plots	GenericPlot4	mites				mites				mites			mites
	GenericPlot2	colony structure workers				colony structure workers				colony structure workers			colony structure workers
	GenericPlot5	nectar availability [l]				nectar availability [l]				nectar availability [l]			nectar availability [l]
	GenericPlot1	honey & pollen stores [kg]				honey & pollen stores [kg]				honey & pollen stores [kg]			honey & pollen stores [kg]
	GenericPlot3	broodcare [%]				broodcare [%]				broodcare [%]			broodcare [%]
	GenericPlot6	pollen availability [kg]				pollen availability [kg]				pollen availability [kg]			pollen availability [kg]
	GenericPlot7	mean trip duration				mean trip duration				mean trip duration			mean trip duration
	GenericPlot8	foragers today [%]				foragers today [%]				foragers today [%]			foragers today [%]
Advanced Input	SeasonalFoodFlow	false				false				false			false
	ConstantHandlingTime	false				false				false			false
	TIME_NECTAR_GATHERING	1200				1200				1200			1200
	TIME_POLLEN_GATHERING	600				600				600			600
	SHIFT_R	-30				-30				-30			-30
	SHIFT_G	40				40				40			40
	AlwaysDance	false				false				false			false
	DANCE_SLOPE	1.16				1.16				1.16			1.16
	DANCE_INTERCEPT	0				0				0			0
	EggLaying_IH	true				true				true			true
	QueenAgeing	false				false				false			false
	MAX_km_PER_DAY	5099				5099				5099			5099
	ProbLazinessWinterbees	0				0				0			0
	Experiment	none				none				none			none
	SQUADRON_SIZE	100				100				100			100
	details	true				true				true			true
	writeFile	false				false				false			false
	modelledInsteadCalcDetectProb	false				false				false			false
	ShowAllPlots	true				true				true			true
	stopDead	false				false				false			false
	HiveType	Dadant				Dadant				Dadant			Dadant
	FrameType	Standard brood/deep frame				Standard brood/deep frame				Standard brood/deep frame			Standard brood/deep frame
Additions for simulating tunnel studies	exp_input_initial_conditions	true				true				true			true
	exp_Age-of-Queen	300				300				300			300
	exp_Max-Age-of-queen	600				600				600			600
	exp_init_honey	4.464	3.888	5.76	5.904	4.752	3.312	7.056	4.32	4.9	5.6	6.1	8.2	6.8	8.5
	exp_init_pollen	0.39744	0.46368	0.92736	2.18592	0.72864	0.39744	1.656	1.656	0.598	0.552	0.506	0.138	0.644	0.46
	exp_init_Ihbees	5625	7065	5400	4815	7155	6570	6795	6120	4188	6313	8875	2188	6438	9500
	exp_init_pupae	12960	13248	13248	6912	13824	13248	9504	5184	2600	9400	2800	7600	13400	10400
	exp_init_pupae_drone	0	0	0	0	0	0	0	0	0	0	0	0	0	0
	exp_init_larvae	7200	7200	9504	6336	6624	9792	11520	2304	4800	6200	8000	600	5800	4400
	exp_init_larvae_drone	0	0	0	0	0	0	0	0	0	0	0	0	0	0
	exp_init_eggs	6336	8640	3456	1440	11520	4320	4320	1728	2000	3000	2200	1200	2000	2600
	exp_init_eggs_drone	0	0	0	0	0	0	0	0	0	0	0	0	0	0
	Adult_mortality_mode	BEEHAVE + Stress (Simone-Finstrom 2016)				BEEHAVE + Stress (Simone-Finstrom 2016)				BEEHAVE + Stress (Simone-Finstrom 2016)			BEEHAVE + Stress (Simone-Finstrom 2016)
	exp_Relocation-Day1	188				188				212			212
	exp_Relocation-Day2	0				0				0			0
	exp_StressDuration	9				9				14			14
	exp_feeding-shedule	false				false				false			false
	exp_feeding-day1	170				170				170			170
	exp_added-fondant1	10				10				10			10
	exp_feeding-day2	175				175				175			175
	exp_added-fondant2	15				15				15			15
	exp_feeding-day3	180				180				180			180
	exp_added-fondant3	20				20				20			20
	exp_feeding-day4	0				0				0			0
	exp_added-fondant4	0				0				0			0
	exp_feeding-day5	0				0				0			0
	exp_added-fondant5	0				0				0			0
	exp_feeding-day6	0				0				0			0
	exp_added-fondant6	0				0				0			0
	exp_feeding-day7	0				0				0			0
	exp_added-fondant7	0				0				0			0
	exp_feeding-day8	0				0				0			0
	exp_added-fondant8	0				0				0			0
	exp_feeding-day9	0				0				0			0
	exp_added-fondant9	0				0				0			0
	exp_Honey-harvest	false				false				false			false
	exp_harvest-day1	20				20				20			20
	exp_remaining-honey1	10				10				10			10
	exp_harvest-day2	21				21				21			21
	exp_remaining-honey2	3				3				3			3
	exp_harvest-day3	0				0				0			0
	exp_remaining-honey3	0				0				0			0
	exp_harvest-day4	0				0				0			0
	exp_remaining-honey4	0				0				0			0
	exp_HoneyNotNegative	true				true				true			true
	exp-fractionSwarm	0.6				0.6				0.6			0.6
	exp-broodSwarmingTH	17000				17000				17000			17000
Additions for simulating toxicity	ETOX_AppDay	0				189				0			217
	ETOX_ExposurePeriod	0				8				0			9
	ETOX_SpinupPhase	0				0				0			0
	ETOX_ExposurePhase	0				1				0			1
	ETOX_PPPConcNectar_Red	0				990				0			1320
	ETOX_PPPConcPollen_Red	0				27150				0			36200
	ETOX_PPPConcNectar_Green	0				0				0			0
	ETOX_PPPConcPollen_Green	0				0				0			0
	ETOX_Fixed_PPPnectar:pollen	false				false				false			false
	ETOX_N-P-factor	26.9				26.9				26.9			26.9
	ETOX_DT50	1000				1000				1000			1000
	ETOX_PPPContact_Red	0				0.3				0			0.4
	ETOX_WaterVolume_Red	10000				10000				10000			10000
	ETOX_WaterConc_Red	0				0				0			0
	ETOX_PPPContact_Green	0				0				0			0
	ETOX_WaterVolume_Green	10000				10000				10000			10000
	ETOX_WaterConc_Green	0				0				0			0
	ETOX_Water_foraging	false				false				false			false
	ETOX_Forager_Oral_LD50	1000				1000				0.127			0.127
	ETOX_Forager_Oral_Slope	100				100				4.37			4.37
	ETOX_Forager_contact_LD50	193.92				193.92				0.169			0.169
	ETOX_Forager_contact_Slope	1.08				1.08				16.6			16.6
	ETOX_Larvae_Oral_LD50	0.0014				0.0014				0.24			0.24
	ETOX_Larvae_Oral_Slope	1.6				1.6				1.186			1.186
	ETOX_Forager_ImmediateMortality	false				false				false			false
	ETOX_RUD	0				21				0			21
	ETOX_FF_Nursebees_Nectar	1				1				1			1
	ETOX_FF_Nursebees_Pollen	1				1				1			1
	ETOX_degradation_honey	false				false				false			false
	ETOX_DT50_honey	60				60				60			60
	ETOX_contactexp_oneday	true				true				true			true

## Sheet: 4.1 Fenoxycarb-control
			FENOXYCARB - CONTROL HIVES						NETLOGO INPUT OF FENOXYCARB CONTROL HIVES
		NetLogo variable	Hive 1	Hive 2	Hive 3	Hive 4			Hive 1	Hive 2	Hive 3	Hive 4
Foraging	[	"ForagingMap"	"Nectar and Pollen"	"Nectar and Pollen"	"Nectar and Pollen"	"Nectar and Pollen"	]		["ForagingMap" "Nectar and Pollen"]	["ForagingMap" "Nectar and Pollen"]	["ForagingMap" "Nectar and Pollen"]	["ForagingMap" "Nectar and Pollen"]
	[	"DotDensity"	0.01	0.01	0.01	0.01	]		["DotDensity" 0.01]	["DotDensity" 0.01]	["DotDensity" 0.01]	["DotDensity" 0.01]
	[	"RAND_SEED"	[1 1 100]	[1 1 100]	[1 1 100]	[1 1 100]	]		["RAND_SEED" [1 1 100]]	["RAND_SEED" [1 1 100]]	["RAND_SEED" [1 1 100]]	["RAND_SEED" [1 1 100]]
	[	"N_INITIAL_BEES"	10000	10000	10000	10000	]		["N_INITIAL_BEES" 10000]	["N_INITIAL_BEES" 10000]	["N_INITIAL_BEES" 10000]	["N_INITIAL_BEES" 10000]
	[	"CRITICAL_COLONY_SIZE_WINTER"	4000	4000	4000	4000	]		["CRITICAL_COLONY_SIZE_WINTER" 4000]	["CRITICAL_COLONY_SIZE_WINTER" 4000]	["CRITICAL_COLONY_SIZE_WINTER" 4000]	["CRITICAL_COLONY_SIZE_WINTER" 4000]
	[	"QUANTITY_R_l"	4.71	4.71	4.71	4.71	]		["QUANTITY_R_l" 4.71]	["QUANTITY_R_l" 4.71]	["QUANTITY_R_l" 4.71]	["QUANTITY_R_l" 4.71]
	[	"QUANTITY_G_l"	0.471	0.471	0.471	0.471	]		["QUANTITY_G_l" 0.471]	["QUANTITY_G_l" 0.471]	["QUANTITY_G_l" 0.471]	["QUANTITY_G_l" 0.471]
	[	"CONC_R"	1.23	1.23	1.23	1.23	]		["CONC_R" 1.23]	["CONC_R" 1.23]	["CONC_R" 1.23]	["CONC_R" 1.23]
	[	"CONC_G"	1.23	1.23	1.23	1.23	]		["CONC_G" 1.23]	["CONC_G" 1.23]	["CONC_G" 1.23]	["CONC_G" 1.23]
	[	"POLLEN_R_kg"	0.24	0.24	0.24	0.24	]		["POLLEN_R_kg" 0.24]	["POLLEN_R_kg" 0.24]	["POLLEN_R_kg" 0.24]	["POLLEN_R_kg" 0.24]
	[	"POLLEN_G_kg"	0.024	0.024	0.024	0.024	]		["POLLEN_G_kg" 0.024]	["POLLEN_G_kg" 0.024]	["POLLEN_G_kg" 0.024]	["POLLEN_G_kg" 0.024]
	[	"DISTANCE_R"	10	10	10	10	]		["DISTANCE_R" 10]	["DISTANCE_R" 10]	["DISTANCE_R" 10]	["DISTANCE_R" 10]
	[	"DISTANCE_G"	100	100	100	100	]		["DISTANCE_G" 100]	["DISTANCE_G" 100]	["DISTANCE_G" 100]	["DISTANCE_G" 100]
	[	"DETECT_PROB_R"	0.2	0.2	0.2	0.2	]		["DETECT_PROB_R" 0.2]	["DETECT_PROB_R" 0.2]	["DETECT_PROB_R" 0.2]	["DETECT_PROB_R" 0.2]
	[	"DETECT_PROB_G"	0.2	0.2	0.2	0.2	]		["DETECT_PROB_G" 0.2]	["DETECT_PROB_G" 0.2]	["DETECT_PROB_G" 0.2]	["DETECT_PROB_G" 0.2]
	[	"exp_StartDay"	188	188	188	188	]		["exp_StartDay" 188]	["exp_StartDay" 188]	["exp_StartDay" 188]	["exp_StartDay" 188]
	[	"exp_X-Days"	365	365	365	365	]		["exp_X-Days" 365]	["exp_X-Days" 365]	["exp_X-Days" 365]	["exp_X-Days" 365]
Varroa	[	"N_INITIAL_MITES_HEALTHY"	0	0	0	0	]		["N_INITIAL_MITES_HEALTHY" 0]	["N_INITIAL_MITES_HEALTHY" 0]	["N_INITIAL_MITES_HEALTHY" 0]	["N_INITIAL_MITES_HEALTHY" 0]
	[	"N_INITIAL_MITES_INFECTED"	0	0	0	0	]		["N_INITIAL_MITES_INFECTED" 0]	["N_INITIAL_MITES_INFECTED" 0]	["N_INITIAL_MITES_INFECTED" 0]	["N_INITIAL_MITES_INFECTED" 0]
	[	"MiteReinfestation"	0.1	0.1	0.1	0.1	]		["MiteReinfestation" 0.1]	["MiteReinfestation" 0.1]	["MiteReinfestation" 0.1]	["MiteReinfestation" 0.1]
	[	"Virus"	"DWV"	"DWV"	"DWV"	"DWV"	]		["Virus" "DWV"]	["Virus" "DWV"]	["Virus" "DWV"]	["Virus" "DWV"]
	[	"MiteReproductionModel"	"Martin"	"Martin"	"Martin"	"Martin"	]		["MiteReproductionModel" "Martin"]	["MiteReproductionModel" "Martin"]	["MiteReproductionModel" "Martin"]	["MiteReproductionModel" "Martin"]
	[	"AllowReinfestation"	false	false	false	false	]		["AllowReinfestation" false]	["AllowReinfestation" false]	["AllowReinfestation" false]	["AllowReinfestation" false]
	[	"VarroaTreatment"	false	false	false	false	]		["VarroaTreatment" false]	["VarroaTreatment" false]	["VarroaTreatment" false]	["VarroaTreatment" false]
	[	"TreatmentDay"	270	270	270	270	]		["TreatmentDay" 270]	["TreatmentDay" 270]	["TreatmentDay" 270]	["TreatmentDay" 270]
	[	"TreatmentDuration"	40	40	40	40	]		["TreatmentDuration" 40]	["TreatmentDuration" 40]	["TreatmentDuration" 40]	["TreatmentDuration" 40]
	[	"EfficiencyPhoretic"	0.115	0.115	0.115	0.115	]		["EfficiencyPhoretic" 0.115]	["EfficiencyPhoretic" 0.115]	["EfficiencyPhoretic" 0.115]	["EfficiencyPhoretic" 0.115]
	[	"TreatmentDay2"	0	0	0	0	]		["TreatmentDay2" 0]	["TreatmentDay2" 0]	["TreatmentDay2" 0]	["TreatmentDay2" 0]
	[	"TreatmentDuration2"	0	0	0	0	]		["TreatmentDuration2" 0]	["TreatmentDuration2" 0]	["TreatmentDuration2" 0]	["TreatmentDuration2" 0]
	[	"EfficiencyPhoretic2"	0	0	0	0	]		["EfficiencyPhoretic2" 0]	["EfficiencyPhoretic2" 0]	["EfficiencyPhoretic2" 0]	["EfficiencyPhoretic2" 0]
	[	"KillOpenBrood"	false	false	false	false	]		["KillOpenBrood" false]	["KillOpenBrood" false]	["KillOpenBrood" false]	["KillOpenBrood" false]
	[	"KillAllMitesInCells"	false	false	false	false	]		["KillAllMitesInCells" false]	["KillAllMitesInCells" false]	["KillAllMitesInCells" false]	["KillAllMitesInCells" false]
	[	"KillOpenBrood2"	false	false	false	false	]		["KillOpenBrood2" false]	["KillOpenBrood2" false]	["KillOpenBrood2" false]	["KillOpenBrood2" false]
	[	"KillAllMitesInCells2"	false	false	false	false	]		["KillAllMitesInCells2" false]	["KillAllMitesInCells2" false]	["KillAllMitesInCells2" false]	["KillAllMitesInCells2" false]
	[	"DroneBroodRemoval"	false	false	false	false	]		["DroneBroodRemoval" false]	["DroneBroodRemoval" false]	["DroneBroodRemoval" false]	["DroneBroodRemoval" false]
	[	"ContinuousBroodRemoval"	false	false	false	false	]		["ContinuousBroodRemoval" false]	["ContinuousBroodRemoval" false]	["ContinuousBroodRemoval" false]	["ContinuousBroodRemoval" false]
	[	"RemovalDay1"	100	100	100	100	]		["RemovalDay1" 100]	["RemovalDay1" 100]	["RemovalDay1" 100]	["RemovalDay1" 100]
	[	"RemovalDay2"	140	140	140	140	]		["RemovalDay2" 140]	["RemovalDay2" 140]	["RemovalDay2" 140]	["RemovalDay2" 140]
	[	"RemovalDay3"	180	180	180	180	]		["RemovalDay3" 180]	["RemovalDay3" 180]	["RemovalDay3" 180]	["RemovalDay3" 180]
	[	"RemovalDay4"	220	220	220	220	]		["RemovalDay4" 220]	["RemovalDay4" 220]	["RemovalDay4" 220]	["RemovalDay4" 220]
	[	"RemovalDay5"	240	240	240	240	]		["RemovalDay5" 240]	["RemovalDay5" 240]	["RemovalDay5" 240]	["RemovalDay5" 240]
Beekeeping	[	"HarvestingDay"	135	135	135	135	]		["HarvestingDay" 135]	["HarvestingDay" 135]	["HarvestingDay" 135]	["HarvestingDay" 135]
	[	"HarvestingPeriod"	80	80	80	80	]		["HarvestingPeriod" 80]	["HarvestingPeriod" 80]	["HarvestingPeriod" 80]	["HarvestingPeriod" 80]
	[	"HarvestingTH"	20	20	20	20	]		["HarvestingTH" 20]	["HarvestingTH" 20]	["HarvestingTH" 20]	["HarvestingTH" 20]
	[	"RemainingHoney_kg"	5	5	5	5	]		["RemainingHoney_kg" 5]	["RemainingHoney_kg" 5]	["RemainingHoney_kg" 5]	["RemainingHoney_kg" 5]
	[	"HoneyHarvesting"	false	false	false	false	]		["HoneyHarvesting" false]	["HoneyHarvesting" false]	["HoneyHarvesting" false]	["HoneyHarvesting" false]
	[	"MergeWeakColonies"	false	false	false	false	]		["MergeWeakColonies" false]	["MergeWeakColonies" false]	["MergeWeakColonies" false]	["MergeWeakColonies" false]
	[	"FeedBees"	false	false	false	false	]		["FeedBees" false]	["FeedBees" false]	["FeedBees" false]	["FeedBees" false]
	[	"AddPollen"	false	false	false	false	]		["AddPollen" false]	["AddPollen" false]	["AddPollen" false]	["AddPollen" false]
	[	"AddedPollen_kg"	0.5	0.5	0.5	0.5	]		["AddedPollen_kg" 0.5]	["AddedPollen_kg" 0.5]	["AddedPollen_kg" 0.5]	["AddedPollen_kg" 0.5]
	[	"MAX_BROODCELLS"	64000	64000	64000	64000	]		["MAX_BROODCELLS" 64000]	["MAX_BROODCELLS" 64000]	["MAX_BROODCELLS" 64000]	["MAX_BROODCELLS" 64000]
	[	"MAX_HONEY_STORE_kg"	50	50	50	50	]		["MAX_HONEY_STORE_kg" 50]	["MAX_HONEY_STORE_kg" 50]	["MAX_HONEY_STORE_kg" 50]	["MAX_HONEY_STORE_kg" 50]
	[	"HoneyIdeal"	false	false	false	false	]		["HoneyIdeal" false]	["HoneyIdeal" false]	["HoneyIdeal" false]	["HoneyIdeal" false]
	[	"PollenIdeal"	false	false	false	false	]		["PollenIdeal" false]	["PollenIdeal" false]	["PollenIdeal" false]	["PollenIdeal" false]
	[	"Swarming"	"No swarming"	"No swarming"	"No swarming"	"No swarming"	]		["Swarming" "No swarming"]	["Swarming" "No swarming"]	["Swarming" "No swarming"]	["Swarming" "No swarming"]
	[	"MergeColoniesTH"	5000	5000	5000	5000	]		["MergeColoniesTH" 5000]	["MergeColoniesTH" 5000]	["MergeColoniesTH" 5000]	["MergeColoniesTH" 5000]
Files - in	[	"ReadInfile"	false	false	false	false	]		["ReadInfile" false]	["ReadInfile" false]	["ReadInfile" false]	["ReadInfile" false]
	[	"INPUT_FILE"	"Input_2-1_FoodFlow_RRes.txt"	"Input_2-1_FoodFlow_RRes.txt"	"Input_2-1_FoodFlow_RRes.txt"	"Input_2-1_FoodFlow_RRes.txt"	]		["INPUT_FILE" "Input_2-1_FoodFlow_RRes.txt"]	["INPUT_FILE" "Input_2-1_FoodFlow_RRes.txt"]	["INPUT_FILE" "Input_2-1_FoodFlow_RRes.txt"]	["INPUT_FILE" "Input_2-1_FoodFlow_RRes.txt"]
	[	"ReadBeeMappFile"	false	false	false	false	]		["ReadBeeMappFile" false]	["ReadBeeMappFile" false]	["ReadBeeMappFile" false]	["ReadBeeMappFile" false]
	[	"BeeMapp_FILE"	"Assessments.txt"	"Assessments.txt"	"Assessments.txt"	"Assessments.txt"	]		["BeeMapp_FILE" "Assessments.txt"]	["BeeMapp_FILE" "Assessments.txt"]	["BeeMapp_FILE" "Assessments.txt"]	["BeeMapp_FILE" "Assessments.txt"]
	[	"Weather"	"Tunnel (12h)"	"Tunnel (12h)"	"Tunnel (12h)"	"Tunnel (12h)"	]		["Weather" "Tunnel (12h)"]	["Weather" "Tunnel (12h)"]	["Weather" "Tunnel (12h)"]	["Weather" "Tunnel (12h)"]
	[	"WeatherFile"	"WeatherSite01.txt"	"WeatherSite01.txt"	"WeatherSite01.txt"	"WeatherSite01.txt"	]		["WeatherFile" "WeatherSite01.txt"]	["WeatherFile" "WeatherSite01.txt"]	["WeatherFile" "WeatherSite01.txt"]	["WeatherFile" "WeatherSite01.txt"]
Plots	[	"GenericPlot4"	"mites"	"mites"	"mites"	"mites"	]		["GenericPlot4" "mites"]	["GenericPlot4" "mites"]	["GenericPlot4" "mites"]	["GenericPlot4" "mites"]
	[	"GenericPlot2"	"colony structure workers"	"colony structure workers"	"colony structure workers"	"colony structure workers"	]		["GenericPlot2" "colony structure workers"]	["GenericPlot2" "colony structure workers"]	["GenericPlot2" "colony structure workers"]	["GenericPlot2" "colony structure workers"]
	[	"GenericPlot5"	"nectar availability [l]"	"nectar availability [l]"	"nectar availability [l]"	"nectar availability [l]"	]		["GenericPlot5" "nectar availability [l]"]	["GenericPlot5" "nectar availability [l]"]	["GenericPlot5" "nectar availability [l]"]	["GenericPlot5" "nectar availability [l]"]
	[	"GenericPlot1"	"honey & pollen stores [kg]"	"honey & pollen stores [kg]"	"honey & pollen stores [kg]"	"honey & pollen stores [kg]"	]		["GenericPlot1" "honey & pollen stores [kg]"]	["GenericPlot1" "honey & pollen stores [kg]"]	["GenericPlot1" "honey & pollen stores [kg]"]	["GenericPlot1" "honey & pollen stores [kg]"]
	[	"GenericPlot3"	"broodcare [%]"	"broodcare [%]"	"broodcare [%]"	"broodcare [%]"	]		["GenericPlot3" "broodcare [%]"]	["GenericPlot3" "broodcare [%]"]	["GenericPlot3" "broodcare [%]"]	["GenericPlot3" "broodcare [%]"]
	[	"GenericPlot6"	"pollen availability [kg]"	"pollen availability [kg]"	"pollen availability [kg]"	"pollen availability [kg]"	]		["GenericPlot6" "pollen availability [kg]"]	["GenericPlot6" "pollen availability [kg]"]	["GenericPlot6" "pollen availability [kg]"]	["GenericPlot6" "pollen availability [kg]"]
	[	"GenericPlot7"	"mean trip duration"	"mean trip duration"	"mean trip duration"	"mean trip duration"	]		["GenericPlot7" "mean trip duration"]	["GenericPlot7" "mean trip duration"]	["GenericPlot7" "mean trip duration"]	["GenericPlot7" "mean trip duration"]
	[	"GenericPlot8"	"foragers today [%]"	"foragers today [%]"	"foragers today [%]"	"foragers today [%]"	]		["GenericPlot8" "foragers today [%]"]	["GenericPlot8" "foragers today [%]"]	["GenericPlot8" "foragers today [%]"]	["GenericPlot8" "foragers today [%]"]
Advanced Input	[	"SeasonalFoodFlow"	false	false	false	false	]		["SeasonalFoodFlow" false]	["SeasonalFoodFlow" false]	["SeasonalFoodFlow" false]	["SeasonalFoodFlow" false]
	[	"ConstantHandlingTime"	false	false	false	false	]		["ConstantHandlingTime" false]	["ConstantHandlingTime" false]	["ConstantHandlingTime" false]	["ConstantHandlingTime" false]
	[	"TIME_NECTAR_GATHERING"	1200	1200	1200	1200	]		["TIME_NECTAR_GATHERING" 1200]	["TIME_NECTAR_GATHERING" 1200]	["TIME_NECTAR_GATHERING" 1200]	["TIME_NECTAR_GATHERING" 1200]
	[	"TIME_POLLEN_GATHERING"	600	600	600	600	]		["TIME_POLLEN_GATHERING" 600]	["TIME_POLLEN_GATHERING" 600]	["TIME_POLLEN_GATHERING" 600]	["TIME_POLLEN_GATHERING" 600]
	[	"SHIFT_R"	-30	-30	-30	-30	]		["SHIFT_R" -30]	["SHIFT_R" -30]	["SHIFT_R" -30]	["SHIFT_R" -30]
	[	"SHIFT_G"	40	40	40	40	]		["SHIFT_G" 40]	["SHIFT_G" 40]	["SHIFT_G" 40]	["SHIFT_G" 40]
	[	"AlwaysDance"	false	false	false	false	]		["AlwaysDance" false]	["AlwaysDance" false]	["AlwaysDance" false]	["AlwaysDance" false]
	[	"DANCE_SLOPE"	1.16	1.16	1.16	1.16	]		["DANCE_SLOPE" 1.16]	["DANCE_SLOPE" 1.16]	["DANCE_SLOPE" 1.16]	["DANCE_SLOPE" 1.16]
	[	"DANCE_INTERCEPT"	0	0	0	0	]		["DANCE_INTERCEPT" 0]	["DANCE_INTERCEPT" 0]	["DANCE_INTERCEPT" 0]	["DANCE_INTERCEPT" 0]
	[	"EggLaying_IH"	true	true	true	true	]		["EggLaying_IH" true]	["EggLaying_IH" true]	["EggLaying_IH" true]	["EggLaying_IH" true]
	[	"QueenAgeing"	false	false	false	false	]		["QueenAgeing" false]	["QueenAgeing" false]	["QueenAgeing" false]	["QueenAgeing" false]
	[	"MAX_km_PER_DAY"	5099	5099	5099	5099	]		["MAX_km_PER_DAY" 5099]	["MAX_km_PER_DAY" 5099]	["MAX_km_PER_DAY" 5099]	["MAX_km_PER_DAY" 5099]
	[	"ProbLazinessWinterbees"	0	0	0	0	]		["ProbLazinessWinterbees" 0]	["ProbLazinessWinterbees" 0]	["ProbLazinessWinterbees" 0]	["ProbLazinessWinterbees" 0]
	[	"Experiment"	"none"	"none"	"none"	"none"	]		["Experiment" "none"]	["Experiment" "none"]	["Experiment" "none"]	["Experiment" "none"]
	[	"SQUADRON_SIZE"	100	100	100	100	]		["SQUADRON_SIZE" 100]	["SQUADRON_SIZE" 100]	["SQUADRON_SIZE" 100]	["SQUADRON_SIZE" 100]
	[	"details"	true	true	true	true	]		["details" true]	["details" true]	["details" true]	["details" true]
	[	"writeFile"	false	false	false	false	]		["writeFile" false]	["writeFile" false]	["writeFile" false]	["writeFile" false]
	[	"modelledInsteadCalcDetectProb"	false	false	false	false	]		["modelledInsteadCalcDetectProb" false]	["modelledInsteadCalcDetectProb" false]	["modelledInsteadCalcDetectProb" false]	["modelledInsteadCalcDetectProb" false]
	[	"ShowAllPlots"	true	true	true	true	]		["ShowAllPlots" true]	["ShowAllPlots" true]	["ShowAllPlots" true]	["ShowAllPlots" true]
	[	"stopDead"	false	false	false	false	]		["stopDead" false]	["stopDead" false]	["stopDead" false]	["stopDead" false]
	[	"HiveType"	"Dadant"	"Dadant"	"Dadant"	"Dadant"	]		["HiveType" "Dadant"]	["HiveType" "Dadant"]	["HiveType" "Dadant"]	["HiveType" "Dadant"]
	[	"FrameType"	"Standard brood/deep frame"	"Standard brood/deep frame"	"Standard brood/deep frame"	"Standard brood/deep frame"	]		["FrameType" "Standard brood/deep frame"]	["FrameType" "Standard brood/deep frame"]	["FrameType" "Standard brood/deep frame"]	["FrameType" "Standard brood/deep frame"]
Additions for simulating tunnel studies	[	"exp_input_initial_conditions"	true	true	true	true	]		["exp_input_initial_conditions" true]	["exp_input_initial_conditions" true]	["exp_input_initial_conditions" true]	["exp_input_initial_conditions" true]
	[	"exp_Age-of-Queen"	300	300	300	300	]		["exp_Age-of-Queen" 300]	["exp_Age-of-Queen" 300]	["exp_Age-of-Queen" 300]	["exp_Age-of-Queen" 300]
	[	"exp_Max-Age-of-queen"	600	600	600	600	]		["exp_Max-Age-of-queen" 600]	["exp_Max-Age-of-queen" 600]	["exp_Max-Age-of-queen" 600]	["exp_Max-Age-of-queen" 600]
	[	"exp_init_honey"	4.464	3.888	5.76	5.904	]		["exp_init_honey" 4.464]	["exp_init_honey" 3.888]	["exp_init_honey" 5.76]	["exp_init_honey" 5.904]
	[	"exp_init_pollen"	0.39744	0.46368	0.92736	2.18592	]		["exp_init_pollen" 0.39744]	["exp_init_pollen" 0.46368]	["exp_init_pollen" 0.92736]	["exp_init_pollen" 2.18592]
	[	"exp_init_Ihbees"	5625	7065	5400	4815	]		["exp_init_Ihbees" 5625]	["exp_init_Ihbees" 7065]	["exp_init_Ihbees" 5400]	["exp_init_Ihbees" 4815]
	[	"exp_init_pupae"	12960	13248	13248	6912	]		["exp_init_pupae" 12960]	["exp_init_pupae" 13248]	["exp_init_pupae" 13248]	["exp_init_pupae" 6912]
	[	"exp_init_pupae_drone"	0	0	0	0	]		["exp_init_pupae_drone" 0]	["exp_init_pupae_drone" 0]	["exp_init_pupae_drone" 0]	["exp_init_pupae_drone" 0]
	[	"exp_init_larvae"	7200	7200	9504	6336	]		["exp_init_larvae" 7200]	["exp_init_larvae" 7200]	["exp_init_larvae" 9504]	["exp_init_larvae" 6336]
	[	"exp_init_larvae_drone"	0	0	0	0	]		["exp_init_larvae_drone" 0]	["exp_init_larvae_drone" 0]	["exp_init_larvae_drone" 0]	["exp_init_larvae_drone" 0]
	[	"exp_init_eggs"	6336	8640	3456	1440	]		["exp_init_eggs" 6336]	["exp_init_eggs" 8640]	["exp_init_eggs" 3456]	["exp_init_eggs" 1440]
	[	"exp_init_eggs_drone"	0	0	0	0	]		["exp_init_eggs_drone" 0]	["exp_init_eggs_drone" 0]	["exp_init_eggs_drone" 0]	["exp_init_eggs_drone" 0]
	[	"Adult_mortality_mode"	"BEEHAVE + Stress (Simone-Finstrom 2016)"	"BEEHAVE + Stress (Simone-Finstrom 2016)"	"BEEHAVE + Stress (Simone-Finstrom 2016)"	"BEEHAVE + Stress (Simone-Finstrom 2016)"	]		["Adult_mortality_mode" "BEEHAVE + Stress (Simone-Finstrom 2016)"]	["Adult_mortality_mode" "BEEHAVE + Stress (Simone-Finstrom 2016)"]	["Adult_mortality_mode" "BEEHAVE + Stress (Simone-Finstrom 2016)"]	["Adult_mortality_mode" "BEEHAVE + Stress (Simone-Finstrom 2016)"]
	[	"exp_Relocation-Day1"	188	188	188	188	]		["exp_Relocation-Day1" 188]	["exp_Relocation-Day1" 188]	["exp_Relocation-Day1" 188]	["exp_Relocation-Day1" 188]
	[	"exp_Relocation-Day2"	0	0	0	0	]		["exp_Relocation-Day2" 0]	["exp_Relocation-Day2" 0]	["exp_Relocation-Day2" 0]	["exp_Relocation-Day2" 0]
	[	"exp_StressDuration"	9	9	9	9	]		["exp_StressDuration" 9]	["exp_StressDuration" 9]	["exp_StressDuration" 9]	["exp_StressDuration" 9]
	[	"exp_feeding-schedule"	false	false	false	false	]		["exp_feeding-schedule" false]	["exp_feeding-schedule" false]	["exp_feeding-schedule" false]	["exp_feeding-schedule" false]
	[	"exp_feeding-day1"	170	170	170	170	]		["exp_feeding-day1" 170]	["exp_feeding-day1" 170]	["exp_feeding-day1" 170]	["exp_feeding-day1" 170]
	[	"exp_added-fondant1"	10	10	10	10	]		["exp_added-fondant1" 10]	["exp_added-fondant1" 10]	["exp_added-fondant1" 10]	["exp_added-fondant1" 10]
	[	"exp_feeding-day2"	175	175	175	175	]		["exp_feeding-day2" 175]	["exp_feeding-day2" 175]	["exp_feeding-day2" 175]	["exp_feeding-day2" 175]
	[	"exp_added-fondant2"	15	15	15	15	]		["exp_added-fondant2" 15]	["exp_added-fondant2" 15]	["exp_added-fondant2" 15]	["exp_added-fondant2" 15]
	[	"exp_feeding-day3"	180	180	180	180	]		["exp_feeding-day3" 180]	["exp_feeding-day3" 180]	["exp_feeding-day3" 180]	["exp_feeding-day3" 180]
	[	"exp_added-fondant3"	20	20	20	20	]		["exp_added-fondant3" 20]	["exp_added-fondant3" 20]	["exp_added-fondant3" 20]	["exp_added-fondant3" 20]
	[	"exp_feeding-day4"	0	0	0	0	]		["exp_feeding-day4" 0]	["exp_feeding-day4" 0]	["exp_feeding-day4" 0]	["exp_feeding-day4" 0]
	[	"exp_added-fondant4"	0	0	0	0	]		["exp_added-fondant4" 0]	["exp_added-fondant4" 0]	["exp_added-fondant4" 0]	["exp_added-fondant4" 0]
	[	"exp_feeding-day5"	0	0	0	0	]		["exp_feeding-day5" 0]	["exp_feeding-day5" 0]	["exp_feeding-day5" 0]	["exp_feeding-day5" 0]
	[	"exp_added-fondant5"	0	0	0	0	]		["exp_added-fondant5" 0]	["exp_added-fondant5" 0]	["exp_added-fondant5" 0]	["exp_added-fondant5" 0]
	[	"exp_feeding-day6"	0	0	0	0	]		["exp_feeding-day6" 0]	["exp_feeding-day6" 0]	["exp_feeding-day6" 0]	["exp_feeding-day6" 0]
	[	"exp_added-fondant6"	0	0	0	0	]		["exp_added-fondant6" 0]	["exp_added-fondant6" 0]	["exp_added-fondant6" 0]	["exp_added-fondant6" 0]
	[	"exp_feeding-day7"	0	0	0	0	]		["exp_feeding-day7" 0]	["exp_feeding-day7" 0]	["exp_feeding-day7" 0]	["exp_feeding-day7" 0]
	[	"exp_added-fondant7"	0	0	0	0	]		["exp_added-fondant7" 0]	["exp_added-fondant7" 0]	["exp_added-fondant7" 0]	["exp_added-fondant7" 0]
	[	"exp_feeding-day8"	0	0	0	0	]		["exp_feeding-day8" 0]	["exp_feeding-day8" 0]	["exp_feeding-day8" 0]	["exp_feeding-day8" 0]
	[	"exp_added-fondant8"	0	0	0	0	]		["exp_added-fondant8" 0]	["exp_added-fondant8" 0]	["exp_added-fondant8" 0]	["exp_added-fondant8" 0]
	[	"exp_feeding-day9"	0	0	0	0	]		["exp_feeding-day9" 0]	["exp_feeding-day9" 0]	["exp_feeding-day9" 0]	["exp_feeding-day9" 0]
	[	"exp_added-fondant9"	0	0	0	0	]		["exp_added-fondant9" 0]	["exp_added-fondant9" 0]	["exp_added-fondant9" 0]	["exp_added-fondant9" 0]
	[	"exp_Honey-harvest"	false	false	false	false	]		["exp_Honey-harvest" false]	["exp_Honey-harvest" false]	["exp_Honey-harvest" false]	["exp_Honey-harvest" false]
	[	"exp_harvest-day1"	20	20	20	20	]		["exp_harvest-day1" 20]	["exp_harvest-day1" 20]	["exp_harvest-day1" 20]	["exp_harvest-day1" 20]
	[	"exp_remaining-honey1"	10	10	10	10	]		["exp_remaining-honey1" 10]	["exp_remaining-honey1" 10]	["exp_remaining-honey1" 10]	["exp_remaining-honey1" 10]
	[	"exp_harvest-day2"	21	21	21	21	]		["exp_harvest-day2" 21]	["exp_harvest-day2" 21]	["exp_harvest-day2" 21]	["exp_harvest-day2" 21]
	[	"exp_remaining-honey2"	3	3	3	3	]		["exp_remaining-honey2" 3]	["exp_remaining-honey2" 3]	["exp_remaining-honey2" 3]	["exp_remaining-honey2" 3]
	[	"exp_harvest-day3"	0	0	0	0	]		["exp_harvest-day3" 0]	["exp_harvest-day3" 0]	["exp_harvest-day3" 0]	["exp_harvest-day3" 0]
	[	"exp_remaining-honey3"	0	0	0	0	]		["exp_remaining-honey3" 0]	["exp_remaining-honey3" 0]	["exp_remaining-honey3" 0]	["exp_remaining-honey3" 0]
	[	"exp_harvest-day4"	0	0	0	0	]		["exp_harvest-day4" 0]	["exp_harvest-day4" 0]	["exp_harvest-day4" 0]	["exp_harvest-day4" 0]
	[	"exp_remaining-honey4"	0	0	0	0	]		["exp_remaining-honey4" 0]	["exp_remaining-honey4" 0]	["exp_remaining-honey4" 0]	["exp_remaining-honey4" 0]
	[	"exp_HoneyNotNegative"	true	true	true	true	]		["exp_HoneyNotNegative" true]	["exp_HoneyNotNegative" true]	["exp_HoneyNotNegative" true]	["exp_HoneyNotNegative" true]
	[	"exp-fractionSwarm"	0.6	0.6	0.6	0.6	]		["exp-fractionSwarm" 0.6]	["exp-fractionSwarm" 0.6]	["exp-fractionSwarm" 0.6]	["exp-fractionSwarm" 0.6]
	[	"exp-broodSwarmingTH"	17000	17000	17000	17000	]		["exp-broodSwarmingTH" 17000]	["exp-broodSwarmingTH" 17000]	["exp-broodSwarmingTH" 17000]	["exp-broodSwarmingTH" 17000]
Additions for simulating toxicity	[	"ETOX_AppDay"	0	0	0	0	]		["ETOX_AppDay" 0]	["ETOX_AppDay" 0]	["ETOX_AppDay" 0]	["ETOX_AppDay" 0]
	[	"ETOX_ExposurePeriod"	0	0	0	0	]		["ETOX_ExposurePeriod" 0]	["ETOX_ExposurePeriod" 0]	["ETOX_ExposurePeriod" 0]	["ETOX_ExposurePeriod" 0]
	[	"ETOX_SpinupPhase"	0	0	0	0	]		["ETOX_SpinupPhase" 0]	["ETOX_SpinupPhase" 0]	["ETOX_SpinupPhase" 0]	["ETOX_SpinupPhase" 0]
	[	"ETOX_ExposurePhase"	0	0	0	0	]		["ETOX_ExposurePhase" 0]	["ETOX_ExposurePhase" 0]	["ETOX_ExposurePhase" 0]	["ETOX_ExposurePhase" 0]
	[	"ETOX_PPPConcNectar_Red"	0	0	0	0	]		["ETOX_PPPConcNectar_Red" 0]	["ETOX_PPPConcNectar_Red" 0]	["ETOX_PPPConcNectar_Red" 0]	["ETOX_PPPConcNectar_Red" 0]
	[	"ETOX_PPPConcPollen_Red"	0	0	0	0	]		["ETOX_PPPConcPollen_Red" 0]	["ETOX_PPPConcPollen_Red" 0]	["ETOX_PPPConcPollen_Red" 0]	["ETOX_PPPConcPollen_Red" 0]
	[	"ETOX_PPPConcNectar_Green"	0	0	0	0	]		["ETOX_PPPConcNectar_Green" 0]	["ETOX_PPPConcNectar_Green" 0]	["ETOX_PPPConcNectar_Green" 0]	["ETOX_PPPConcNectar_Green" 0]
	[	"ETOX_PPPConcPollen_Green"	0	0	0	0	]		["ETOX_PPPConcPollen_Green" 0]	["ETOX_PPPConcPollen_Green" 0]	["ETOX_PPPConcPollen_Green" 0]	["ETOX_PPPConcPollen_Green" 0]
	[	"ETOX_Fixed_PPPnectar:pollen"	false	false	false	false	]		["ETOX_Fixed_PPPnectar:pollen" false]	["ETOX_Fixed_PPPnectar:pollen" false]	["ETOX_Fixed_PPPnectar:pollen" false]	["ETOX_Fixed_PPPnectar:pollen" false]
	[	"ETOX_N-P-factor"	26.9	26.9	26.9	26.9	]		["ETOX_N-P-factor" 26.9]	["ETOX_N-P-factor" 26.9]	["ETOX_N-P-factor" 26.9]	["ETOX_N-P-factor" 26.9]
	[	"ETOX_DT50"	1000	1000	1000	1000	]		["ETOX_DT50" 1000]	["ETOX_DT50" 1000]	["ETOX_DT50" 1000]	["ETOX_DT50" 1000]
	[	"ETOX_PPPContact_Red"	0	0	0	0	]		["ETOX_PPPContact_Red" 0]	["ETOX_PPPContact_Red" 0]	["ETOX_PPPContact_Red" 0]	["ETOX_PPPContact_Red" 0]
	[	"ETOX_WaterVolume_Red"	10000	10000	10000	10000	]		["ETOX_WaterVolume_Red" 10000]	["ETOX_WaterVolume_Red" 10000]	["ETOX_WaterVolume_Red" 10000]	["ETOX_WaterVolume_Red" 10000]
	[	"ETOX_WaterConc_Red"	0	0	0	0	]		["ETOX_WaterConc_Red" 0]	["ETOX_WaterConc_Red" 0]	["ETOX_WaterConc_Red" 0]	["ETOX_WaterConc_Red" 0]
	[	"ETOX_PPPContact_Green"	0	0	0	0	]		["ETOX_PPPContact_Green" 0]	["ETOX_PPPContact_Green" 0]	["ETOX_PPPContact_Green" 0]	["ETOX_PPPContact_Green" 0]
	[	"ETOX_WaterVolume_Green"	10000	10000	10000	10000	]		["ETOX_WaterVolume_Green" 10000]	["ETOX_WaterVolume_Green" 10000]	["ETOX_WaterVolume_Green" 10000]	["ETOX_WaterVolume_Green" 10000]
	[	"ETOX_WaterConc_Green"	0	0	0	0	]		["ETOX_WaterConc_Green" 0]	["ETOX_WaterConc_Green" 0]	["ETOX_WaterConc_Green" 0]	["ETOX_WaterConc_Green" 0]
	[	"ETOX_Water_foraging"	false	false	false	false	]		["ETOX_Water_foraging" false]	["ETOX_Water_foraging" false]	["ETOX_Water_foraging" false]	["ETOX_Water_foraging" false]
	[	"ETOX_Forager_Oral_LD50"	1000	1000	1000	1000	]		["ETOX_Forager_Oral_LD50" 1000]	["ETOX_Forager_Oral_LD50" 1000]	["ETOX_Forager_Oral_LD50" 1000]	["ETOX_Forager_Oral_LD50" 1000]
	[	"ETOX_Forager_Oral_Slope"	100	100	100	100	]		["ETOX_Forager_Oral_Slope" 100]	["ETOX_Forager_Oral_Slope" 100]	["ETOX_Forager_Oral_Slope" 100]	["ETOX_Forager_Oral_Slope" 100]
	[	"ETOX_Forager_contact_LD50"	193.92	193.92	193.92	193.92	]		["ETOX_Forager_contact_LD50" 193.92]	["ETOX_Forager_contact_LD50" 193.92]	["ETOX_Forager_contact_LD50" 193.92]	["ETOX_Forager_contact_LD50" 193.92]
	[	"ETOX_Forager_contact_Slope"	1.08	1.08	1.08	1.08	]		["ETOX_Forager_contact_Slope" 1.08]	["ETOX_Forager_contact_Slope" 1.08]	["ETOX_Forager_contact_Slope" 1.08]	["ETOX_Forager_contact_Slope" 1.08]
	[	"ETOX_Larvae_Oral_LD50"	0.0014	0.0014	0.0014	0.0014	]		["ETOX_Larvae_Oral_LD50" 0.0014]	["ETOX_Larvae_Oral_LD50" 0.0014]	["ETOX_Larvae_Oral_LD50" 0.0014]	["ETOX_Larvae_Oral_LD50" 0.0014]
	[	"ETOX_Larvae_Oral_Slope"	1.6	1.6	1.6	1.6	]		["ETOX_Larvae_Oral_Slope" 1.6]	["ETOX_Larvae_Oral_Slope" 1.6]	["ETOX_Larvae_Oral_Slope" 1.6]	["ETOX_Larvae_Oral_Slope" 1.6]
	[	"ETOX_Forager_ImmediateMortality"	false	false	false	false	]		["ETOX_Forager_ImmediateMortality" false]	["ETOX_Forager_ImmediateMortality" false]	["ETOX_Forager_ImmediateMortality" false]	["ETOX_Forager_ImmediateMortality" false]
	[	"ETOX_RUD"	0	0	0	0	]		["ETOX_RUD" 0]	["ETOX_RUD" 0]	["ETOX_RUD" 0]	["ETOX_RUD" 0]
	[	"ETOX_FF_Nursebees_Nectar"	1	1	1	1	]		["ETOX_FF_Nursebees_Nectar" 1]	["ETOX_FF_Nursebees_Nectar" 1]	["ETOX_FF_Nursebees_Nectar" 1]	["ETOX_FF_Nursebees_Nectar" 1]
	[	"ETOX_FF_Nursebees_Pollen"	1	1	1	1	]		["ETOX_FF_Nursebees_Pollen" 1]	["ETOX_FF_Nursebees_Pollen" 1]	["ETOX_FF_Nursebees_Pollen" 1]	["ETOX_FF_Nursebees_Pollen" 1]
	[	"ETOX_degradation_honey"	false	false	false	false	]		["ETOX_degradation_honey" false]	["ETOX_degradation_honey" false]	["ETOX_degradation_honey" false]	["ETOX_degradation_honey" false]
	[	"ETOX_DT50_honey"	60	60	60	60	]		["ETOX_DT50_honey" 60]	["ETOX_DT50_honey" 60]	["ETOX_DT50_honey" 60]	["ETOX_DT50_honey" 60]
	[	"ETOX_contactexp_oneday"	true	true	true	true	]		["ETOX_contactexp_oneday" true]	["ETOX_contactexp_oneday" true]	["ETOX_contactexp_oneday" true]	["ETOX_contactexp_oneday" true]

## Sheet: 4.2 Fenoxycarb-application
			FENOXYCARB - APPLICATION HIVES						FENOXYCARB - APPLICATION HIVES WITHOUT APPLICATION						NETLOGO INPUT OF FENOXYCARB APPLICATION HIVES					NETLOGO INPUT OF FENOXYCARB APPLICATION HIVES WITHOUT APPLICATION
		NetLogo variable	Hive 1	Hive 2	Hive 3	Hive 4			Hive 1	Hive 2	Hive 3	Hive 4			Hive 1	Hive 2	Hive 3	Hive 4		Hive 1	Hive 2	Hive 3	Hive 4
Foraging	[	"ForagingMap"	"Nectar and Pollen"	"Nectar and Pollen"	"Nectar and Pollen"	"Nectar and Pollen"	]		"Nectar and Pollen"	"Nectar and Pollen"	"Nectar and Pollen"	"Nectar and Pollen"	]		["ForagingMap" "Nectar and Pollen"]	["ForagingMap" "Nectar and Pollen"]	["ForagingMap" "Nectar and Pollen"]	["ForagingMap" "Nectar and Pollen"]		["ForagingMap" "Nectar and Pollen"]	["ForagingMap" "Nectar and Pollen"]	["ForagingMap" "Nectar and Pollen"]	["ForagingMap" "Nectar and Pollen"]
	[	"DotDensity"	0.01	0.01	0.01	0.01	]		0.01	0.01	0.01	0.01	]		["DotDensity" 0.01]	["DotDensity" 0.01]	["DotDensity" 0.01]	["DotDensity" 0.01]		["DotDensity" 0.01]	["DotDensity" 0.01]	["DotDensity" 0.01]	["DotDensity" 0.01]
	[	"RAND_SEED"	[1 1 100]	[1 1 100]	[1 1 100]	[1 1 100]	]		[1 1 100]	[1 1 100]	[1 1 100]	[1 1 100]	]		["RAND_SEED" [1 1 100]]	["RAND_SEED" [1 1 100]]	["RAND_SEED" [1 1 100]]	["RAND_SEED" [1 1 100]]		["RAND_SEED" [1 1 100]]	["RAND_SEED" [1 1 100]]	["RAND_SEED" [1 1 100]]	["RAND_SEED" [1 1 100]]
	[	"N_INITIAL_BEES"	10000	10000	10000	10000	]		10000	10000	10000	10000	]		["N_INITIAL_BEES" 10000]	["N_INITIAL_BEES" 10000]	["N_INITIAL_BEES" 10000]	["N_INITIAL_BEES" 10000]		["N_INITIAL_BEES" 10000]	["N_INITIAL_BEES" 10000]	["N_INITIAL_BEES" 10000]	["N_INITIAL_BEES" 10000]
	[	"CRITICAL_COLONY_SIZE_WINTER"	4000	4000	4000	4000	]		4000	4000	4000	4000	]		["CRITICAL_COLONY_SIZE_WINTER" 4000]	["CRITICAL_COLONY_SIZE_WINTER" 4000]	["CRITICAL_COLONY_SIZE_WINTER" 4000]	["CRITICAL_COLONY_SIZE_WINTER" 4000]		["CRITICAL_COLONY_SIZE_WINTER" 4000]	["CRITICAL_COLONY_SIZE_WINTER" 4000]	["CRITICAL_COLONY_SIZE_WINTER" 4000]	["CRITICAL_COLONY_SIZE_WINTER" 4000]
	[	"QUANTITY_R_l"	4.71	4.71	4.71	4.71	]		4.71	4.71	4.71	4.71	]		["QUANTITY_R_l" 4.71]	["QUANTITY_R_l" 4.71]	["QUANTITY_R_l" 4.71]	["QUANTITY_R_l" 4.71]		["QUANTITY_R_l" 4.71]	["QUANTITY_R_l" 4.71]	["QUANTITY_R_l" 4.71]	["QUANTITY_R_l" 4.71]
	[	"QUANTITY_G_l"	0.471	0.471	0.471	0.471	]		0.471	0.471	0.471	0.471	]		["QUANTITY_G_l" 0.471]	["QUANTITY_G_l" 0.471]	["QUANTITY_G_l" 0.471]	["QUANTITY_G_l" 0.471]		["QUANTITY_G_l" 0.471]	["QUANTITY_G_l" 0.471]	["QUANTITY_G_l" 0.471]	["QUANTITY_G_l" 0.471]
	[	"CONC_R"	1.23	1.23	1.23	1.23	]		1.23	1.23	1.23	1.23	]		["CONC_R" 1.23]	["CONC_R" 1.23]	["CONC_R" 1.23]	["CONC_R" 1.23]		["CONC_R" 1.23]	["CONC_R" 1.23]	["CONC_R" 1.23]	["CONC_R" 1.23]
	[	"CONC_G"	1.23	1.23	1.23	1.23	]		1.23	1.23	1.23	1.23	]		["CONC_G" 1.23]	["CONC_G" 1.23]	["CONC_G" 1.23]	["CONC_G" 1.23]		["CONC_G" 1.23]	["CONC_G" 1.23]	["CONC_G" 1.23]	["CONC_G" 1.23]
	[	"POLLEN_R_kg"	0.24	0.24	0.24	0.24	]		0.24	0.24	0.24	0.24	]		["POLLEN_R_kg" 0.24]	["POLLEN_R_kg" 0.24]	["POLLEN_R_kg" 0.24]	["POLLEN_R_kg" 0.24]		["POLLEN_R_kg" 0.24]	["POLLEN_R_kg" 0.24]	["POLLEN_R_kg" 0.24]	["POLLEN_R_kg" 0.24]
	[	"POLLEN_G_kg"	0.024	0.024	0.024	0.024	]		0.024	0.024	0.024	0.024	]		["POLLEN_G_kg" 0.024]	["POLLEN_G_kg" 0.024]	["POLLEN_G_kg" 0.024]	["POLLEN_G_kg" 0.024]		["POLLEN_G_kg" 0.024]	["POLLEN_G_kg" 0.024]	["POLLEN_G_kg" 0.024]	["POLLEN_G_kg" 0.024]
	[	"DISTANCE_R"	10	10	10	10	]		10	10	10	10	]		["DISTANCE_R" 10]	["DISTANCE_R" 10]	["DISTANCE_R" 10]	["DISTANCE_R" 10]		["DISTANCE_R" 10]	["DISTANCE_R" 10]	["DISTANCE_R" 10]	["DISTANCE_R" 10]
	[	"DISTANCE_G"	100	100	100	100	]		100	100	100	100	]		["DISTANCE_G" 100]	["DISTANCE_G" 100]	["DISTANCE_G" 100]	["DISTANCE_G" 100]		["DISTANCE_G" 100]	["DISTANCE_G" 100]	["DISTANCE_G" 100]	["DISTANCE_G" 100]
	[	"DETECT_PROB_R"	0.2	0.2	0.2	0.2	]		0.2	0.2	0.2	0.2	]		["DETECT_PROB_R" 0.2]	["DETECT_PROB_R" 0.2]	["DETECT_PROB_R" 0.2]	["DETECT_PROB_R" 0.2]		["DETECT_PROB_R" 0.2]	["DETECT_PROB_R" 0.2]	["DETECT_PROB_R" 0.2]	["DETECT_PROB_R" 0.2]
	[	"DETECT_PROB_G"	0.2	0.2	0.2	0.2	]		0.2	0.2	0.2	0.2	]		["DETECT_PROB_G" 0.2]	["DETECT_PROB_G" 0.2]	["DETECT_PROB_G" 0.2]	["DETECT_PROB_G" 0.2]		["DETECT_PROB_G" 0.2]	["DETECT_PROB_G" 0.2]	["DETECT_PROB_G" 0.2]	["DETECT_PROB_G" 0.2]
	[	"exp_StartDay"	188	188	188	188	]		188	188	188	188	]		["exp_StartDay" 188]	["exp_StartDay" 188]	["exp_StartDay" 188]	["exp_StartDay" 188]		["exp_StartDay" 188]	["exp_StartDay" 188]	["exp_StartDay" 188]	["exp_StartDay" 188]
	[	"exp_X-Days"	365	365	365	365	]		365	365	365	365	]		["exp_X-Days" 365]	["exp_X-Days" 365]	["exp_X-Days" 365]	["exp_X-Days" 365]		["exp_X-Days" 365]	["exp_X-Days" 365]	["exp_X-Days" 365]	["exp_X-Days" 365]
Varroa	[	"N_INITIAL_MITES_HEALTHY"	0	0	0	0	]		0	0	0	0	]		["N_INITIAL_MITES_HEALTHY" 0]	["N_INITIAL_MITES_HEALTHY" 0]	["N_INITIAL_MITES_HEALTHY" 0]	["N_INITIAL_MITES_HEALTHY" 0]		["N_INITIAL_MITES_HEALTHY" 0]	["N_INITIAL_MITES_HEALTHY" 0]	["N_INITIAL_MITES_HEALTHY" 0]	["N_INITIAL_MITES_HEALTHY" 0]
	[	"N_INITIAL_MITES_INFECTED"	0	0	0	0	]		0	0	0	0	]		["N_INITIAL_MITES_INFECTED" 0]	["N_INITIAL_MITES_INFECTED" 0]	["N_INITIAL_MITES_INFECTED" 0]	["N_INITIAL_MITES_INFECTED" 0]		["N_INITIAL_MITES_INFECTED" 0]	["N_INITIAL_MITES_INFECTED" 0]	["N_INITIAL_MITES_INFECTED" 0]	["N_INITIAL_MITES_INFECTED" 0]
	[	"MiteReinfestation"	0.1	0.1	0.1	0.1	]		0.1	0.1	0.1	0.1	]		["MiteReinfestation" 0.1]	["MiteReinfestation" 0.1]	["MiteReinfestation" 0.1]	["MiteReinfestation" 0.1]		["MiteReinfestation" 0.1]	["MiteReinfestation" 0.1]	["MiteReinfestation" 0.1]	["MiteReinfestation" 0.1]
	[	"Virus"	"DWV"	"DWV"	"DWV"	"DWV"	]		"DWV"	"DWV"	"DWV"	"DWV"	]		["Virus" "DWV"]	["Virus" "DWV"]	["Virus" "DWV"]	["Virus" "DWV"]		["Virus" "DWV"]	["Virus" "DWV"]	["Virus" "DWV"]	["Virus" "DWV"]
	[	"MiteReproductionModel"	"Martin"	"Martin"	"Martin"	"Martin"	]		"Martin"	"Martin"	"Martin"	"Martin"	]		["MiteReproductionModel" "Martin"]	["MiteReproductionModel" "Martin"]	["MiteReproductionModel" "Martin"]	["MiteReproductionModel" "Martin"]		["MiteReproductionModel" "Martin"]	["MiteReproductionModel" "Martin"]	["MiteReproductionModel" "Martin"]	["MiteReproductionModel" "Martin"]
	[	"AllowReinfestation"	false	false	false	false	]		false	false	false	false	]		["AllowReinfestation" false]	["AllowReinfestation" false]	["AllowReinfestation" false]	["AllowReinfestation" false]		["AllowReinfestation" false]	["AllowReinfestation" false]	["AllowReinfestation" false]	["AllowReinfestation" false]
	[	"VarroaTreatment"	false	false	false	false	]		false	false	false	false	]		["VarroaTreatment" false]	["VarroaTreatment" false]	["VarroaTreatment" false]	["VarroaTreatment" false]		["VarroaTreatment" false]	["VarroaTreatment" false]	["VarroaTreatment" false]	["VarroaTreatment" false]
	[	"TreatmentDay"	270	270	270	270	]		270	270	270	270	]		["TreatmentDay" 270]	["TreatmentDay" 270]	["TreatmentDay" 270]	["TreatmentDay" 270]		["TreatmentDay" 270]	["TreatmentDay" 270]	["TreatmentDay" 270]	["TreatmentDay" 270]
	[	"TreatmentDuration"	40	40	40	40	]		40	40	40	40	]		["TreatmentDuration" 40]	["TreatmentDuration" 40]	["TreatmentDuration" 40]	["TreatmentDuration" 40]		["TreatmentDuration" 40]	["TreatmentDuration" 40]	["TreatmentDuration" 40]	["TreatmentDuration" 40]
	[	"EfficiencyPhoretic"	0.115	0.115	0.115	0.115	]		0.115	0.115	0.115	0.115	]		["EfficiencyPhoretic" 0.115]	["EfficiencyPhoretic" 0.115]	["EfficiencyPhoretic" 0.115]	["EfficiencyPhoretic" 0.115]		["EfficiencyPhoretic" 0.115]	["EfficiencyPhoretic" 0.115]	["EfficiencyPhoretic" 0.115]	["EfficiencyPhoretic" 0.115]
	[	"TreatmentDay2"	0	0	0	0	]		0	0	0	0	]		["TreatmentDay2" 0]	["TreatmentDay2" 0]	["TreatmentDay2" 0]	["TreatmentDay2" 0]		["TreatmentDay2" 0]	["TreatmentDay2" 0]	["TreatmentDay2" 0]	["TreatmentDay2" 0]
	[	"TreatmentDuration2"	0	0	0	0	]		0	0	0	0	]		["TreatmentDuration2" 0]	["TreatmentDuration2" 0]	["TreatmentDuration2" 0]	["TreatmentDuration2" 0]		["TreatmentDuration2" 0]	["TreatmentDuration2" 0]	["TreatmentDuration2" 0]	["TreatmentDuration2" 0]
	[	"EfficiencyPhoretic2"	0	0	0	0	]		0	0	0	0	]		["EfficiencyPhoretic2" 0]	["EfficiencyPhoretic2" 0]	["EfficiencyPhoretic2" 0]	["EfficiencyPhoretic2" 0]		["EfficiencyPhoretic2" 0]	["EfficiencyPhoretic2" 0]	["EfficiencyPhoretic2" 0]	["EfficiencyPhoretic2" 0]
	[	"KillOpenBrood"	false	false	false	false	]		false	false	false	false	]		["KillOpenBrood" false]	["KillOpenBrood" false]	["KillOpenBrood" false]	["KillOpenBrood" false]		["KillOpenBrood" false]	["KillOpenBrood" false]	["KillOpenBrood" false]	["KillOpenBrood" false]
	[	"KillAllMitesInCells"	false	false	false	false	]		false	false	false	false	]		["KillAllMitesInCells" false]	["KillAllMitesInCells" false]	["KillAllMitesInCells" false]	["KillAllMitesInCells" false]		["KillAllMitesInCells" false]	["KillAllMitesInCells" false]	["KillAllMitesInCells" false]	["KillAllMitesInCells" false]
	[	"KillOpenBrood2"	false	false	false	false	]		false	false	false	false	]		["KillOpenBrood2" false]	["KillOpenBrood2" false]	["KillOpenBrood2" false]	["KillOpenBrood2" false]		["KillOpenBrood2" false]	["KillOpenBrood2" false]	["KillOpenBrood2" false]	["KillOpenBrood2" false]
	[	"KillAllMitesInCells2"	false	false	false	false	]		false	false	false	false	]		["KillAllMitesInCells2" false]	["KillAllMitesInCells2" false]	["KillAllMitesInCells2" false]	["KillAllMitesInCells2" false]		["KillAllMitesInCells2" false]	["KillAllMitesInCells2" false]	["KillAllMitesInCells2" false]	["KillAllMitesInCells2" false]
	[	"DroneBroodRemoval"	false	false	false	false	]		false	false	false	false	]		["DroneBroodRemoval" false]	["DroneBroodRemoval" false]	["DroneBroodRemoval" false]	["DroneBroodRemoval" false]		["DroneBroodRemoval" false]	["DroneBroodRemoval" false]	["DroneBroodRemoval" false]	["DroneBroodRemoval" false]
	[	"ContinuousBroodRemoval"	false	false	false	false	]		false	false	false	false	]		["ContinuousBroodRemoval" false]	["ContinuousBroodRemoval" false]	["ContinuousBroodRemoval" false]	["ContinuousBroodRemoval" false]		["ContinuousBroodRemoval" false]	["ContinuousBroodRemoval" false]	["ContinuousBroodRemoval" false]	["ContinuousBroodRemoval" false]
	[	"RemovalDay1"	100	100	100	100	]		100	100	100	100	]		["RemovalDay1" 100]	["RemovalDay1" 100]	["RemovalDay1" 100]	["RemovalDay1" 100]		["RemovalDay1" 100]	["RemovalDay1" 100]	["RemovalDay1" 100]	["RemovalDay1" 100]
	[	"RemovalDay2"	140	140	140	140	]		140	140	140	140	]		["RemovalDay2" 140]	["RemovalDay2" 140]	["RemovalDay2" 140]	["RemovalDay2" 140]		["RemovalDay2" 140]	["RemovalDay2" 140]	["RemovalDay2" 140]	["RemovalDay2" 140]
	[	"RemovalDay3"	180	180	180	180	]		180	180	180	180	]		["RemovalDay3" 180]	["RemovalDay3" 180]	["RemovalDay3" 180]	["RemovalDay3" 180]		["RemovalDay3" 180]	["RemovalDay3" 180]	["RemovalDay3" 180]	["RemovalDay3" 180]
	[	"RemovalDay4"	220	220	220	220	]		220	220	220	220	]		["RemovalDay4" 220]	["RemovalDay4" 220]	["RemovalDay4" 220]	["RemovalDay4" 220]		["RemovalDay4" 220]	["RemovalDay4" 220]	["RemovalDay4" 220]	["RemovalDay4" 220]
	[	"RemovalDay5"	240	240	240	240	]		240	240	240	240	]		["RemovalDay5" 240]	["RemovalDay5" 240]	["RemovalDay5" 240]	["RemovalDay5" 240]		["RemovalDay5" 240]	["RemovalDay5" 240]	["RemovalDay5" 240]	["RemovalDay5" 240]
Beekeeping	[	"HarvestingDay"	135	135	135	135	]		135	135	135	135	]		["HarvestingDay" 135]	["HarvestingDay" 135]	["HarvestingDay" 135]	["HarvestingDay" 135]		["HarvestingDay" 135]	["HarvestingDay" 135]	["HarvestingDay" 135]	["HarvestingDay" 135]
	[	"HarvestingPeriod"	80	80	80	80	]		80	80	80	80	]		["HarvestingPeriod" 80]	["HarvestingPeriod" 80]	["HarvestingPeriod" 80]	["HarvestingPeriod" 80]		["HarvestingPeriod" 80]	["HarvestingPeriod" 80]	["HarvestingPeriod" 80]	["HarvestingPeriod" 80]
	[	"HarvestingTH"	20	20	20	20	]		20	20	20	20	]		["HarvestingTH" 20]	["HarvestingTH" 20]	["HarvestingTH" 20]	["HarvestingTH" 20]		["HarvestingTH" 20]	["HarvestingTH" 20]	["HarvestingTH" 20]	["HarvestingTH" 20]
	[	"RemainingHoney_kg"	5	5	5	5	]		5	5	5	5	]		["RemainingHoney_kg" 5]	["RemainingHoney_kg" 5]	["RemainingHoney_kg" 5]	["RemainingHoney_kg" 5]		["RemainingHoney_kg" 5]	["RemainingHoney_kg" 5]	["RemainingHoney_kg" 5]	["RemainingHoney_kg" 5]
	[	"HoneyHarvesting"	false	false	false	false	]		false	false	false	false	]		["HoneyHarvesting" false]	["HoneyHarvesting" false]	["HoneyHarvesting" false]	["HoneyHarvesting" false]		["HoneyHarvesting" false]	["HoneyHarvesting" false]	["HoneyHarvesting" false]	["HoneyHarvesting" false]
	[	"MergeWeakColonies"	false	false	false	false	]		false	false	false	false	]		["MergeWeakColonies" false]	["MergeWeakColonies" false]	["MergeWeakColonies" false]	["MergeWeakColonies" false]		["MergeWeakColonies" false]	["MergeWeakColonies" false]	["MergeWeakColonies" false]	["MergeWeakColonies" false]
	[	"FeedBees"	false	false	false	false	]		false	false	false	false	]		["FeedBees" false]	["FeedBees" false]	["FeedBees" false]	["FeedBees" false]		["FeedBees" false]	["FeedBees" false]	["FeedBees" false]	["FeedBees" false]
	[	"AddPollen"	false	false	false	false	]		false	false	false	false	]		["AddPollen" false]	["AddPollen" false]	["AddPollen" false]	["AddPollen" false]		["AddPollen" false]	["AddPollen" false]	["AddPollen" false]	["AddPollen" false]
	[	"AddedPollen_kg"	0.5	0.5	0.5	0.5	]		0.5	0.5	0.5	0.5	]		["AddedPollen_kg" 0.5]	["AddedPollen_kg" 0.5]	["AddedPollen_kg" 0.5]	["AddedPollen_kg" 0.5]		["AddedPollen_kg" 0.5]	["AddedPollen_kg" 0.5]	["AddedPollen_kg" 0.5]	["AddedPollen_kg" 0.5]
	[	"MAX_BROODCELLS"	64000	64000	64000	64000	]		64000	64000	64000	64000	]		["MAX_BROODCELLS" 64000]	["MAX_BROODCELLS" 64000]	["MAX_BROODCELLS" 64000]	["MAX_BROODCELLS" 64000]		["MAX_BROODCELLS" 64000]	["MAX_BROODCELLS" 64000]	["MAX_BROODCELLS" 64000]	["MAX_BROODCELLS" 64000]
	[	"MAX_HONEY_STORE_kg"	50	50	50	50	]		50	50	50	50	]		["MAX_HONEY_STORE_kg" 50]	["MAX_HONEY_STORE_kg" 50]	["MAX_HONEY_STORE_kg" 50]	["MAX_HONEY_STORE_kg" 50]		["MAX_HONEY_STORE_kg" 50]	["MAX_HONEY_STORE_kg" 50]	["MAX_HONEY_STORE_kg" 50]	["MAX_HONEY_STORE_kg" 50]
	[	"HoneyIdeal"	false	false	false	false	]		false	false	false	false	]		["HoneyIdeal" false]	["HoneyIdeal" false]	["HoneyIdeal" false]	["HoneyIdeal" false]		["HoneyIdeal" false]	["HoneyIdeal" false]	["HoneyIdeal" false]	["HoneyIdeal" false]
	[	"PollenIdeal"	false	false	false	false	]		false	false	false	false	]		["PollenIdeal" false]	["PollenIdeal" false]	["PollenIdeal" false]	["PollenIdeal" false]		["PollenIdeal" false]	["PollenIdeal" false]	["PollenIdeal" false]	["PollenIdeal" false]
	[	"Swarming"	"No swarming"	"No swarming"	"No swarming"	"No swarming"	]		"No swarming"	"No swarming"	"No swarming"	"No swarming"	]		["Swarming" "No swarming"]	["Swarming" "No swarming"]	["Swarming" "No swarming"]	["Swarming" "No swarming"]		["Swarming" "No swarming"]	["Swarming" "No swarming"]	["Swarming" "No swarming"]	["Swarming" "No swarming"]
	[	"MergeColoniesTH"	5000	5000	5000	5000	]		5000	5000	5000	5000	]		["MergeColoniesTH" 5000]	["MergeColoniesTH" 5000]	["MergeColoniesTH" 5000]	["MergeColoniesTH" 5000]		["MergeColoniesTH" 5000]	["MergeColoniesTH" 5000]	["MergeColoniesTH" 5000]	["MergeColoniesTH" 5000]
Files - in	[	"ReadInfile"	false	false	false	false	]		false	false	false	false	]		["ReadInfile" false]	["ReadInfile" false]	["ReadInfile" false]	["ReadInfile" false]		["ReadInfile" false]	["ReadInfile" false]	["ReadInfile" false]	["ReadInfile" false]
	[	"INPUT_FILE"	"Input_2-1_FoodFlow_RRes.txt"	"Input_2-1_FoodFlow_RRes.txt"	"Input_2-1_FoodFlow_RRes.txt"	"Input_2-1_FoodFlow_RRes.txt"	]		"Input_2-1_FoodFlow_RRes.txt"	"Input_2-1_FoodFlow_RRes.txt"	"Input_2-1_FoodFlow_RRes.txt"	"Input_2-1_FoodFlow_RRes.txt"	]		["INPUT_FILE" "Input_2-1_FoodFlow_RRes.txt"]	["INPUT_FILE" "Input_2-1_FoodFlow_RRes.txt"]	["INPUT_FILE" "Input_2-1_FoodFlow_RRes.txt"]	["INPUT_FILE" "Input_2-1_FoodFlow_RRes.txt"]		["INPUT_FILE" "Input_2-1_FoodFlow_RRes.txt"]	["INPUT_FILE" "Input_2-1_FoodFlow_RRes.txt"]	["INPUT_FILE" "Input_2-1_FoodFlow_RRes.txt"]	["INPUT_FILE" "Input_2-1_FoodFlow_RRes.txt"]
	[	"ReadBeeMappFile"	false	false	false	false	]		false	false	false	false	]		["ReadBeeMappFile" false]	["ReadBeeMappFile" false]	["ReadBeeMappFile" false]	["ReadBeeMappFile" false]		["ReadBeeMappFile" false]	["ReadBeeMappFile" false]	["ReadBeeMappFile" false]	["ReadBeeMappFile" false]
	[	"BeeMapp_FILE"	"Assessments.txt"	"Assessments.txt"	"Assessments.txt"	"Assessments.txt"	]		"Assessments.txt"	"Assessments.txt"	"Assessments.txt"	"Assessments.txt"	]		["BeeMapp_FILE" "Assessments.txt"]	["BeeMapp_FILE" "Assessments.txt"]	["BeeMapp_FILE" "Assessments.txt"]	["BeeMapp_FILE" "Assessments.txt"]		["BeeMapp_FILE" "Assessments.txt"]	["BeeMapp_FILE" "Assessments.txt"]	["BeeMapp_FILE" "Assessments.txt"]	["BeeMapp_FILE" "Assessments.txt"]
	[	"Weather"	"Tunnel (12h)"	"Tunnel (12h)"	"Tunnel (12h)"	"Tunnel (12h)"	]		"Tunnel (12h)"	"Tunnel (12h)"	"Tunnel (12h)"	"Tunnel (12h)"	]		["Weather" "Tunnel (12h)"]	["Weather" "Tunnel (12h)"]	["Weather" "Tunnel (12h)"]	["Weather" "Tunnel (12h)"]		["Weather" "Tunnel (12h)"]	["Weather" "Tunnel (12h)"]	["Weather" "Tunnel (12h)"]	["Weather" "Tunnel (12h)"]
	[	"WeatherFile"	"WeatherSite01.txt"	"WeatherSite01.txt"	"WeatherSite01.txt"	"WeatherSite01.txt"	]		"WeatherSite01.txt"	"WeatherSite01.txt"	"WeatherSite01.txt"	"WeatherSite01.txt"	]		["WeatherFile" "WeatherSite01.txt"]	["WeatherFile" "WeatherSite01.txt"]	["WeatherFile" "WeatherSite01.txt"]	["WeatherFile" "WeatherSite01.txt"]		["WeatherFile" "WeatherSite01.txt"]	["WeatherFile" "WeatherSite01.txt"]	["WeatherFile" "WeatherSite01.txt"]	["WeatherFile" "WeatherSite01.txt"]
Plots	[	"GenericPlot4"	"mites"	"mites"	"mites"	"mites"	]		"mites"	"mites"	"mites"	"mites"	]		["GenericPlot4" "mites"]	["GenericPlot4" "mites"]	["GenericPlot4" "mites"]	["GenericPlot4" "mites"]		["GenericPlot4" "mites"]	["GenericPlot4" "mites"]	["GenericPlot4" "mites"]	["GenericPlot4" "mites"]
	[	"GenericPlot2"	"colony structure workers"	"colony structure workers"	"colony structure workers"	"colony structure workers"	]		"colony structure workers"	"colony structure workers"	"colony structure workers"	"colony structure workers"	]		["GenericPlot2" "colony structure workers"]	["GenericPlot2" "colony structure workers"]	["GenericPlot2" "colony structure workers"]	["GenericPlot2" "colony structure workers"]		["GenericPlot2" "colony structure workers"]	["GenericPlot2" "colony structure workers"]	["GenericPlot2" "colony structure workers"]	["GenericPlot2" "colony structure workers"]
	[	"GenericPlot5"	"nectar availability [l]"	"nectar availability [l]"	"nectar availability [l]"	"nectar availability [l]"	]		"nectar availability [l]"	"nectar availability [l]"	"nectar availability [l]"	"nectar availability [l]"	]		["GenericPlot5" "nectar availability [l]"]	["GenericPlot5" "nectar availability [l]"]	["GenericPlot5" "nectar availability [l]"]	["GenericPlot5" "nectar availability [l]"]		["GenericPlot5" "nectar availability [l]"]	["GenericPlot5" "nectar availability [l]"]	["GenericPlot5" "nectar availability [l]"]	["GenericPlot5" "nectar availability [l]"]
	[	"GenericPlot1"	"honey & pollen stores [kg]"	"honey & pollen stores [kg]"	"honey & pollen stores [kg]"	"honey & pollen stores [kg]"	]		"honey & pollen stores [kg]"	"honey & pollen stores [kg]"	"honey & pollen stores [kg]"	"honey & pollen stores [kg]"	]		["GenericPlot1" "honey & pollen stores [kg]"]	["GenericPlot1" "honey & pollen stores [kg]"]	["GenericPlot1" "honey & pollen stores [kg]"]	["GenericPlot1" "honey & pollen stores [kg]"]		["GenericPlot1" "honey & pollen stores [kg]"]	["GenericPlot1" "honey & pollen stores [kg]"]	["GenericPlot1" "honey & pollen stores [kg]"]	["GenericPlot1" "honey & pollen stores [kg]"]
	[	"GenericPlot3"	"broodcare [%]"	"broodcare [%]"	"broodcare [%]"	"broodcare [%]"	]		"broodcare [%]"	"broodcare [%]"	"broodcare [%]"	"broodcare [%]"	]		["GenericPlot3" "broodcare [%]"]	["GenericPlot3" "broodcare [%]"]	["GenericPlot3" "broodcare [%]"]	["GenericPlot3" "broodcare [%]"]		["GenericPlot3" "broodcare [%]"]	["GenericPlot3" "broodcare [%]"]	["GenericPlot3" "broodcare [%]"]	["GenericPlot3" "broodcare [%]"]
	[	"GenericPlot6"	"pollen availability [kg]"	"pollen availability [kg]"	"pollen availability [kg]"	"pollen availability [kg]"	]		"pollen availability [kg]"	"pollen availability [kg]"	"pollen availability [kg]"	"pollen availability [kg]"	]		["GenericPlot6" "pollen availability [kg]"]	["GenericPlot6" "pollen availability [kg]"]	["GenericPlot6" "pollen availability [kg]"]	["GenericPlot6" "pollen availability [kg]"]		["GenericPlot6" "pollen availability [kg]"]	["GenericPlot6" "pollen availability [kg]"]	["GenericPlot6" "pollen availability [kg]"]	["GenericPlot6" "pollen availability [kg]"]
	[	"GenericPlot7"	"mean trip duration"	"mean trip duration"	"mean trip duration"	"mean trip duration"	]		"mean trip duration"	"mean trip duration"	"mean trip duration"	"mean trip duration"	]		["GenericPlot7" "mean trip duration"]	["GenericPlot7" "mean trip duration"]	["GenericPlot7" "mean trip duration"]	["GenericPlot7" "mean trip duration"]		["GenericPlot7" "mean trip duration"]	["GenericPlot7" "mean trip duration"]	["GenericPlot7" "mean trip duration"]	["GenericPlot7" "mean trip duration"]
	[	"GenericPlot8"	"foragers today [%]"	"foragers today [%]"	"foragers today [%]"	"foragers today [%]"	]		"foragers today [%]"	"foragers today [%]"	"foragers today [%]"	"foragers today [%]"	]		["GenericPlot8" "foragers today [%]"]	["GenericPlot8" "foragers today [%]"]	["GenericPlot8" "foragers today [%]"]	["GenericPlot8" "foragers today [%]"]		["GenericPlot8" "foragers today [%]"]	["GenericPlot8" "foragers today [%]"]	["GenericPlot8" "foragers today [%]"]	["GenericPlot8" "foragers today [%]"]
Advanced Input	[	"SeasonalFoodFlow"	false	false	false	false	]		false	false	false	false	]		["SeasonalFoodFlow" false]	["SeasonalFoodFlow" false]	["SeasonalFoodFlow" false]	["SeasonalFoodFlow" false]		["SeasonalFoodFlow" false]	["SeasonalFoodFlow" false]	["SeasonalFoodFlow" false]	["SeasonalFoodFlow" false]
	[	"ConstantHandlingTime"	false	false	false	false	]		false	false	false	false	]		["ConstantHandlingTime" false]	["ConstantHandlingTime" false]	["ConstantHandlingTime" false]	["ConstantHandlingTime" false]		["ConstantHandlingTime" false]	["ConstantHandlingTime" false]	["ConstantHandlingTime" false]	["ConstantHandlingTime" false]
	[	"TIME_NECTAR_GATHERING"	1200	1200	1200	1200	]		1200	1200	1200	1200	]		["TIME_NECTAR_GATHERING" 1200]	["TIME_NECTAR_GATHERING" 1200]	["TIME_NECTAR_GATHERING" 1200]	["TIME_NECTAR_GATHERING" 1200]		["TIME_NECTAR_GATHERING" 1200]	["TIME_NECTAR_GATHERING" 1200]	["TIME_NECTAR_GATHERING" 1200]	["TIME_NECTAR_GATHERING" 1200]
	[	"TIME_POLLEN_GATHERING"	600	600	600	600	]		600	600	600	600	]		["TIME_POLLEN_GATHERING" 600]	["TIME_POLLEN_GATHERING" 600]	["TIME_POLLEN_GATHERING" 600]	["TIME_POLLEN_GATHERING" 600]		["TIME_POLLEN_GATHERING" 600]	["TIME_POLLEN_GATHERING" 600]	["TIME_POLLEN_GATHERING" 600]	["TIME_POLLEN_GATHERING" 600]
	[	"SHIFT_R"	-30	-30	-30	-30	]		-30	-30	-30	-30	]		["SHIFT_R" -30]	["SHIFT_R" -30]	["SHIFT_R" -30]	["SHIFT_R" -30]		["SHIFT_R" -30]	["SHIFT_R" -30]	["SHIFT_R" -30]	["SHIFT_R" -30]
	[	"SHIFT_G"	40	40	40	40	]		40	40	40	40	]		["SHIFT_G" 40]	["SHIFT_G" 40]	["SHIFT_G" 40]	["SHIFT_G" 40]		["SHIFT_G" 40]	["SHIFT_G" 40]	["SHIFT_G" 40]	["SHIFT_G" 40]
	[	"AlwaysDance"	false	false	false	false	]		false	false	false	false	]		["AlwaysDance" false]	["AlwaysDance" false]	["AlwaysDance" false]	["AlwaysDance" false]		["AlwaysDance" false]	["AlwaysDance" false]	["AlwaysDance" false]	["AlwaysDance" false]
	[	"DANCE_SLOPE"	1.16	1.16	1.16	1.16	]		1.16	1.16	1.16	1.16	]		["DANCE_SLOPE" 1.16]	["DANCE_SLOPE" 1.16]	["DANCE_SLOPE" 1.16]	["DANCE_SLOPE" 1.16]		["DANCE_SLOPE" 1.16]	["DANCE_SLOPE" 1.16]	["DANCE_SLOPE" 1.16]	["DANCE_SLOPE" 1.16]
	[	"DANCE_INTERCEPT"	0	0	0	0	]		0	0	0	0	]		["DANCE_INTERCEPT" 0]	["DANCE_INTERCEPT" 0]	["DANCE_INTERCEPT" 0]	["DANCE_INTERCEPT" 0]		["DANCE_INTERCEPT" 0]	["DANCE_INTERCEPT" 0]	["DANCE_INTERCEPT" 0]	["DANCE_INTERCEPT" 0]
	[	"EggLaying_IH"	true	true	true	true	]		true	true	true	true	]		["EggLaying_IH" true]	["EggLaying_IH" true]	["EggLaying_IH" true]	["EggLaying_IH" true]		["EggLaying_IH" true]	["EggLaying_IH" true]	["EggLaying_IH" true]	["EggLaying_IH" true]
	[	"QueenAgeing"	false	false	false	false	]		false	false	false	false	]		["QueenAgeing" false]	["QueenAgeing" false]	["QueenAgeing" false]	["QueenAgeing" false]		["QueenAgeing" false]	["QueenAgeing" false]	["QueenAgeing" false]	["QueenAgeing" false]
	[	"MAX_km_PER_DAY"	5099	5099	5099	5099	]		5099	5099	5099	5099	]		["MAX_km_PER_DAY" 5099]	["MAX_km_PER_DAY" 5099]	["MAX_km_PER_DAY" 5099]	["MAX_km_PER_DAY" 5099]		["MAX_km_PER_DAY" 5099]	["MAX_km_PER_DAY" 5099]	["MAX_km_PER_DAY" 5099]	["MAX_km_PER_DAY" 5099]
	[	"ProbLazinessWinterbees"	0	0	0	0	]		0	0	0	0	]		["ProbLazinessWinterbees" 0]	["ProbLazinessWinterbees" 0]	["ProbLazinessWinterbees" 0]	["ProbLazinessWinterbees" 0]		["ProbLazinessWinterbees" 0]	["ProbLazinessWinterbees" 0]	["ProbLazinessWinterbees" 0]	["ProbLazinessWinterbees" 0]
	[	"Experiment"	"none"	"none"	"none"	"none"	]		"none"	"none"	"none"	"none"	]		["Experiment" "none"]	["Experiment" "none"]	["Experiment" "none"]	["Experiment" "none"]		["Experiment" "none"]	["Experiment" "none"]	["Experiment" "none"]	["Experiment" "none"]
	[	"SQUADRON_SIZE"	100	100	100	100	]		100	100	100	100	]		["SQUADRON_SIZE" 100]	["SQUADRON_SIZE" 100]	["SQUADRON_SIZE" 100]	["SQUADRON_SIZE" 100]		["SQUADRON_SIZE" 100]	["SQUADRON_SIZE" 100]	["SQUADRON_SIZE" 100]	["SQUADRON_SIZE" 100]
	[	"details"	true	true	true	true	]		true	true	true	true	]		["details" true]	["details" true]	["details" true]	["details" true]		["details" true]	["details" true]	["details" true]	["details" true]
	[	"writeFile"	false	false	false	false	]		false	false	false	false	]		["writeFile" false]	["writeFile" false]	["writeFile" false]	["writeFile" false]		["writeFile" false]	["writeFile" false]	["writeFile" false]	["writeFile" false]
	[	"modelledInsteadCalcDetectProb"	false	false	false	false	]		false	false	false	false	]		["modelledInsteadCalcDetectProb" false]	["modelledInsteadCalcDetectProb" false]	["modelledInsteadCalcDetectProb" false]	["modelledInsteadCalcDetectProb" false]		["modelledInsteadCalcDetectProb" false]	["modelledInsteadCalcDetectProb" false]	["modelledInsteadCalcDetectProb" false]	["modelledInsteadCalcDetectProb" false]
	[	"ShowAllPlots"	true	true	true	true	]		true	true	true	true	]		["ShowAllPlots" true]	["ShowAllPlots" true]	["ShowAllPlots" true]	["ShowAllPlots" true]		["ShowAllPlots" true]	["ShowAllPlots" true]	["ShowAllPlots" true]	["ShowAllPlots" true]
	[	"stopDead"	false	false	false	false	]		false	false	false	false	]		["stopDead" false]	["stopDead" false]	["stopDead" false]	["stopDead" false]		["stopDead" false]	["stopDead" false]	["stopDead" false]	["stopDead" false]
	[	"HiveType"	"Dadant"	"Dadant"	"Dadant"	"Dadant"	]		"Dadant"	"Dadant"	"Dadant"	"Dadant"	]		["HiveType" "Dadant"]	["HiveType" "Dadant"]	["HiveType" "Dadant"]	["HiveType" "Dadant"]		["HiveType" "Dadant"]	["HiveType" "Dadant"]	["HiveType" "Dadant"]	["HiveType" "Dadant"]
	[	"FrameType"	"Standard brood/deep frame"	"Standard brood/deep frame"	"Standard brood/deep frame"	"Standard brood/deep frame"	]		"Standard brood/deep frame"	"Standard brood/deep frame"	"Standard brood/deep frame"	"Standard brood/deep frame"	]		["FrameType" "Standard brood/deep frame"]	["FrameType" "Standard brood/deep frame"]	["FrameType" "Standard brood/deep frame"]	["FrameType" "Standard brood/deep frame"]		["FrameType" "Standard brood/deep frame"]	["FrameType" "Standard brood/deep frame"]	["FrameType" "Standard brood/deep frame"]	["FrameType" "Standard brood/deep frame"]
Additions for simulating tunnel studies	[	"exp_input_initial_conditions"	true	true	true	true	]		true	true	true	true	]		["exp_input_initial_conditions" true]	["exp_input_initial_conditions" true]	["exp_input_initial_conditions" true]	["exp_input_initial_conditions" true]		["exp_input_initial_conditions" true]	["exp_input_initial_conditions" true]	["exp_input_initial_conditions" true]	["exp_input_initial_conditions" true]
	[	"exp_Age-of-Queen"	300	300	300	300	]		300	300	300	300	]		["exp_Age-of-Queen" 300]	["exp_Age-of-Queen" 300]	["exp_Age-of-Queen" 300]	["exp_Age-of-Queen" 300]		["exp_Age-of-Queen" 300]	["exp_Age-of-Queen" 300]	["exp_Age-of-Queen" 300]	["exp_Age-of-Queen" 300]
	[	"exp_Max-Age-of-queen"	600	600	600	600	]		600	600	600	600	]		["exp_Max-Age-of-queen" 600]	["exp_Max-Age-of-queen" 600]	["exp_Max-Age-of-queen" 600]	["exp_Max-Age-of-queen" 600]		["exp_Max-Age-of-queen" 600]	["exp_Max-Age-of-queen" 600]	["exp_Max-Age-of-queen" 600]	["exp_Max-Age-of-queen" 600]
	[	"exp_init_honey"	4.752	3.312	7.056	4.32	]		4.752	3.312	7.056	4.32	]		["exp_init_honey" 4.752]	["exp_init_honey" 3.312]	["exp_init_honey" 7.056]	["exp_init_honey" 4.32]		["exp_init_honey" 4.752]	["exp_init_honey" 3.312]	["exp_init_honey" 7.056]	["exp_init_honey" 4.32]
	[	"exp_init_pollen"	0.72864	0.39744	1.656	1.656	]		0.72864	0.39744	1.656	1.656	]		["exp_init_pollen" 0.72864]	["exp_init_pollen" 0.39744]	["exp_init_pollen" 1.656]	["exp_init_pollen" 1.656]		["exp_init_pollen" 0.72864]	["exp_init_pollen" 0.39744]	["exp_init_pollen" 1.656]	["exp_init_pollen" 1.656]
	[	"exp_init_Ihbees"	7155	6570	6795	6120	]		7155	6570	6795	6120	]		["exp_init_Ihbees" 7155]	["exp_init_Ihbees" 6570]	["exp_init_Ihbees" 6795]	["exp_init_Ihbees" 6120]		["exp_init_Ihbees" 7155]	["exp_init_Ihbees" 6570]	["exp_init_Ihbees" 6795]	["exp_init_Ihbees" 6120]
	[	"exp_init_pupae"	13824	13248	9504	5184	]		13824	13248	9504	5184	]		["exp_init_pupae" 13824]	["exp_init_pupae" 13248]	["exp_init_pupae" 9504]	["exp_init_pupae" 5184]		["exp_init_pupae" 13824]	["exp_init_pupae" 13248]	["exp_init_pupae" 9504]	["exp_init_pupae" 5184]
	[	"exp_init_pupae_drone"	0	0	0	0	]		0	0	0	0	]		["exp_init_pupae_drone" 0]	["exp_init_pupae_drone" 0]	["exp_init_pupae_drone" 0]	["exp_init_pupae_drone" 0]		["exp_init_pupae_drone" 0]	["exp_init_pupae_drone" 0]	["exp_init_pupae_drone" 0]	["exp_init_pupae_drone" 0]
	[	"exp_init_larvae"	6624	9792	11520	2304	]		6624	9792	11520	2304	]		["exp_init_larvae" 6624]	["exp_init_larvae" 9792]	["exp_init_larvae" 11520]	["exp_init_larvae" 2304]		["exp_init_larvae" 6624]	["exp_init_larvae" 9792]	["exp_init_larvae" 11520]	["exp_init_larvae" 2304]
	[	"exp_init_larvae_drone"	0	0	0	0	]		0	0	0	0	]		["exp_init_larvae_drone" 0]	["exp_init_larvae_drone" 0]	["exp_init_larvae_drone" 0]	["exp_init_larvae_drone" 0]		["exp_init_larvae_drone" 0]	["exp_init_larvae_drone" 0]	["exp_init_larvae_drone" 0]	["exp_init_larvae_drone" 0]
	[	"exp_init_eggs"	11520	4320	4320	1728	]		11520	4320	4320	1728	]		["exp_init_eggs" 11520]	["exp_init_eggs" 4320]	["exp_init_eggs" 4320]	["exp_init_eggs" 1728]		["exp_init_eggs" 11520]	["exp_init_eggs" 4320]	["exp_init_eggs" 4320]	["exp_init_eggs" 1728]
	[	"exp_init_eggs_drone"	0	0	0	0	]		0	0	0	0	]		["exp_init_eggs_drone" 0]	["exp_init_eggs_drone" 0]	["exp_init_eggs_drone" 0]	["exp_init_eggs_drone" 0]		["exp_init_eggs_drone" 0]	["exp_init_eggs_drone" 0]	["exp_init_eggs_drone" 0]	["exp_init_eggs_drone" 0]
	[	"Adult_mortality_mode"	"BEEHAVE + Stress (Simone-Finstrom 2016)"	"BEEHAVE + Stress (Simone-Finstrom 2016)"	"BEEHAVE + Stress (Simone-Finstrom 2016)"	"BEEHAVE + Stress (Simone-Finstrom 2016)"	]		"BEEHAVE + Stress (Simone-Finstrom 2016)"	"BEEHAVE + Stress (Simone-Finstrom 2016)"	"BEEHAVE + Stress (Simone-Finstrom 2016)"	"BEEHAVE + Stress (Simone-Finstrom 2016)"	]		["Adult_mortality_mode" "BEEHAVE + Stress (Simone-Finstrom 2016)"]	["Adult_mortality_mode" "BEEHAVE + Stress (Simone-Finstrom 2016)"]	["Adult_mortality_mode" "BEEHAVE + Stress (Simone-Finstrom 2016)"]	["Adult_mortality_mode" "BEEHAVE + Stress (Simone-Finstrom 2016)"]		["Adult_mortality_mode" "BEEHAVE + Stress (Simone-Finstrom 2016)"]	["Adult_mortality_mode" "BEEHAVE + Stress (Simone-Finstrom 2016)"]	["Adult_mortality_mode" "BEEHAVE + Stress (Simone-Finstrom 2016)"]	["Adult_mortality_mode" "BEEHAVE + Stress (Simone-Finstrom 2016)"]
	[	"exp_Relocation-Day1"	188	188	188	188	]		188	188	188	188	]		["exp_Relocation-Day1" 188]	["exp_Relocation-Day1" 188]	["exp_Relocation-Day1" 188]	["exp_Relocation-Day1" 188]		["exp_Relocation-Day1" 188]	["exp_Relocation-Day1" 188]	["exp_Relocation-Day1" 188]	["exp_Relocation-Day1" 188]
	[	"exp_Relocation-Day2"	0	0	0	0	]		0	0	0	0	]		["exp_Relocation-Day2" 0]	["exp_Relocation-Day2" 0]	["exp_Relocation-Day2" 0]	["exp_Relocation-Day2" 0]		["exp_Relocation-Day2" 0]	["exp_Relocation-Day2" 0]	["exp_Relocation-Day2" 0]	["exp_Relocation-Day2" 0]
	[	"exp_StressDuration"	9	9	9	9	]		9	9	9	9	]		["exp_StressDuration" 9]	["exp_StressDuration" 9]	["exp_StressDuration" 9]	["exp_StressDuration" 9]		["exp_StressDuration" 9]	["exp_StressDuration" 9]	["exp_StressDuration" 9]	["exp_StressDuration" 9]
	[	"exp_feeding-schedule"	false	false	false	false	]		false	false	false	false	]		["exp_feeding-schedule" false]	["exp_feeding-schedule" false]	["exp_feeding-schedule" false]	["exp_feeding-schedule" false]		["exp_feeding-schedule" false]	["exp_feeding-schedule" false]	["exp_feeding-schedule" false]	["exp_feeding-schedule" false]
	[	"exp_feeding-day1"	170	170	170	170	]		170	170	170	170	]		["exp_feeding-day1" 170]	["exp_feeding-day1" 170]	["exp_feeding-day1" 170]	["exp_feeding-day1" 170]		["exp_feeding-day1" 170]	["exp_feeding-day1" 170]	["exp_feeding-day1" 170]	["exp_feeding-day1" 170]
	[	"exp_added-fondant1"	10	10	10	10	]		10	10	10	10	]		["exp_added-fondant1" 10]	["exp_added-fondant1" 10]	["exp_added-fondant1" 10]	["exp_added-fondant1" 10]		["exp_added-fondant1" 10]	["exp_added-fondant1" 10]	["exp_added-fondant1" 10]	["exp_added-fondant1" 10]
	[	"exp_feeding-day2"	175	175	175	175	]		175	175	175	175	]		["exp_feeding-day2" 175]	["exp_feeding-day2" 175]	["exp_feeding-day2" 175]	["exp_feeding-day2" 175]		["exp_feeding-day2" 175]	["exp_feeding-day2" 175]	["exp_feeding-day2" 175]	["exp_feeding-day2" 175]
	[	"exp_added-fondant2"	15	15	15	15	]		15	15	15	15	]		["exp_added-fondant2" 15]	["exp_added-fondant2" 15]	["exp_added-fondant2" 15]	["exp_added-fondant2" 15]		["exp_added-fondant2" 15]	["exp_added-fondant2" 15]	["exp_added-fondant2" 15]	["exp_added-fondant2" 15]
	[	"exp_feeding-day3"	180	180	180	180	]		180	180	180	180	]		["exp_feeding-day3" 180]	["exp_feeding-day3" 180]	["exp_feeding-day3" 180]	["exp_feeding-day3" 180]		["exp_feeding-day3" 180]	["exp_feeding-day3" 180]	["exp_feeding-day3" 180]	["exp_feeding-day3" 180]
	[	"exp_added-fondant3"	20	20	20	20	]		20	20	20	20	]		["exp_added-fondant3" 20]	["exp_added-fondant3" 20]	["exp_added-fondant3" 20]	["exp_added-fondant3" 20]		["exp_added-fondant3" 20]	["exp_added-fondant3" 20]	["exp_added-fondant3" 20]	["exp_added-fondant3" 20]
	[	"exp_feeding-day4"	0	0	0	0	]		0	0	0	0	]		["exp_feeding-day4" 0]	["exp_feeding-day4" 0]	["exp_feeding-day4" 0]	["exp_feeding-day4" 0]		["exp_feeding-day4" 0]	["exp_feeding-day4" 0]	["exp_feeding-day4" 0]	["exp_feeding-day4" 0]
	[	"exp_added-fondant4"	0	0	0	0	]		0	0	0	0	]		["exp_added-fondant4" 0]	["exp_added-fondant4" 0]	["exp_added-fondant4" 0]	["exp_added-fondant4" 0]		["exp_added-fondant4" 0]	["exp_added-fondant4" 0]	["exp_added-fondant4" 0]	["exp_added-fondant4" 0]
	[	"exp_feeding-day5"	0	0	0	0	]		0	0	0	0	]		["exp_feeding-day5" 0]	["exp_feeding-day5" 0]	["exp_feeding-day5" 0]	["exp_feeding-day5" 0]		["exp_feeding-day5" 0]	["exp_feeding-day5" 0]	["exp_feeding-day5" 0]	["exp_feeding-day5" 0]
	[	"exp_added-fondant5"	0	0	0	0	]		0	0	0	0	]		["exp_added-fondant5" 0]	["exp_added-fondant5" 0]	["exp_added-fondant5" 0]	["exp_added-fondant5" 0]		["exp_added-fondant5" 0]	["exp_added-fondant5" 0]	["exp_added-fondant5" 0]	["exp_added-fondant5" 0]
	[	"exp_feeding-day6"	0	0	0	0	]		0	0	0	0	]		["exp_feeding-day6" 0]	["exp_feeding-day6" 0]	["exp_feeding-day6" 0]	["exp_feeding-day6" 0]		["exp_feeding-day6" 0]	["exp_feeding-day6" 0]	["exp_feeding-day6" 0]	["exp_feeding-day6" 0]
	[	"exp_added-fondant6"	0	0	0	0	]		0	0	0	0	]		["exp_added-fondant6" 0]	["exp_added-fondant6" 0]	["exp_added-fondant6" 0]	["exp_added-fondant6" 0]		["exp_added-fondant6" 0]	["exp_added-fondant6" 0]	["exp_added-fondant6" 0]	["exp_added-fondant6" 0]
	[	"exp_feeding-day7"	0	0	0	0	]		0	0	0	0	]		["exp_feeding-day7" 0]	["exp_feeding-day7" 0]	["exp_feeding-day7" 0]	["exp_feeding-day7" 0]		["exp_feeding-day7" 0]	["exp_feeding-day7" 0]	["exp_feeding-day7" 0]	["exp_feeding-day7" 0]
	[	"exp_added-fondant7"	0	0	0	0	]		0	0	0	0	]		["exp_added-fondant7" 0]	["exp_added-fondant7" 0]	["exp_added-fondant7" 0]	["exp_added-fondant7" 0]		["exp_added-fondant7" 0]	["exp_added-fondant7" 0]	["exp_added-fondant7" 0]	["exp_added-fondant7" 0]
	[	"exp_feeding-day8"	0	0	0	0	]		0	0	0	0	]		["exp_feeding-day8" 0]	["exp_feeding-day8" 0]	["exp_feeding-day8" 0]	["exp_feeding-day8" 0]		["exp_feeding-day8" 0]	["exp_feeding-day8" 0]	["exp_feeding-day8" 0]	["exp_feeding-day8" 0]
	[	"exp_added-fondant8"	0	0	0	0	]		0	0	0	0	]		["exp_added-fondant8" 0]	["exp_added-fondant8" 0]	["exp_added-fondant8" 0]	["exp_added-fondant8" 0]		["exp_added-fondant8" 0]	["exp_added-fondant8" 0]	["exp_added-fondant8" 0]	["exp_added-fondant8" 0]
	[	"exp_feeding-day9"	0	0	0	0	]		0	0	0	0	]		["exp_feeding-day9" 0]	["exp_feeding-day9" 0]	["exp_feeding-day9" 0]	["exp_feeding-day9" 0]		["exp_feeding-day9" 0]	["exp_feeding-day9" 0]	["exp_feeding-day9" 0]	["exp_feeding-day9" 0]
	[	"exp_added-fondant9"	0	0	0	0	]		0	0	0	0	]		["exp_added-fondant9" 0]	["exp_added-fondant9" 0]	["exp_added-fondant9" 0]	["exp_added-fondant9" 0]		["exp_added-fondant9" 0]	["exp_added-fondant9" 0]	["exp_added-fondant9" 0]	["exp_added-fondant9" 0]
	[	"exp_Honey-harvest"	false	false	false	false	]		false	false	false	false	]		["exp_Honey-harvest" false]	["exp_Honey-harvest" false]	["exp_Honey-harvest" false]	["exp_Honey-harvest" false]		["exp_Honey-harvest" false]	["exp_Honey-harvest" false]	["exp_Honey-harvest" false]	["exp_Honey-harvest" false]
	[	"exp_harvest-day1"	20	20	20	20	]		20	20	20	20	]		["exp_harvest-day1" 20]	["exp_harvest-day1" 20]	["exp_harvest-day1" 20]	["exp_harvest-day1" 20]		["exp_harvest-day1" 20]	["exp_harvest-day1" 20]	["exp_harvest-day1" 20]	["exp_harvest-day1" 20]
	[	"exp_remaining-honey1"	10	10	10	10	]		10	10	10	10	]		["exp_remaining-honey1" 10]	["exp_remaining-honey1" 10]	["exp_remaining-honey1" 10]	["exp_remaining-honey1" 10]		["exp_remaining-honey1" 10]	["exp_remaining-honey1" 10]	["exp_remaining-honey1" 10]	["exp_remaining-honey1" 10]
	[	"exp_harvest-day2"	21	21	21	21	]		21	21	21	21	]		["exp_harvest-day2" 21]	["exp_harvest-day2" 21]	["exp_harvest-day2" 21]	["exp_harvest-day2" 21]		["exp_harvest-day2" 21]	["exp_harvest-day2" 21]	["exp_harvest-day2" 21]	["exp_harvest-day2" 21]
	[	"exp_remaining-honey2"	3	3	3	3	]		3	3	3	3	]		["exp_remaining-honey2" 3]	["exp_remaining-honey2" 3]	["exp_remaining-honey2" 3]	["exp_remaining-honey2" 3]		["exp_remaining-honey2" 3]	["exp_remaining-honey2" 3]	["exp_remaining-honey2" 3]	["exp_remaining-honey2" 3]
	[	"exp_harvest-day3"	0	0	0	0	]		0	0	0	0	]		["exp_harvest-day3" 0]	["exp_harvest-day3" 0]	["exp_harvest-day3" 0]	["exp_harvest-day3" 0]		["exp_harvest-day3" 0]	["exp_harvest-day3" 0]	["exp_harvest-day3" 0]	["exp_harvest-day3" 0]
	[	"exp_remaining-honey3"	0	0	0	0	]		0	0	0	0	]		["exp_remaining-honey3" 0]	["exp_remaining-honey3" 0]	["exp_remaining-honey3" 0]	["exp_remaining-honey3" 0]		["exp_remaining-honey3" 0]	["exp_remaining-honey3" 0]	["exp_remaining-honey3" 0]	["exp_remaining-honey3" 0]
	[	"exp_harvest-day4"	0	0	0	0	]		0	0	0	0	]		["exp_harvest-day4" 0]	["exp_harvest-day4" 0]	["exp_harvest-day4" 0]	["exp_harvest-day4" 0]		["exp_harvest-day4" 0]	["exp_harvest-day4" 0]	["exp_harvest-day4" 0]	["exp_harvest-day4" 0]
	[	"exp_remaining-honey4"	0	0	0	0	]		0	0	0	0	]		["exp_remaining-honey4" 0]	["exp_remaining-honey4" 0]	["exp_remaining-honey4" 0]	["exp_remaining-honey4" 0]		["exp_remaining-honey4" 0]	["exp_remaining-honey4" 0]	["exp_remaining-honey4" 0]	["exp_remaining-honey4" 0]
	[	"exp_HoneyNotNegative"	true	true	true	true	]		true	true	true	true	]		["exp_HoneyNotNegative" true]	["exp_HoneyNotNegative" true]	["exp_HoneyNotNegative" true]	["exp_HoneyNotNegative" true]		["exp_HoneyNotNegative" true]	["exp_HoneyNotNegative" true]	["exp_HoneyNotNegative" true]	["exp_HoneyNotNegative" true]
	[	"exp-fractionSwarm"	0.6	0.6	0.6	0.6	]		0.6	0.6	0.6	0.6	]		["exp-fractionSwarm" 0.6]	["exp-fractionSwarm" 0.6]	["exp-fractionSwarm" 0.6]	["exp-fractionSwarm" 0.6]		["exp-fractionSwarm" 0.6]	["exp-fractionSwarm" 0.6]	["exp-fractionSwarm" 0.6]	["exp-fractionSwarm" 0.6]
	[	"exp-broodSwarmingTH"	17000	17000	17000	17000	]		17000	17000	17000	17000	]		["exp-broodSwarmingTH" 17000]	["exp-broodSwarmingTH" 17000]	["exp-broodSwarmingTH" 17000]	["exp-broodSwarmingTH" 17000]		["exp-broodSwarmingTH" 17000]	["exp-broodSwarmingTH" 17000]	["exp-broodSwarmingTH" 17000]	["exp-broodSwarmingTH" 17000]
Additions for simulating toxicity	[	"ETOX_AppDay"	189	189	189	189	]		0	0	0	0	]		["ETOX_AppDay" 189]	["ETOX_AppDay" 189]	["ETOX_AppDay" 189]	["ETOX_AppDay" 189]		["ETOX_AppDay" 0]	["ETOX_AppDay" 0]	["ETOX_AppDay" 0]	["ETOX_AppDay" 0]
	[	"ETOX_ExposurePeriod"	8	8	8	8	]		0	0	0	0	]		["ETOX_ExposurePeriod" 8]	["ETOX_ExposurePeriod" 8]	["ETOX_ExposurePeriod" 8]	["ETOX_ExposurePeriod" 8]		["ETOX_ExposurePeriod" 0]	["ETOX_ExposurePeriod" 0]	["ETOX_ExposurePeriod" 0]	["ETOX_ExposurePeriod" 0]
	[	"ETOX_SpinupPhase"	0	0	0	0	]		0	0	0	0	]		["ETOX_SpinupPhase" 0]	["ETOX_SpinupPhase" 0]	["ETOX_SpinupPhase" 0]	["ETOX_SpinupPhase" 0]		["ETOX_SpinupPhase" 0]	["ETOX_SpinupPhase" 0]	["ETOX_SpinupPhase" 0]	["ETOX_SpinupPhase" 0]
	[	"ETOX_ExposurePhase"	1	1	1	1	]		0	0	0	0	]		["ETOX_ExposurePhase" 1]	["ETOX_ExposurePhase" 1]	["ETOX_ExposurePhase" 1]	["ETOX_ExposurePhase" 1]		["ETOX_ExposurePhase" 0]	["ETOX_ExposurePhase" 0]	["ETOX_ExposurePhase" 0]	["ETOX_ExposurePhase" 0]
	[	"ETOX_PPPConcNectar_Red"	990	990	990	990	]		0	0	0	0	]		["ETOX_PPPConcNectar_Red" 990]	["ETOX_PPPConcNectar_Red" 990]	["ETOX_PPPConcNectar_Red" 990]	["ETOX_PPPConcNectar_Red" 990]		["ETOX_PPPConcNectar_Red" 0]	["ETOX_PPPConcNectar_Red" 0]	["ETOX_PPPConcNectar_Red" 0]	["ETOX_PPPConcNectar_Red" 0]
	[	"ETOX_PPPConcPollen_Red"	27150	27150	27150	27150	]		0	0	0	0	]		["ETOX_PPPConcPollen_Red" 27150]	["ETOX_PPPConcPollen_Red" 27150]	["ETOX_PPPConcPollen_Red" 27150]	["ETOX_PPPConcPollen_Red" 27150]		["ETOX_PPPConcPollen_Red" 0]	["ETOX_PPPConcPollen_Red" 0]	["ETOX_PPPConcPollen_Red" 0]	["ETOX_PPPConcPollen_Red" 0]
	[	"ETOX_PPPConcNectar_Green"	0	0	0	0	]		0	0	0	0	]		["ETOX_PPPConcNectar_Green" 0]	["ETOX_PPPConcNectar_Green" 0]	["ETOX_PPPConcNectar_Green" 0]	["ETOX_PPPConcNectar_Green" 0]		["ETOX_PPPConcNectar_Green" 0]	["ETOX_PPPConcNectar_Green" 0]	["ETOX_PPPConcNectar_Green" 0]	["ETOX_PPPConcNectar_Green" 0]
	[	"ETOX_PPPConcPollen_Green"	0	0	0	0	]		0	0	0	0	]		["ETOX_PPPConcPollen_Green" 0]	["ETOX_PPPConcPollen_Green" 0]	["ETOX_PPPConcPollen_Green" 0]	["ETOX_PPPConcPollen_Green" 0]		["ETOX_PPPConcPollen_Green" 0]	["ETOX_PPPConcPollen_Green" 0]	["ETOX_PPPConcPollen_Green" 0]	["ETOX_PPPConcPollen_Green" 0]
	[	"ETOX_Fixed_PPPnectar:pollen"	false	false	false	false	]		false	false	false	false	]		["ETOX_Fixed_PPPnectar:pollen" false]	["ETOX_Fixed_PPPnectar:pollen" false]	["ETOX_Fixed_PPPnectar:pollen" false]	["ETOX_Fixed_PPPnectar:pollen" false]		["ETOX_Fixed_PPPnectar:pollen" false]	["ETOX_Fixed_PPPnectar:pollen" false]	["ETOX_Fixed_PPPnectar:pollen" false]	["ETOX_Fixed_PPPnectar:pollen" false]
	[	"ETOX_N-P-factor"	26.9	26.9	26.9	26.9	]		26.9	26.9	26.9	26.9	]		["ETOX_N-P-factor" 26.9]	["ETOX_N-P-factor" 26.9]	["ETOX_N-P-factor" 26.9]	["ETOX_N-P-factor" 26.9]		["ETOX_N-P-factor" 26.9]	["ETOX_N-P-factor" 26.9]	["ETOX_N-P-factor" 26.9]	["ETOX_N-P-factor" 26.9]
	[	"ETOX_DT50"	1000	1000	1000	1000	]		1000	1000	1000	1000	]		["ETOX_DT50" 1000]	["ETOX_DT50" 1000]	["ETOX_DT50" 1000]	["ETOX_DT50" 1000]		["ETOX_DT50" 1000]	["ETOX_DT50" 1000]	["ETOX_DT50" 1000]	["ETOX_DT50" 1000]
	[	"ETOX_PPPContact_Red"	0.3	0.3	0.3	0.3	]		0	0	0	0	]		["ETOX_PPPContact_Red" 0.3]	["ETOX_PPPContact_Red" 0.3]	["ETOX_PPPContact_Red" 0.3]	["ETOX_PPPContact_Red" 0.3]		["ETOX_PPPContact_Red" 0]	["ETOX_PPPContact_Red" 0]	["ETOX_PPPContact_Red" 0]	["ETOX_PPPContact_Red" 0]
	[	"ETOX_WaterVolume_Red"	10000	10000	10000	10000	]		10000	10000	10000	10000	]		["ETOX_WaterVolume_Red" 10000]	["ETOX_WaterVolume_Red" 10000]	["ETOX_WaterVolume_Red" 10000]	["ETOX_WaterVolume_Red" 10000]		["ETOX_WaterVolume_Red" 10000]	["ETOX_WaterVolume_Red" 10000]	["ETOX_WaterVolume_Red" 10000]	["ETOX_WaterVolume_Red" 10000]
	[	"ETOX_WaterConc_Red"	0	0	0	0	]		0	0	0	0	]		["ETOX_WaterConc_Red" 0]	["ETOX_WaterConc_Red" 0]	["ETOX_WaterConc_Red" 0]	["ETOX_WaterConc_Red" 0]		["ETOX_WaterConc_Red" 0]	["ETOX_WaterConc_Red" 0]	["ETOX_WaterConc_Red" 0]	["ETOX_WaterConc_Red" 0]
	[	"ETOX_PPPContact_Green"	0	0	0	0	]		0	0	0	0	]		["ETOX_PPPContact_Green" 0]	["ETOX_PPPContact_Green" 0]	["ETOX_PPPContact_Green" 0]	["ETOX_PPPContact_Green" 0]		["ETOX_PPPContact_Green" 0]	["ETOX_PPPContact_Green" 0]	["ETOX_PPPContact_Green" 0]	["ETOX_PPPContact_Green" 0]
	[	"ETOX_WaterVolume_Green"	10000	10000	10000	10000	]		10000	10000	10000	10000	]		["ETOX_WaterVolume_Green" 10000]	["ETOX_WaterVolume_Green" 10000]	["ETOX_WaterVolume_Green" 10000]	["ETOX_WaterVolume_Green" 10000]		["ETOX_WaterVolume_Green" 10000]	["ETOX_WaterVolume_Green" 10000]	["ETOX_WaterVolume_Green" 10000]	["ETOX_WaterVolume_Green" 10000]
	[	"ETOX_WaterConc_Green"	0	0	0	0	]		0	0	0	0	]		["ETOX_WaterConc_Green" 0]	["ETOX_WaterConc_Green" 0]	["ETOX_WaterConc_Green" 0]	["ETOX_WaterConc_Green" 0]		["ETOX_WaterConc_Green" 0]	["ETOX_WaterConc_Green" 0]	["ETOX_WaterConc_Green" 0]	["ETOX_WaterConc_Green" 0]
	[	"ETOX_Water_foraging"	false	false	false	false	]		false	false	false	false	]		["ETOX_Water_foraging" false]	["ETOX_Water_foraging" false]	["ETOX_Water_foraging" false]	["ETOX_Water_foraging" false]		["ETOX_Water_foraging" false]	["ETOX_Water_foraging" false]	["ETOX_Water_foraging" false]	["ETOX_Water_foraging" false]
	[	"ETOX_Forager_Oral_LD50"	1000	1000	1000	1000	]		1000	1000	1000	1000	]		["ETOX_Forager_Oral_LD50" 1000]	["ETOX_Forager_Oral_LD50" 1000]	["ETOX_Forager_Oral_LD50" 1000]	["ETOX_Forager_Oral_LD50" 1000]		["ETOX_Forager_Oral_LD50" 1000]	["ETOX_Forager_Oral_LD50" 1000]	["ETOX_Forager_Oral_LD50" 1000]	["ETOX_Forager_Oral_LD50" 1000]
	[	"ETOX_Forager_Oral_Slope"	100	100	100	100	]		100	100	100	100	]		["ETOX_Forager_Oral_Slope" 100]	["ETOX_Forager_Oral_Slope" 100]	["ETOX_Forager_Oral_Slope" 100]	["ETOX_Forager_Oral_Slope" 100]		["ETOX_Forager_Oral_Slope" 100]	["ETOX_Forager_Oral_Slope" 100]	["ETOX_Forager_Oral_Slope" 100]	["ETOX_Forager_Oral_Slope" 100]
	[	"ETOX_Forager_contact_LD50"	193.92	193.92	193.92	193.92	]		193.92	193.92	193.92	193.92	]		["ETOX_Forager_contact_LD50" 193.92]	["ETOX_Forager_contact_LD50" 193.92]	["ETOX_Forager_contact_LD50" 193.92]	["ETOX_Forager_contact_LD50" 193.92]		["ETOX_Forager_contact_LD50" 193.92]	["ETOX_Forager_contact_LD50" 193.92]	["ETOX_Forager_contact_LD50" 193.92]	["ETOX_Forager_contact_LD50" 193.92]
	[	"ETOX_Forager_contact_Slope"	1.08	1.08	1.08	1.08	]		1.08	1.08	1.08	1.08	]		["ETOX_Forager_contact_Slope" 1.08]	["ETOX_Forager_contact_Slope" 1.08]	["ETOX_Forager_contact_Slope" 1.08]	["ETOX_Forager_contact_Slope" 1.08]		["ETOX_Forager_contact_Slope" 1.08]	["ETOX_Forager_contact_Slope" 1.08]	["ETOX_Forager_contact_Slope" 1.08]	["ETOX_Forager_contact_Slope" 1.08]
	[	"ETOX_Larvae_Oral_LD50"	0.0014	0.0014	0.0014	0.0014	]		0.0014	0.0014	0.0014	0.0014	]		["ETOX_Larvae_Oral_LD50" 0.0014]	["ETOX_Larvae_Oral_LD50" 0.0014]	["ETOX_Larvae_Oral_LD50" 0.0014]	["ETOX_Larvae_Oral_LD50" 0.0014]		["ETOX_Larvae_Oral_LD50" 0.0014]	["ETOX_Larvae_Oral_LD50" 0.0014]	["ETOX_Larvae_Oral_LD50" 0.0014]	["ETOX_Larvae_Oral_LD50" 0.0014]
	[	"ETOX_Larvae_Oral_Slope"	1.6	1.6	1.6	1.6	]		1.6	1.6	1.6	1.6	]		["ETOX_Larvae_Oral_Slope" 1.6]	["ETOX_Larvae_Oral_Slope" 1.6]	["ETOX_Larvae_Oral_Slope" 1.6]	["ETOX_Larvae_Oral_Slope" 1.6]		["ETOX_Larvae_Oral_Slope" 1.6]	["ETOX_Larvae_Oral_Slope" 1.6]	["ETOX_Larvae_Oral_Slope" 1.6]	["ETOX_Larvae_Oral_Slope" 1.6]
	[	"ETOX_Forager_ImmediateMortality"	false	false	false	false	]		false	false	false	false	]		["ETOX_Forager_ImmediateMortality" false]	["ETOX_Forager_ImmediateMortality" false]	["ETOX_Forager_ImmediateMortality" false]	["ETOX_Forager_ImmediateMortality" false]		["ETOX_Forager_ImmediateMortality" false]	["ETOX_Forager_ImmediateMortality" false]	["ETOX_Forager_ImmediateMortality" false]	["ETOX_Forager_ImmediateMortality" false]
	[	"ETOX_RUD"	21	21	21	21	]		0	0	0	0	]		["ETOX_RUD" 21]	["ETOX_RUD" 21]	["ETOX_RUD" 21]	["ETOX_RUD" 21]		["ETOX_RUD" 0]	["ETOX_RUD" 0]	["ETOX_RUD" 0]	["ETOX_RUD" 0]
	[	"ETOX_FF_Nursebees_Nectar"	1	1	1	1	]		1	1	1	1	]		["ETOX_FF_Nursebees_Nectar" 1]	["ETOX_FF_Nursebees_Nectar" 1]	["ETOX_FF_Nursebees_Nectar" 1]	["ETOX_FF_Nursebees_Nectar" 1]		["ETOX_FF_Nursebees_Nectar" 1]	["ETOX_FF_Nursebees_Nectar" 1]	["ETOX_FF_Nursebees_Nectar" 1]	["ETOX_FF_Nursebees_Nectar" 1]
	[	"ETOX_FF_Nursebees_Pollen"	1	1	1	1	]		1	1	1	1	]		["ETOX_FF_Nursebees_Pollen" 1]	["ETOX_FF_Nursebees_Pollen" 1]	["ETOX_FF_Nursebees_Pollen" 1]	["ETOX_FF_Nursebees_Pollen" 1]		["ETOX_FF_Nursebees_Pollen" 1]	["ETOX_FF_Nursebees_Pollen" 1]	["ETOX_FF_Nursebees_Pollen" 1]	["ETOX_FF_Nursebees_Pollen" 1]
	[	"ETOX_degradation_honey"	false	false	false	false	]		false	false	false	false	]		["ETOX_degradation_honey" false]	["ETOX_degradation_honey" false]	["ETOX_degradation_honey" false]	["ETOX_degradation_honey" false]		["ETOX_degradation_honey" false]	["ETOX_degradation_honey" false]	["ETOX_degradation_honey" false]	["ETOX_degradation_honey" false]
	[	"ETOX_DT50_honey"	60	60	60	60	]		60	60	60	60	]		["ETOX_DT50_honey" 60]	["ETOX_DT50_honey" 60]	["ETOX_DT50_honey" 60]	["ETOX_DT50_honey" 60]		["ETOX_DT50_honey" 60]	["ETOX_DT50_honey" 60]	["ETOX_DT50_honey" 60]	["ETOX_DT50_honey" 60]
	[	"ETOX_contactexp_oneday"	true	true	true	true	]		true	true	true	true	]		["ETOX_contactexp_oneday" true]	["ETOX_contactexp_oneday" true]	["ETOX_contactexp_oneday" true]	["ETOX_contactexp_oneday" true]		["ETOX_contactexp_oneday" true]	["ETOX_contactexp_oneday" true]	["ETOX_contactexp_oneday" true]	["ETOX_contactexp_oneday" true]

## Sheet: 5.1 Dimethoate-control
			DIMETHOATE - CONTROL HIVES					NETLOGO INPUT OF DIMETHOATE CONTROL HIVES
		NetLogo variable	Hive 1	Hive 2	Hive 3			Hive 1	Hive 2	Hive 3
Foraging	[	"ForagingMap"	"Nectar and Pollen"	"Nectar and Pollen"	"Nectar and Pollen"	]		["ForagingMap" "Nectar and Pollen"]	["ForagingMap" "Nectar and Pollen"]	["ForagingMap" "Nectar and Pollen"]
	[	"DotDensity"	0.01	0.01	0.01	]		["DotDensity" 0.01]	["DotDensity" 0.01]	["DotDensity" 0.01]
	[	"RAND_SEED"	[1 1 100]	[1 1 100]	[1 1 100]	]		["RAND_SEED" [1 1 100]]	["RAND_SEED" [1 1 100]]	["RAND_SEED" [1 1 100]]
	[	"N_INITIAL_BEES"	10000	10000	10000	]		["N_INITIAL_BEES" 10000]	["N_INITIAL_BEES" 10000]	["N_INITIAL_BEES" 10000]
	[	"CRITICAL_COLONY_SIZE_WINTER"	4000	4000	4000	]		["CRITICAL_COLONY_SIZE_WINTER" 4000]	["CRITICAL_COLONY_SIZE_WINTER" 4000]	["CRITICAL_COLONY_SIZE_WINTER" 4000]
	[	"QUANTITY_R_l"	2.98	2.98	2.98	]		["QUANTITY_R_l" 2.98]	["QUANTITY_R_l" 2.98]	["QUANTITY_R_l" 2.98]
	[	"QUANTITY_G_l"	0.298	0.298	0.298	]		["QUANTITY_G_l" 0.298]	["QUANTITY_G_l" 0.298]	["QUANTITY_G_l" 0.298]
	[	"CONC_R"	1.23	1.23	1.23	]		["CONC_R" 1.23]	["CONC_R" 1.23]	["CONC_R" 1.23]
	[	"CONC_G"	1.23	1.23	1.23	]		["CONC_G" 1.23]	["CONC_G" 1.23]	["CONC_G" 1.23]
	[	"POLLEN_R_kg"	0.15	0.15	0.15	]		["POLLEN_R_kg" 0.15]	["POLLEN_R_kg" 0.15]	["POLLEN_R_kg" 0.15]
	[	"POLLEN_G_kg"	0.015	0.015	0.015	]		["POLLEN_G_kg" 0.015]	["POLLEN_G_kg" 0.015]	["POLLEN_G_kg" 0.015]
	[	"DISTANCE_R"	10	10	10	]		["DISTANCE_R" 10]	["DISTANCE_R" 10]	["DISTANCE_R" 10]
	[	"DISTANCE_G"	100	100	100	]		["DISTANCE_G" 100]	["DISTANCE_G" 100]	["DISTANCE_G" 100]
	[	"DETECT_PROB_R"	0.2	0.2	0.2	]		["DETECT_PROB_R" 0.2]	["DETECT_PROB_R" 0.2]	["DETECT_PROB_R" 0.2]
	[	"DETECT_PROB_G"	0.2	0.2	0.2	]		["DETECT_PROB_G" 0.2]	["DETECT_PROB_G" 0.2]	["DETECT_PROB_G" 0.2]
	[	"exp_StartDay"	212	212	212	]		["exp_StartDay" 212]	["exp_StartDay" 212]	["exp_StartDay" 212]
	[	"exp_X-Days"	365	365	365	]		["exp_X-Days" 365]	["exp_X-Days" 365]	["exp_X-Days" 365]
Varroa	[	"N_INITIAL_MITES_HEALTHY"	0	0	0	]		["N_INITIAL_MITES_HEALTHY" 0]	["N_INITIAL_MITES_HEALTHY" 0]	["N_INITIAL_MITES_HEALTHY" 0]
	[	"N_INITIAL_MITES_INFECTED"	0	0	0	]		["N_INITIAL_MITES_INFECTED" 0]	["N_INITIAL_MITES_INFECTED" 0]	["N_INITIAL_MITES_INFECTED" 0]
	[	"MiteReinfestation"	0.1	0.1	0.1	]		["MiteReinfestation" 0.1]	["MiteReinfestation" 0.1]	["MiteReinfestation" 0.1]
	[	"Virus"	"DWV"	"DWV"	"DWV"	]		["Virus" "DWV"]	["Virus" "DWV"]	["Virus" "DWV"]
	[	"MiteReproductionModel"	"Martin"	"Martin"	"Martin"	]		["MiteReproductionModel" "Martin"]	["MiteReproductionModel" "Martin"]	["MiteReproductionModel" "Martin"]
	[	"AllowReinfestation"	false	false	false	]		["AllowReinfestation" false]	["AllowReinfestation" false]	["AllowReinfestation" false]
	[	"VarroaTreatment"	false	false	false	]		["VarroaTreatment" false]	["VarroaTreatment" false]	["VarroaTreatment" false]
	[	"TreatmentDay"	270	270	270	]		["TreatmentDay" 270]	["TreatmentDay" 270]	["TreatmentDay" 270]
	[	"TreatmentDuration"	40	40	40	]		["TreatmentDuration" 40]	["TreatmentDuration" 40]	["TreatmentDuration" 40]
	[	"EfficiencyPhoretic"	0.115	0.115	0.115	]		["EfficiencyPhoretic" 0.115]	["EfficiencyPhoretic" 0.115]	["EfficiencyPhoretic" 0.115]
	[	"TreatmentDay2"	0	0	0	]		["TreatmentDay2" 0]	["TreatmentDay2" 0]	["TreatmentDay2" 0]
	[	"TreatmentDuration2"	0	0	0	]		["TreatmentDuration2" 0]	["TreatmentDuration2" 0]	["TreatmentDuration2" 0]
	[	"EfficiencyPhoretic2"	0	0	0	]		["EfficiencyPhoretic2" 0]	["EfficiencyPhoretic2" 0]	["EfficiencyPhoretic2" 0]
	[	"KillOpenBrood"	false	false	false	]		["KillOpenBrood" false]	["KillOpenBrood" false]	["KillOpenBrood" false]
	[	"KillAllMitesInCells"	false	false	false	]		["KillAllMitesInCells" false]	["KillAllMitesInCells" false]	["KillAllMitesInCells" false]
	[	"KillOpenBrood2"	false	false	false	]		["KillOpenBrood2" false]	["KillOpenBrood2" false]	["KillOpenBrood2" false]
	[	"KillAllMitesInCells2"	false	false	false	]		["KillAllMitesInCells2" false]	["KillAllMitesInCells2" false]	["KillAllMitesInCells2" false]
	[	"DroneBroodRemoval"	false	false	false	]		["DroneBroodRemoval" false]	["DroneBroodRemoval" false]	["DroneBroodRemoval" false]
	[	"ContinuousBroodRemoval"	false	false	false	]		["ContinuousBroodRemoval" false]	["ContinuousBroodRemoval" false]	["ContinuousBroodRemoval" false]
	[	"RemovalDay1"	100	100	100	]		["RemovalDay1" 100]	["RemovalDay1" 100]	["RemovalDay1" 100]
	[	"RemovalDay2"	140	140	140	]		["RemovalDay2" 140]	["RemovalDay2" 140]	["RemovalDay2" 140]
	[	"RemovalDay3"	180	180	180	]		["RemovalDay3" 180]	["RemovalDay3" 180]	["RemovalDay3" 180]
	[	"RemovalDay4"	220	220	220	]		["RemovalDay4" 220]	["RemovalDay4" 220]	["RemovalDay4" 220]
	[	"RemovalDay5"	240	240	240	]		["RemovalDay5" 240]	["RemovalDay5" 240]	["RemovalDay5" 240]
Beekeeping	[	"HarvestingDay"	135	135	135	]		["HarvestingDay" 135]	["HarvestingDay" 135]	["HarvestingDay" 135]
	[	"HarvestingPeriod"	80	80	80	]		["HarvestingPeriod" 80]	["HarvestingPeriod" 80]	["HarvestingPeriod" 80]
	[	"HarvestingTH"	20	20	20	]		["HarvestingTH" 20]	["HarvestingTH" 20]	["HarvestingTH" 20]
	[	"RemainingHoney_kg"	5	5	5	]		["RemainingHoney_kg" 5]	["RemainingHoney_kg" 5]	["RemainingHoney_kg" 5]
	[	"HoneyHarvesting"	false	false	false	]		["HoneyHarvesting" false]	["HoneyHarvesting" false]	["HoneyHarvesting" false]
	[	"MergeWeakColonies"	false	false	false	]		["MergeWeakColonies" false]	["MergeWeakColonies" false]	["MergeWeakColonies" false]
	[	"FeedBees"	false	false	false	]		["FeedBees" false]	["FeedBees" false]	["FeedBees" false]
	[	"AddPollen"	false	false	false	]		["AddPollen" false]	["AddPollen" false]	["AddPollen" false]
	[	"AddedPollen_kg"	0.5	0.5	0.5	]		["AddedPollen_kg" 0.5]	["AddedPollen_kg" 0.5]	["AddedPollen_kg" 0.5]
	[	"MAX_BROODCELLS"	64000	64000	64000	]		["MAX_BROODCELLS" 64000]	["MAX_BROODCELLS" 64000]	["MAX_BROODCELLS" 64000]
	[	"MAX_HONEY_STORE_kg"	50	50	50	]		["MAX_HONEY_STORE_kg" 50]	["MAX_HONEY_STORE_kg" 50]	["MAX_HONEY_STORE_kg" 50]
	[	"HoneyIdeal"	false	false	false	]		["HoneyIdeal" false]	["HoneyIdeal" false]	["HoneyIdeal" false]
	[	"PollenIdeal"	false	false	false	]		["PollenIdeal" false]	["PollenIdeal" false]	["PollenIdeal" false]
	[	"Swarming"	"No swarming"	"No swarming"	"No swarming"	]		["Swarming" "No swarming"]	["Swarming" "No swarming"]	["Swarming" "No swarming"]
	[	"MergeColoniesTH"	5000	5000	5000	]		["MergeColoniesTH" 5000]	["MergeColoniesTH" 5000]	["MergeColoniesTH" 5000]
Files - in	[	"ReadInfile"	false	false	false	]		["ReadInfile" false]	["ReadInfile" false]	["ReadInfile" false]
	[	"INPUT_FILE"	"Input_2-1_FoodFlow_RRes.txt"	"Input_2-1_FoodFlow_RRes.txt"	"Input_2-1_FoodFlow_RRes.txt"	]		["INPUT_FILE" "Input_2-1_FoodFlow_RRes.txt"]	["INPUT_FILE" "Input_2-1_FoodFlow_RRes.txt"]	["INPUT_FILE" "Input_2-1_FoodFlow_RRes.txt"]
	[	"ReadBeeMappFile"	false	false	false	]		["ReadBeeMappFile" false]	["ReadBeeMappFile" false]	["ReadBeeMappFile" false]
	[	"BeeMapp_FILE"	"Assessments.txt"	"Assessments.txt"	"Assessments.txt"	]		["BeeMapp_FILE" "Assessments.txt"]	["BeeMapp_FILE" "Assessments.txt"]	["BeeMapp_FILE" "Assessments.txt"]
	[	"Weather"	"Tunnel (12h)"	"Tunnel (12h)"	"Tunnel (12h)"	]		["Weather" "Tunnel (12h)"]	["Weather" "Tunnel (12h)"]	["Weather" "Tunnel (12h)"]
	[	"WeatherFile"	"WeatherSite01.txt"	"WeatherSite01.txt"	"WeatherSite01.txt"	]		["WeatherFile" "WeatherSite01.txt"]	["WeatherFile" "WeatherSite01.txt"]	["WeatherFile" "WeatherSite01.txt"]
Plots	[	"GenericPlot4"	"mites"	"mites"	"mites"	]		["GenericPlot4" "mites"]	["GenericPlot4" "mites"]	["GenericPlot4" "mites"]
	[	"GenericPlot2"	"colony structure workers"	"colony structure workers"	"colony structure workers"	]		["GenericPlot2" "colony structure workers"]	["GenericPlot2" "colony structure workers"]	["GenericPlot2" "colony structure workers"]
	[	"GenericPlot5"	"nectar availability [l]"	"nectar availability [l]"	"nectar availability [l]"	]		["GenericPlot5" "nectar availability [l]"]	["GenericPlot5" "nectar availability [l]"]	["GenericPlot5" "nectar availability [l]"]
	[	"GenericPlot1"	"honey & pollen stores [kg]"	"honey & pollen stores [kg]"	"honey & pollen stores [kg]"	]		["GenericPlot1" "honey & pollen stores [kg]"]	["GenericPlot1" "honey & pollen stores [kg]"]	["GenericPlot1" "honey & pollen stores [kg]"]
	[	"GenericPlot3"	"broodcare [%]"	"broodcare [%]"	"broodcare [%]"	]		["GenericPlot3" "broodcare [%]"]	["GenericPlot3" "broodcare [%]"]	["GenericPlot3" "broodcare [%]"]
	[	"GenericPlot6"	"pollen availability [kg]"	"pollen availability [kg]"	"pollen availability [kg]"	]		["GenericPlot6" "pollen availability [kg]"]	["GenericPlot6" "pollen availability [kg]"]	["GenericPlot6" "pollen availability [kg]"]
	[	"GenericPlot7"	"mean trip duration"	"mean trip duration"	"mean trip duration"	]		["GenericPlot7" "mean trip duration"]	["GenericPlot7" "mean trip duration"]	["GenericPlot7" "mean trip duration"]
	[	"GenericPlot8"	"foragers today [%]"	"foragers today [%]"	"foragers today [%]"	]		["GenericPlot8" "foragers today [%]"]	["GenericPlot8" "foragers today [%]"]	["GenericPlot8" "foragers today [%]"]
Advanced Input	[	"SeasonalFoodFlow"	false	false	false	]		["SeasonalFoodFlow" false]	["SeasonalFoodFlow" false]	["SeasonalFoodFlow" false]
	[	"ConstantHandlingTime"	false	false	false	]		["ConstantHandlingTime" false]	["ConstantHandlingTime" false]	["ConstantHandlingTime" false]
	[	"TIME_NECTAR_GATHERING"	1200	1200	1200	]		["TIME_NECTAR_GATHERING" 1200]	["TIME_NECTAR_GATHERING" 1200]	["TIME_NECTAR_GATHERING" 1200]
	[	"TIME_POLLEN_GATHERING"	600	600	600	]		["TIME_POLLEN_GATHERING" 600]	["TIME_POLLEN_GATHERING" 600]	["TIME_POLLEN_GATHERING" 600]
	[	"SHIFT_R"	-30	-30	-30	]		["SHIFT_R" -30]	["SHIFT_R" -30]	["SHIFT_R" -30]
	[	"SHIFT_G"	40	40	40	]		["SHIFT_G" 40]	["SHIFT_G" 40]	["SHIFT_G" 40]
	[	"AlwaysDance"	false	false	false	]		["AlwaysDance" false]	["AlwaysDance" false]	["AlwaysDance" false]
	[	"DANCE_SLOPE"	1.16	1.16	1.16	]		["DANCE_SLOPE" 1.16]	["DANCE_SLOPE" 1.16]	["DANCE_SLOPE" 1.16]
	[	"DANCE_INTERCEPT"	0	0	0	]		["DANCE_INTERCEPT" 0]	["DANCE_INTERCEPT" 0]	["DANCE_INTERCEPT" 0]
	[	"EggLaying_IH"	true	true	true	]		["EggLaying_IH" true]	["EggLaying_IH" true]	["EggLaying_IH" true]
	[	"QueenAgeing"	false	false	false	]		["QueenAgeing" false]	["QueenAgeing" false]	["QueenAgeing" false]
	[	"MAX_km_PER_DAY"	5099	5099	5099	]		["MAX_km_PER_DAY" 5099]	["MAX_km_PER_DAY" 5099]	["MAX_km_PER_DAY" 5099]
	[	"ProbLazinessWinterbees"	0	0	0	]		["ProbLazinessWinterbees" 0]	["ProbLazinessWinterbees" 0]	["ProbLazinessWinterbees" 0]
	[	"Experiment"	none	none	none	]		["Experiment" none]	["Experiment" none]	["Experiment" none]
	[	"SQUADRON_SIZE"	100	100	100	]		["SQUADRON_SIZE" 100]	["SQUADRON_SIZE" 100]	["SQUADRON_SIZE" 100]
	[	"details"	true	true	true	]		["details" true]	["details" true]	["details" true]
	[	"writeFile"	false	false	false	]		["writeFile" false]	["writeFile" false]	["writeFile" false]
	[	"modelledInsteadCalcDetectProb"	false	false	false	]		["modelledInsteadCalcDetectProb" false]	["modelledInsteadCalcDetectProb" false]	["modelledInsteadCalcDetectProb" false]
	[	"ShowAllPlots"	true	true	true	]		["ShowAllPlots" true]	["ShowAllPlots" true]	["ShowAllPlots" true]
	[	"stopDead"	false	false	false	]		["stopDead" false]	["stopDead" false]	["stopDead" false]
	[	"HiveType"	"Dadant"	"Dadant"	"Dadant"	]		["HiveType" "Dadant"]	["HiveType" "Dadant"]	["HiveType" "Dadant"]
	[	"FrameType"	"Standard brood/deep frame"	"Standard brood/deep frame"	"Standard brood/deep frame"	]		["FrameType" "Standard brood/deep frame"]	["FrameType" "Standard brood/deep frame"]	["FrameType" "Standard brood/deep frame"]
Additions for simulating tunnel studies	[	"exp_input_initial_conditions"	true	true	true	]		["exp_input_initial_conditions" true]	["exp_input_initial_conditions" true]	["exp_input_initial_conditions" true]
	[	"exp_Age-of-Queen"	300	300	300	]		["exp_Age-of-Queen" 300]	["exp_Age-of-Queen" 300]	["exp_Age-of-Queen" 300]
	[	"exp_Max-Age-of-queen"	600	600	600	]		["exp_Max-Age-of-queen" 600]	["exp_Max-Age-of-queen" 600]	["exp_Max-Age-of-queen" 600]
	[	"exp_init_honey"	4.9	5.6	6.1	]		["exp_init_honey" 4.9]	["exp_init_honey" 5.6]	["exp_init_honey" 6.1]
	[	"exp_init_pollen"	0.598	0.552	0.506	]		["exp_init_pollen" 0.598]	["exp_init_pollen" 0.552]	["exp_init_pollen" 0.506]
	[	"exp_init_Ihbees"	4188	6313	8875	]		["exp_init_Ihbees" 4188]	["exp_init_Ihbees" 6313]	["exp_init_Ihbees" 8875]
	[	"exp_init_pupae"	2600	9400	2800	]		["exp_init_pupae" 2600]	["exp_init_pupae" 9400]	["exp_init_pupae" 2800]
	[	"exp_init_pupae_drone"	0	0	0	]		["exp_init_pupae_drone" 0]	["exp_init_pupae_drone" 0]	["exp_init_pupae_drone" 0]
	[	"exp_init_larvae"	4800	6200	8000	]		["exp_init_larvae" 4800]	["exp_init_larvae" 6200]	["exp_init_larvae" 8000]
	[	"exp_init_larvae_drone"	0	0	0	]		["exp_init_larvae_drone" 0]	["exp_init_larvae_drone" 0]	["exp_init_larvae_drone" 0]
	[	"exp_init_eggs"	2000	3000	2200	]		["exp_init_eggs" 2000]	["exp_init_eggs" 3000]	["exp_init_eggs" 2200]
	[	"exp_init_eggs_drone"	0	0	0	]		["exp_init_eggs_drone" 0]	["exp_init_eggs_drone" 0]	["exp_init_eggs_drone" 0]
	[	"Adult_mortality_mode"	"BEEHAVE + Stress (Simone-Finstrom 2016)"	"BEEHAVE + Stress (Simone-Finstrom 2016)"	"BEEHAVE + Stress (Simone-Finstrom 2016)"	]		["Adult_mortality_mode" "BEEHAVE + Stress (Simone-Finstrom 2016)"]	["Adult_mortality_mode" "BEEHAVE + Stress (Simone-Finstrom 2016)"]	["Adult_mortality_mode" "BEEHAVE + Stress (Simone-Finstrom 2016)"]
	[	"exp_Relocation-Day1"	212	212	212	]		["exp_Relocation-Day1" 212]	["exp_Relocation-Day1" 212]	["exp_Relocation-Day1" 212]
	[	"exp_Relocation-Day2"	0	0	0	]		["exp_Relocation-Day2" 0]	["exp_Relocation-Day2" 0]	["exp_Relocation-Day2" 0]
	[	"exp_StressDuration"	14	14	14	]		["exp_StressDuration" 14]	["exp_StressDuration" 14]	["exp_StressDuration" 14]
	[	"exp_feeding-schedule"	false	false	false	]		["exp_feeding-schedule" false]	["exp_feeding-schedule" false]	["exp_feeding-schedule" false]
	[	"exp_feeding-day1"	170	170	170	]		["exp_feeding-day1" 170]	["exp_feeding-day1" 170]	["exp_feeding-day1" 170]
	[	"exp_added-fondant1"	10	10	10	]		["exp_added-fondant1" 10]	["exp_added-fondant1" 10]	["exp_added-fondant1" 10]
	[	"exp_feeding-day2"	175	175	175	]		["exp_feeding-day2" 175]	["exp_feeding-day2" 175]	["exp_feeding-day2" 175]
	[	"exp_added-fondant2"	15	15	15	]		["exp_added-fondant2" 15]	["exp_added-fondant2" 15]	["exp_added-fondant2" 15]
	[	"exp_feeding-day3"	180	180	180	]		["exp_feeding-day3" 180]	["exp_feeding-day3" 180]	["exp_feeding-day3" 180]
	[	"exp_added-fondant3"	20	20	20	]		["exp_added-fondant3" 20]	["exp_added-fondant3" 20]	["exp_added-fondant3" 20]
	[	"exp_feeding-day4"	0	0	0	]		["exp_feeding-day4" 0]	["exp_feeding-day4" 0]	["exp_feeding-day4" 0]
	[	"exp_added-fondant4"	0	0	0	]		["exp_added-fondant4" 0]	["exp_added-fondant4" 0]	["exp_added-fondant4" 0]
	[	"exp_feeding-day5"	0	0	0	]		["exp_feeding-day5" 0]	["exp_feeding-day5" 0]	["exp_feeding-day5" 0]
	[	"exp_added-fondant5"	0	0	0	]		["exp_added-fondant5" 0]	["exp_added-fondant5" 0]	["exp_added-fondant5" 0]
	[	"exp_feeding-day6"	0	0	0	]		["exp_feeding-day6" 0]	["exp_feeding-day6" 0]	["exp_feeding-day6" 0]
	[	"exp_added-fondant6"	0	0	0	]		["exp_added-fondant6" 0]	["exp_added-fondant6" 0]	["exp_added-fondant6" 0]
	[	"exp_feeding-day7"	0	0	0	]		["exp_feeding-day7" 0]	["exp_feeding-day7" 0]	["exp_feeding-day7" 0]
	[	"exp_added-fondant7"	0	0	0	]		["exp_added-fondant7" 0]	["exp_added-fondant7" 0]	["exp_added-fondant7" 0]
	[	"exp_feeding-day8"	0	0	0	]		["exp_feeding-day8" 0]	["exp_feeding-day8" 0]	["exp_feeding-day8" 0]
	[	"exp_added-fondant8"	0	0	0	]		["exp_added-fondant8" 0]	["exp_added-fondant8" 0]	["exp_added-fondant8" 0]
	[	"exp_feeding-day9"	0	0	0	]		["exp_feeding-day9" 0]	["exp_feeding-day9" 0]	["exp_feeding-day9" 0]
	[	"exp_added-fondant9"	0	0	0	]		["exp_added-fondant9" 0]	["exp_added-fondant9" 0]	["exp_added-fondant9" 0]
	[	"exp_Honey-harvest"	false	false	false	]		["exp_Honey-harvest" false]	["exp_Honey-harvest" false]	["exp_Honey-harvest" false]
	[	"exp_harvest-day1"	20	20	20	]		["exp_harvest-day1" 20]	["exp_harvest-day1" 20]	["exp_harvest-day1" 20]
	[	"exp_remaining-honey1"	10	10	10	]		["exp_remaining-honey1" 10]	["exp_remaining-honey1" 10]	["exp_remaining-honey1" 10]
	[	"exp_harvest-day2"	21	21	21	]		["exp_harvest-day2" 21]	["exp_harvest-day2" 21]	["exp_harvest-day2" 21]
	[	"exp_remaining-honey2"	3	3	3	]		["exp_remaining-honey2" 3]	["exp_remaining-honey2" 3]	["exp_remaining-honey2" 3]
	[	"exp_harvest-day3"	0	0	0	]		["exp_harvest-day3" 0]	["exp_harvest-day3" 0]	["exp_harvest-day3" 0]
	[	"exp_remaining-honey3"	0	0	0	]		["exp_remaining-honey3" 0]	["exp_remaining-honey3" 0]	["exp_remaining-honey3" 0]
	[	"exp_harvest-day4"	0	0	0	]		["exp_harvest-day4" 0]	["exp_harvest-day4" 0]	["exp_harvest-day4" 0]
	[	"exp_remaining-honey4"	0	0	0	]		["exp_remaining-honey4" 0]	["exp_remaining-honey4" 0]	["exp_remaining-honey4" 0]
	[	"exp_HoneyNotNegative"	true	true	true	]		["exp_HoneyNotNegative" true]	["exp_HoneyNotNegative" true]	["exp_HoneyNotNegative" true]
	[	"exp-fractionSwarm"	0.6	0.6	0.6	]		["exp-fractionSwarm" 0.6]	["exp-fractionSwarm" 0.6]	["exp-fractionSwarm" 0.6]
	[	"exp-broodSwarmingTH"	17000	17000	17000	]		["exp-broodSwarmingTH" 17000]	["exp-broodSwarmingTH" 17000]	["exp-broodSwarmingTH" 17000]
Additions for simulating toxicity	[	"ETOX_AppDay"	0	0	0	]		["ETOX_AppDay" 0]	["ETOX_AppDay" 0]	["ETOX_AppDay" 0]
	[	"ETOX_ExposurePeriod"	0	0	0	]		["ETOX_ExposurePeriod" 0]	["ETOX_ExposurePeriod" 0]	["ETOX_ExposurePeriod" 0]
	[	"ETOX_SpinupPhase"	0	0	0	]		["ETOX_SpinupPhase" 0]	["ETOX_SpinupPhase" 0]	["ETOX_SpinupPhase" 0]
	[	"ETOX_ExposurePhase"	0	0	0	]		["ETOX_ExposurePhase" 0]	["ETOX_ExposurePhase" 0]	["ETOX_ExposurePhase" 0]
	[	"ETOX_PPPConcNectar_Red"	0	0	0	]		["ETOX_PPPConcNectar_Red" 0]	["ETOX_PPPConcNectar_Red" 0]	["ETOX_PPPConcNectar_Red" 0]
	[	"ETOX_PPPConcPollen_Red"	0	0	0	]		["ETOX_PPPConcPollen_Red" 0]	["ETOX_PPPConcPollen_Red" 0]	["ETOX_PPPConcPollen_Red" 0]
	[	"ETOX_PPPConcNectar_Green"	0	0	0	]		["ETOX_PPPConcNectar_Green" 0]	["ETOX_PPPConcNectar_Green" 0]	["ETOX_PPPConcNectar_Green" 0]
	[	"ETOX_PPPConcPollen_Green"	0	0	0	]		["ETOX_PPPConcPollen_Green" 0]	["ETOX_PPPConcPollen_Green" 0]	["ETOX_PPPConcPollen_Green" 0]
	[	"ETOX_Fixed_PPPnectar:pollen"	false	false	false	]		["ETOX_Fixed_PPPnectar:pollen" false]	["ETOX_Fixed_PPPnectar:pollen" false]	["ETOX_Fixed_PPPnectar:pollen" false]
	[	"ETOX_N-P-factor"	26.9	26.9	26.9	]		["ETOX_N-P-factor" 26.9]	["ETOX_N-P-factor" 26.9]	["ETOX_N-P-factor" 26.9]
	[	"ETOX_DT50"	1000	1000	1000	]		["ETOX_DT50" 1000]	["ETOX_DT50" 1000]	["ETOX_DT50" 1000]
	[	"ETOX_PPPContact_Red"	0	0	0	]		["ETOX_PPPContact_Red" 0]	["ETOX_PPPContact_Red" 0]	["ETOX_PPPContact_Red" 0]
	[	"ETOX_WaterVolume_Red"	10000	10000	10000	]		["ETOX_WaterVolume_Red" 10000]	["ETOX_WaterVolume_Red" 10000]	["ETOX_WaterVolume_Red" 10000]
	[	"ETOX_WaterConc_Red"	0	0	0	]		["ETOX_WaterConc_Red" 0]	["ETOX_WaterConc_Red" 0]	["ETOX_WaterConc_Red" 0]
	[	"ETOX_PPPContact_Green"	0	0	0	]		["ETOX_PPPContact_Green" 0]	["ETOX_PPPContact_Green" 0]	["ETOX_PPPContact_Green" 0]
	[	"ETOX_WaterVolume_Green"	10000	10000	10000	]		["ETOX_WaterVolume_Green" 10000]	["ETOX_WaterVolume_Green" 10000]	["ETOX_WaterVolume_Green" 10000]
	[	"ETOX_WaterConc_Green"	0	0	0	]		["ETOX_WaterConc_Green" 0]	["ETOX_WaterConc_Green" 0]	["ETOX_WaterConc_Green" 0]
	[	"ETOX_Water_foraging"	false	false	false	]		["ETOX_Water_foraging" false]	["ETOX_Water_foraging" false]	["ETOX_Water_foraging" false]
	[	"ETOX_Forager_Oral_LD50"	0.127	0.127	0.127	]		["ETOX_Forager_Oral_LD50" 0.127]	["ETOX_Forager_Oral_LD50" 0.127]	["ETOX_Forager_Oral_LD50" 0.127]
	[	"ETOX_Forager_Oral_Slope"	4.37	4.37	4.37	]		["ETOX_Forager_Oral_Slope" 4.37]	["ETOX_Forager_Oral_Slope" 4.37]	["ETOX_Forager_Oral_Slope" 4.37]
	[	"ETOX_Forager_contact_LD50"	0.169	0.169	0.169	]		["ETOX_Forager_contact_LD50" 0.169]	["ETOX_Forager_contact_LD50" 0.169]	["ETOX_Forager_contact_LD50" 0.169]
	[	"ETOX_Forager_contact_Slope"	16.6	16.6	16.6	]		["ETOX_Forager_contact_Slope" 16.6]	["ETOX_Forager_contact_Slope" 16.6]	["ETOX_Forager_contact_Slope" 16.6]
	[	"ETOX_Larvae_Oral_LD50"	0.24	0.24	0.24	]		["ETOX_Larvae_Oral_LD50" 0.24]	["ETOX_Larvae_Oral_LD50" 0.24]	["ETOX_Larvae_Oral_LD50" 0.24]
	[	"ETOX_Larvae_Oral_Slope"	1.186	1.186	1.186	]		["ETOX_Larvae_Oral_Slope" 1.186]	["ETOX_Larvae_Oral_Slope" 1.186]	["ETOX_Larvae_Oral_Slope" 1.186]
	[	"ETOX_Forager_ImmediateMortality"	false	false	false	]		["ETOX_Forager_ImmediateMortality" false]	["ETOX_Forager_ImmediateMortality" false]	["ETOX_Forager_ImmediateMortality" false]
	[	"ETOX_RUD"	0	0	0	]		["ETOX_RUD" 0]	["ETOX_RUD" 0]	["ETOX_RUD" 0]
	[	"ETOX_FF_Nursebees_Nectar"	1	1	1	]		["ETOX_FF_Nursebees_Nectar" 1]	["ETOX_FF_Nursebees_Nectar" 1]	["ETOX_FF_Nursebees_Nectar" 1]
	[	"ETOX_FF_Nursebees_Pollen"	1	1	1	]		["ETOX_FF_Nursebees_Pollen" 1]	["ETOX_FF_Nursebees_Pollen" 1]	["ETOX_FF_Nursebees_Pollen" 1]
	[	"ETOX_degradation_honey"	false	false	false	]		["ETOX_degradation_honey" false]	["ETOX_degradation_honey" false]	["ETOX_degradation_honey" false]
	[	"ETOX_DT50_honey"	60	60	60	]		["ETOX_DT50_honey" 60]	["ETOX_DT50_honey" 60]	["ETOX_DT50_honey" 60]
	[	"ETOX_contactexp_oneday"	true	true	true	]		["ETOX_contactexp_oneday" true]	["ETOX_contactexp_oneday" true]	["ETOX_contactexp_oneday" true]

## Sheet: 5.2 Dimethoate-application
			DIMETHOATE - APPLICATION HIVES					DIMETHOATE - APPLICATION HIVES WITHOUT APPLICATION					NETLOGO INPUT OF DIMETHOATE APPLICATION HIVES				NETLOGO INPUT OF DIMETHOATE APPLICATION HIVES WITHOUT APPLICATION
		NetLogo variable	Hive 1	Hive 2	Hive 3			Hive 1	Hive 2	Hive 3			Hive 1	Hive 2	Hive 3		Hive 1	Hive 2	Hive 3
Foraging	[	"ForagingMap"	"Nectar and Pollen"	"Nectar and Pollen"	"Nectar and Pollen"	]		"Nectar and Pollen"	"Nectar and Pollen"	"Nectar and Pollen"	]		["ForagingMap" "Nectar and Pollen"]	["ForagingMap" "Nectar and Pollen"]	["ForagingMap" "Nectar and Pollen"]		["ForagingMap" "Nectar and Pollen"]	["ForagingMap" "Nectar and Pollen"]	["ForagingMap" "Nectar and Pollen"]
	[	"DotDensity"	0.01	0.01	0.01	]		0.01	0.01	0.01	]		["DotDensity" 0.01]	["DotDensity" 0.01]	["DotDensity" 0.01]		["DotDensity" 0.01]	["DotDensity" 0.01]	["DotDensity" 0.01]
	[	"RAND_SEED"	[1 1 100]	[1 1 100]	[1 1 100]	]		[1 1 100]	[1 1 100]	[1 1 100]	]		["RAND_SEED" [1 1 100]]	["RAND_SEED" [1 1 100]]	["RAND_SEED" [1 1 100]]		["RAND_SEED" [1 1 100]]	["RAND_SEED" [1 1 100]]	["RAND_SEED" [1 1 100]]
	[	"N_INITIAL_BEES"	10000	10000	10000	]		10000	10000	10000	]		["N_INITIAL_BEES" 10000]	["N_INITIAL_BEES" 10000]	["N_INITIAL_BEES" 10000]		["N_INITIAL_BEES" 10000]	["N_INITIAL_BEES" 10000]	["N_INITIAL_BEES" 10000]
	[	"CRITICAL_COLONY_SIZE_WINTER"	4000	4000	4000	]		4000	4000	4000	]		["CRITICAL_COLONY_SIZE_WINTER" 4000]	["CRITICAL_COLONY_SIZE_WINTER" 4000]	["CRITICAL_COLONY_SIZE_WINTER" 4000]		["CRITICAL_COLONY_SIZE_WINTER" 4000]	["CRITICAL_COLONY_SIZE_WINTER" 4000]	["CRITICAL_COLONY_SIZE_WINTER" 4000]
	[	"QUANTITY_R_l"	2.98	2.98	2.98	]		2.98	2.98	2.98	]		["QUANTITY_R_l" 2.98]	["QUANTITY_R_l" 2.98]	["QUANTITY_R_l" 2.98]		["QUANTITY_R_l" 2.98]	["QUANTITY_R_l" 2.98]	["QUANTITY_R_l" 2.98]
	[	"QUANTITY_G_l"	0.298	0.298	0.298	]		0.298	0.298	0.298	]		["QUANTITY_G_l" 0.298]	["QUANTITY_G_l" 0.298]	["QUANTITY_G_l" 0.298]		["QUANTITY_G_l" 0.298]	["QUANTITY_G_l" 0.298]	["QUANTITY_G_l" 0.298]
	[	"CONC_R"	1.23	1.23	1.23	]		1.23	1.23	1.23	]		["CONC_R" 1.23]	["CONC_R" 1.23]	["CONC_R" 1.23]		["CONC_R" 1.23]	["CONC_R" 1.23]	["CONC_R" 1.23]
	[	"CONC_G"	1.23	1.23	1.23	]		1.23	1.23	1.23	]		["CONC_G" 1.23]	["CONC_G" 1.23]	["CONC_G" 1.23]		["CONC_G" 1.23]	["CONC_G" 1.23]	["CONC_G" 1.23]
	[	"POLLEN_R_kg"	0.15	0.15	0.15	]		0.15	0.15	0.15	]		["POLLEN_R_kg" 0.15]	["POLLEN_R_kg" 0.15]	["POLLEN_R_kg" 0.15]		["POLLEN_R_kg" 0.15]	["POLLEN_R_kg" 0.15]	["POLLEN_R_kg" 0.15]
	[	"POLLEN_G_kg"	0.015	0.015	0.015	]		0.015	0.015	0.015	]		["POLLEN_G_kg" 0.015]	["POLLEN_G_kg" 0.015]	["POLLEN_G_kg" 0.015]		["POLLEN_G_kg" 0.015]	["POLLEN_G_kg" 0.015]	["POLLEN_G_kg" 0.015]
	[	"DISTANCE_R"	10	10	10	]		10	10	10	]		["DISTANCE_R" 10]	["DISTANCE_R" 10]	["DISTANCE_R" 10]		["DISTANCE_R" 10]	["DISTANCE_R" 10]	["DISTANCE_R" 10]
	[	"DISTANCE_G"	100	100	100	]		100	100	100	]		["DISTANCE_G" 100]	["DISTANCE_G" 100]	["DISTANCE_G" 100]		["DISTANCE_G" 100]	["DISTANCE_G" 100]	["DISTANCE_G" 100]
	[	"DETECT_PROB_R"	0.2	0.2	0.2	]		0.2	0.2	0.2	]		["DETECT_PROB_R" 0.2]	["DETECT_PROB_R" 0.2]	["DETECT_PROB_R" 0.2]		["DETECT_PROB_R" 0.2]	["DETECT_PROB_R" 0.2]	["DETECT_PROB_R" 0.2]
	[	"DETECT_PROB_G"	0.2	0.2	0.2	]		0.2	0.2	0.2	]		["DETECT_PROB_G" 0.2]	["DETECT_PROB_G" 0.2]	["DETECT_PROB_G" 0.2]		["DETECT_PROB_G" 0.2]	["DETECT_PROB_G" 0.2]	["DETECT_PROB_G" 0.2]
	[	"exp_StartDay"	212	212	212	]		212	212	212	]		["exp_StartDay" 212]	["exp_StartDay" 212]	["exp_StartDay" 212]		["exp_StartDay" 212]	["exp_StartDay" 212]	["exp_StartDay" 212]
	[	"exp_X-Days"	365	365	365	]		365	365	365	]		["exp_X-Days" 365]	["exp_X-Days" 365]	["exp_X-Days" 365]		["exp_X-Days" 365]	["exp_X-Days" 365]	["exp_X-Days" 365]
Varroa	[	"N_INITIAL_MITES_HEALTHY"	0	0	0	]		0	0	0	]		["N_INITIAL_MITES_HEALTHY" 0]	["N_INITIAL_MITES_HEALTHY" 0]	["N_INITIAL_MITES_HEALTHY" 0]		["N_INITIAL_MITES_HEALTHY" 0]	["N_INITIAL_MITES_HEALTHY" 0]	["N_INITIAL_MITES_HEALTHY" 0]
	[	"N_INITIAL_MITES_INFECTED"	0	0	0	]		0	0	0	]		["N_INITIAL_MITES_INFECTED" 0]	["N_INITIAL_MITES_INFECTED" 0]	["N_INITIAL_MITES_INFECTED" 0]		["N_INITIAL_MITES_INFECTED" 0]	["N_INITIAL_MITES_INFECTED" 0]	["N_INITIAL_MITES_INFECTED" 0]
	[	"MiteReinfestation"	0.1	0.1	0.1	]		0.1	0.1	0.1	]		["MiteReinfestation" 0.1]	["MiteReinfestation" 0.1]	["MiteReinfestation" 0.1]		["MiteReinfestation" 0.1]	["MiteReinfestation" 0.1]	["MiteReinfestation" 0.1]
	[	"Virus"	"DWV"	"DWV"	"DWV"	]		"DWV"	"DWV"	"DWV"	]		["Virus" "DWV"]	["Virus" "DWV"]	["Virus" "DWV"]		["Virus" "DWV"]	["Virus" "DWV"]	["Virus" "DWV"]
	[	"MiteReproductionModel"	"Martin"	"Martin"	"Martin"	]		"Martin"	"Martin"	"Martin"	]		["MiteReproductionModel" "Martin"]	["MiteReproductionModel" "Martin"]	["MiteReproductionModel" "Martin"]		["MiteReproductionModel" "Martin"]	["MiteReproductionModel" "Martin"]	["MiteReproductionModel" "Martin"]
	[	"AllowReinfestation"	false	false	false	]		false	false	false	]		["AllowReinfestation" false]	["AllowReinfestation" false]	["AllowReinfestation" false]		["AllowReinfestation" false]	["AllowReinfestation" false]	["AllowReinfestation" false]
	[	"VarroaTreatment"	false	false	false	]		false	false	false	]		["VarroaTreatment" false]	["VarroaTreatment" false]	["VarroaTreatment" false]		["VarroaTreatment" false]	["VarroaTreatment" false]	["VarroaTreatment" false]
	[	"TreatmentDay"	270	270	270	]		270	270	270	]		["TreatmentDay" 270]	["TreatmentDay" 270]	["TreatmentDay" 270]		["TreatmentDay" 270]	["TreatmentDay" 270]	["TreatmentDay" 270]
	[	"TreatmentDuration"	40	40	40	]		40	40	40	]		["TreatmentDuration" 40]	["TreatmentDuration" 40]	["TreatmentDuration" 40]		["TreatmentDuration" 40]	["TreatmentDuration" 40]	["TreatmentDuration" 40]
	[	"EfficiencyPhoretic"	0.115	0.115	0.115	]		0.115	0.115	0.115	]		["EfficiencyPhoretic" 0.115]	["EfficiencyPhoretic" 0.115]	["EfficiencyPhoretic" 0.115]		["EfficiencyPhoretic" 0.115]	["EfficiencyPhoretic" 0.115]	["EfficiencyPhoretic" 0.115]
	[	"TreatmentDay2"	0	0	0	]		0	0	0	]		["TreatmentDay2" 0]	["TreatmentDay2" 0]	["TreatmentDay2" 0]		["TreatmentDay2" 0]	["TreatmentDay2" 0]	["TreatmentDay2" 0]
	[	"TreatmentDuration2"	0	0	0	]		0	0	0	]		["TreatmentDuration2" 0]	["TreatmentDuration2" 0]	["TreatmentDuration2" 0]		["TreatmentDuration2" 0]	["TreatmentDuration2" 0]	["TreatmentDuration2" 0]
	[	"EfficiencyPhoretic2"	0	0	0	]		0	0	0	]		["EfficiencyPhoretic2" 0]	["EfficiencyPhoretic2" 0]	["EfficiencyPhoretic2" 0]		["EfficiencyPhoretic2" 0]	["EfficiencyPhoretic2" 0]	["EfficiencyPhoretic2" 0]
	[	"KillOpenBrood"	false	false	false	]		false	false	false	]		["KillOpenBrood" false]	["KillOpenBrood" false]	["KillOpenBrood" false]		["KillOpenBrood" false]	["KillOpenBrood" false]	["KillOpenBrood" false]
	[	"KillAllMitesInCells"	false	false	false	]		false	false	false	]		["KillAllMitesInCells" false]	["KillAllMitesInCells" false]	["KillAllMitesInCells" false]		["KillAllMitesInCells" false]	["KillAllMitesInCells" false]	["KillAllMitesInCells" false]
	[	"KillOpenBrood2"	false	false	false	]		false	false	false	]		["KillOpenBrood2" false]	["KillOpenBrood2" false]	["KillOpenBrood2" false]		["KillOpenBrood2" false]	["KillOpenBrood2" false]	["KillOpenBrood2" false]
	[	"KillAllMitesInCells2"	false	false	false	]		false	false	false	]		["KillAllMitesInCells2" false]	["KillAllMitesInCells2" false]	["KillAllMitesInCells2" false]		["KillAllMitesInCells2" false]	["KillAllMitesInCells2" false]	["KillAllMitesInCells2" false]
	[	"DroneBroodRemoval"	false	false	false	]		false	false	false	]		["DroneBroodRemoval" false]	["DroneBroodRemoval" false]	["DroneBroodRemoval" false]		["DroneBroodRemoval" false]	["DroneBroodRemoval" false]	["DroneBroodRemoval" false]
	[	"ContinuousBroodRemoval"	false	false	false	]		false	false	false	]		["ContinuousBroodRemoval" false]	["ContinuousBroodRemoval" false]	["ContinuousBroodRemoval" false]		["ContinuousBroodRemoval" false]	["ContinuousBroodRemoval" false]	["ContinuousBroodRemoval" false]
	[	"RemovalDay1"	100	100	100	]		100	100	100	]		["RemovalDay1" 100]	["RemovalDay1" 100]	["RemovalDay1" 100]		["RemovalDay1" 100]	["RemovalDay1" 100]	["RemovalDay1" 100]
	[	"RemovalDay2"	140	140	140	]		140	140	140	]		["RemovalDay2" 140]	["RemovalDay2" 140]	["RemovalDay2" 140]		["RemovalDay2" 140]	["RemovalDay2" 140]	["RemovalDay2" 140]
	[	"RemovalDay3"	180	180	180	]		180	180	180	]		["RemovalDay3" 180]	["RemovalDay3" 180]	["RemovalDay3" 180]		["RemovalDay3" 180]	["RemovalDay3" 180]	["RemovalDay3" 180]
	[	"RemovalDay4"	220	220	220	]		220	220	220	]		["RemovalDay4" 220]	["RemovalDay4" 220]	["RemovalDay4" 220]		["RemovalDay4" 220]	["RemovalDay4" 220]	["RemovalDay4" 220]
	[	"RemovalDay5"	240	240	240	]		240	240	240	]		["RemovalDay5" 240]	["RemovalDay5" 240]	["RemovalDay5" 240]		["RemovalDay5" 240]	["RemovalDay5" 240]	["RemovalDay5" 240]
Beekeeping	[	"HarvestingDay"	135	135	135	]		135	135	135	]		["HarvestingDay" 135]	["HarvestingDay" 135]	["HarvestingDay" 135]		["HarvestingDay" 135]	["HarvestingDay" 135]	["HarvestingDay" 135]
	[	"HarvestingPeriod"	80	80	80	]		80	80	80	]		["HarvestingPeriod" 80]	["HarvestingPeriod" 80]	["HarvestingPeriod" 80]		["HarvestingPeriod" 80]	["HarvestingPeriod" 80]	["HarvestingPeriod" 80]
	[	"HarvestingTH"	20	20	20	]		20	20	20	]		["HarvestingTH" 20]	["HarvestingTH" 20]	["HarvestingTH" 20]		["HarvestingTH" 20]	["HarvestingTH" 20]	["HarvestingTH" 20]
	[	"RemainingHoney_kg"	5	5	5	]		5	5	5	]		["RemainingHoney_kg" 5]	["RemainingHoney_kg" 5]	["RemainingHoney_kg" 5]		["RemainingHoney_kg" 5]	["RemainingHoney_kg" 5]	["RemainingHoney_kg" 5]
	[	"HoneyHarvesting"	false	false	false	]		false	false	false	]		["HoneyHarvesting" false]	["HoneyHarvesting" false]	["HoneyHarvesting" false]		["HoneyHarvesting" false]	["HoneyHarvesting" false]	["HoneyHarvesting" false]
	[	"MergeWeakColonies"	false	false	false	]		false	false	false	]		["MergeWeakColonies" false]	["MergeWeakColonies" false]	["MergeWeakColonies" false]		["MergeWeakColonies" false]	["MergeWeakColonies" false]	["MergeWeakColonies" false]
	[	"FeedBees"	false	false	false	]		false	false	false	]		["FeedBees" false]	["FeedBees" false]	["FeedBees" false]		["FeedBees" false]	["FeedBees" false]	["FeedBees" false]
	[	"AddPollen"	false	false	false	]		false	false	false	]		["AddPollen" false]	["AddPollen" false]	["AddPollen" false]		["AddPollen" false]	["AddPollen" false]	["AddPollen" false]
	[	"AddedPollen_kg"	0.5	0.5	0.5	]		0.5	0.5	0.5	]		["AddedPollen_kg" 0.5]	["AddedPollen_kg" 0.5]	["AddedPollen_kg" 0.5]		["AddedPollen_kg" 0.5]	["AddedPollen_kg" 0.5]	["AddedPollen_kg" 0.5]
	[	"MAX_BROODCELLS"	64000	64000	64000	]		64000	64000	64000	]		["MAX_BROODCELLS" 64000]	["MAX_BROODCELLS" 64000]	["MAX_BROODCELLS" 64000]		["MAX_BROODCELLS" 64000]	["MAX_BROODCELLS" 64000]	["MAX_BROODCELLS" 64000]
	[	"MAX_HONEY_STORE_kg"	50	50	50	]		50	50	50	]		["MAX_HONEY_STORE_kg" 50]	["MAX_HONEY_STORE_kg" 50]	["MAX_HONEY_STORE_kg" 50]		["MAX_HONEY_STORE_kg" 50]	["MAX_HONEY_STORE_kg" 50]	["MAX_HONEY_STORE_kg" 50]
	[	"HoneyIdeal"	false	false	false	]		false	false	false	]		["HoneyIdeal" false]	["HoneyIdeal" false]	["HoneyIdeal" false]		["HoneyIdeal" false]	["HoneyIdeal" false]	["HoneyIdeal" false]
	[	"PollenIdeal"	false	false	false	]		false	false	false	]		["PollenIdeal" false]	["PollenIdeal" false]	["PollenIdeal" false]		["PollenIdeal" false]	["PollenIdeal" false]	["PollenIdeal" false]
	[	"Swarming"	"No swarming"	"No swarming"	"No swarming"	]		"No swarming"	"No swarming"	"No swarming"	]		["Swarming" "No swarming"]	["Swarming" "No swarming"]	["Swarming" "No swarming"]		["Swarming" "No swarming"]	["Swarming" "No swarming"]	["Swarming" "No swarming"]
	[	"MergeColoniesTH"	5000	5000	5000	]		5000	5000	5000	]		["MergeColoniesTH" 5000]	["MergeColoniesTH" 5000]	["MergeColoniesTH" 5000]		["MergeColoniesTH" 5000]	["MergeColoniesTH" 5000]	["MergeColoniesTH" 5000]
Files - in	[	"ReadInfile"	false	false	false	]		false	false	false	]		["ReadInfile" false]	["ReadInfile" false]	["ReadInfile" false]		["ReadInfile" false]	["ReadInfile" false]	["ReadInfile" false]
	[	"INPUT_FILE"	"Input_2-1_FoodFlow_RRes.txt"	"Input_2-1_FoodFlow_RRes.txt"	"Input_2-1_FoodFlow_RRes.txt"	]		"Input_2-1_FoodFlow_RRes.txt"	"Input_2-1_FoodFlow_RRes.txt"	"Input_2-1_FoodFlow_RRes.txt"	]		["INPUT_FILE" "Input_2-1_FoodFlow_RRes.txt"]	["INPUT_FILE" "Input_2-1_FoodFlow_RRes.txt"]	["INPUT_FILE" "Input_2-1_FoodFlow_RRes.txt"]		["INPUT_FILE" "Input_2-1_FoodFlow_RRes.txt"]	["INPUT_FILE" "Input_2-1_FoodFlow_RRes.txt"]	["INPUT_FILE" "Input_2-1_FoodFlow_RRes.txt"]
	[	"ReadBeeMappFile"	false	false	false	]		false	false	false	]		["ReadBeeMappFile" false]	["ReadBeeMappFile" false]	["ReadBeeMappFile" false]		["ReadBeeMappFile" false]	["ReadBeeMappFile" false]	["ReadBeeMappFile" false]
	[	"BeeMapp_FILE"	"Assessments.txt"	"Assessments.txt"	"Assessments.txt"	]		"Assessments.txt"	"Assessments.txt"	"Assessments.txt"	]		["BeeMapp_FILE" "Assessments.txt"]	["BeeMapp_FILE" "Assessments.txt"]	["BeeMapp_FILE" "Assessments.txt"]		["BeeMapp_FILE" "Assessments.txt"]	["BeeMapp_FILE" "Assessments.txt"]	["BeeMapp_FILE" "Assessments.txt"]
	[	"Weather"	"Tunnel (12h)"	"Tunnel (12h)"	"Tunnel (12h)"	]		"Tunnel (12h)"	"Tunnel (12h)"	"Tunnel (12h)"	]		["Weather" "Tunnel (12h)"]	["Weather" "Tunnel (12h)"]	["Weather" "Tunnel (12h)"]		["Weather" "Tunnel (12h)"]	["Weather" "Tunnel (12h)"]	["Weather" "Tunnel (12h)"]
	[	"WeatherFile"	"WeatherSite01.txt"	"WeatherSite01.txt"	"WeatherSite01.txt"	]		"WeatherSite01.txt"	"WeatherSite01.txt"	"WeatherSite01.txt"	]		["WeatherFile" "WeatherSite01.txt"]	["WeatherFile" "WeatherSite01.txt"]	["WeatherFile" "WeatherSite01.txt"]		["WeatherFile" "WeatherSite01.txt"]	["WeatherFile" "WeatherSite01.txt"]	["WeatherFile" "WeatherSite01.txt"]
Plots	[	"GenericPlot4"	"mites"	"mites"	"mites"	]		"mites"	"mites"	"mites"	]		["GenericPlot4" "mites"]	["GenericPlot4" "mites"]	["GenericPlot4" "mites"]		["GenericPlot4" "mites"]	["GenericPlot4" "mites"]	["GenericPlot4" "mites"]
	[	"GenericPlot2"	"colony structure workers"	"colony structure workers"	"colony structure workers"	]		"colony structure workers"	"colony structure workers"	"colony structure workers"	]		["GenericPlot2" "colony structure workers"]	["GenericPlot2" "colony structure workers"]	["GenericPlot2" "colony structure workers"]		["GenericPlot2" "colony structure workers"]	["GenericPlot2" "colony structure workers"]	["GenericPlot2" "colony structure workers"]
	[	"GenericPlot5"	"nectar availability [l]"	"nectar availability [l]"	"nectar availability [l]"	]		"nectar availability [l]"	"nectar availability [l]"	"nectar availability [l]"	]		["GenericPlot5" "nectar availability [l]"]	["GenericPlot5" "nectar availability [l]"]	["GenericPlot5" "nectar availability [l]"]		["GenericPlot5" "nectar availability [l]"]	["GenericPlot5" "nectar availability [l]"]	["GenericPlot5" "nectar availability [l]"]
	[	"GenericPlot1"	"honey & pollen stores [kg]"	"honey & pollen stores [kg]"	"honey & pollen stores [kg]"	]		"honey & pollen stores [kg]"	"honey & pollen stores [kg]"	"honey & pollen stores [kg]"	]		["GenericPlot1" "honey & pollen stores [kg]"]	["GenericPlot1" "honey & pollen stores [kg]"]	["GenericPlot1" "honey & pollen stores [kg]"]		["GenericPlot1" "honey & pollen stores [kg]"]	["GenericPlot1" "honey & pollen stores [kg]"]	["GenericPlot1" "honey & pollen stores [kg]"]
	[	"GenericPlot3"	"broodcare [%]"	"broodcare [%]"	"broodcare [%]"	]		"broodcare [%]"	"broodcare [%]"	"broodcare [%]"	]		["GenericPlot3" "broodcare [%]"]	["GenericPlot3" "broodcare [%]"]	["GenericPlot3" "broodcare [%]"]		["GenericPlot3" "broodcare [%]"]	["GenericPlot3" "broodcare [%]"]	["GenericPlot3" "broodcare [%]"]
	[	"GenericPlot6"	"pollen availability [kg]"	"pollen availability [kg]"	"pollen availability [kg]"	]		"pollen availability [kg]"	"pollen availability [kg]"	"pollen availability [kg]"	]		["GenericPlot6" "pollen availability [kg]"]	["GenericPlot6" "pollen availability [kg]"]	["GenericPlot6" "pollen availability [kg]"]		["GenericPlot6" "pollen availability [kg]"]	["GenericPlot6" "pollen availability [kg]"]	["GenericPlot6" "pollen availability [kg]"]
	[	"GenericPlot7"	"mean trip duration"	"mean trip duration"	"mean trip duration"	]		"mean trip duration"	"mean trip duration"	"mean trip duration"	]		["GenericPlot7" "mean trip duration"]	["GenericPlot7" "mean trip duration"]	["GenericPlot7" "mean trip duration"]		["GenericPlot7" "mean trip duration"]	["GenericPlot7" "mean trip duration"]	["GenericPlot7" "mean trip duration"]
	[	"GenericPlot8"	"foragers today [%]"	"foragers today [%]"	"foragers today [%]"	]		"foragers today [%]"	"foragers today [%]"	"foragers today [%]"	]		["GenericPlot8" "foragers today [%]"]	["GenericPlot8" "foragers today [%]"]	["GenericPlot8" "foragers today [%]"]		["GenericPlot8" "foragers today [%]"]	["GenericPlot8" "foragers today [%]"]	["GenericPlot8" "foragers today [%]"]
Advanced Input	[	"SeasonalFoodFlow"	false	false	false	]		false	false	false	]		["SeasonalFoodFlow" false]	["SeasonalFoodFlow" false]	["SeasonalFoodFlow" false]		["SeasonalFoodFlow" false]	["SeasonalFoodFlow" false]	["SeasonalFoodFlow" false]
	[	"ConstantHandlingTime"	false	false	false	]		false	false	false	]		["ConstantHandlingTime" false]	["ConstantHandlingTime" false]	["ConstantHandlingTime" false]		["ConstantHandlingTime" false]	["ConstantHandlingTime" false]	["ConstantHandlingTime" false]
	[	"TIME_NECTAR_GATHERING"	1200	1200	1200	]		1200	1200	1200	]		["TIME_NECTAR_GATHERING" 1200]	["TIME_NECTAR_GATHERING" 1200]	["TIME_NECTAR_GATHERING" 1200]		["TIME_NECTAR_GATHERING" 1200]	["TIME_NECTAR_GATHERING" 1200]	["TIME_NECTAR_GATHERING" 1200]
	[	"TIME_POLLEN_GATHERING"	600	600	600	]		600	600	600	]		["TIME_POLLEN_GATHERING" 600]	["TIME_POLLEN_GATHERING" 600]	["TIME_POLLEN_GATHERING" 600]		["TIME_POLLEN_GATHERING" 600]	["TIME_POLLEN_GATHERING" 600]	["TIME_POLLEN_GATHERING" 600]
	[	"SHIFT_R"	-30	-30	-30	]		-30	-30	-30	]		["SHIFT_R" -30]	["SHIFT_R" -30]	["SHIFT_R" -30]		["SHIFT_R" -30]	["SHIFT_R" -30]	["SHIFT_R" -30]
	[	"SHIFT_G"	40	40	40	]		40	40	40	]		["SHIFT_G" 40]	["SHIFT_G" 40]	["SHIFT_G" 40]		["SHIFT_G" 40]	["SHIFT_G" 40]	["SHIFT_G" 40]
	[	"AlwaysDance"	false	false	false	]		false	false	false	]		["AlwaysDance" false]	["AlwaysDance" false]	["AlwaysDance" false]		["AlwaysDance" false]	["AlwaysDance" false]	["AlwaysDance" false]
	[	"DANCE_SLOPE"	1.16	1.16	1.16	]		1.16	1.16	1.16	]		["DANCE_SLOPE" 1.16]	["DANCE_SLOPE" 1.16]	["DANCE_SLOPE" 1.16]		["DANCE_SLOPE" 1.16]	["DANCE_SLOPE" 1.16]	["DANCE_SLOPE" 1.16]
	[	"DANCE_INTERCEPT"	0	0	0	]		0	0	0	]		["DANCE_INTERCEPT" 0]	["DANCE_INTERCEPT" 0]	["DANCE_INTERCEPT" 0]		["DANCE_INTERCEPT" 0]	["DANCE_INTERCEPT" 0]	["DANCE_INTERCEPT" 0]
	[	"EggLaying_IH"	true	true	true	]		true	true	true	]		["EggLaying_IH" true]	["EggLaying_IH" true]	["EggLaying_IH" true]		["EggLaying_IH" true]	["EggLaying_IH" true]	["EggLaying_IH" true]
	[	"QueenAgeing"	false	false	false	]		false	false	false	]		["QueenAgeing" false]	["QueenAgeing" false]	["QueenAgeing" false]		["QueenAgeing" false]	["QueenAgeing" false]	["QueenAgeing" false]
	[	"MAX_km_PER_DAY"	5099	5099	5099	]		5099	5099	5099	]		["MAX_km_PER_DAY" 5099]	["MAX_km_PER_DAY" 5099]	["MAX_km_PER_DAY" 5099]		["MAX_km_PER_DAY" 5099]	["MAX_km_PER_DAY" 5099]	["MAX_km_PER_DAY" 5099]
	[	"ProbLazinessWinterbees"	0	0	0	]		0	0	0	]		["ProbLazinessWinterbees" 0]	["ProbLazinessWinterbees" 0]	["ProbLazinessWinterbees" 0]		["ProbLazinessWinterbees" 0]	["ProbLazinessWinterbees" 0]	["ProbLazinessWinterbees" 0]
	[	"Experiment"	"none"	"none"	"none"	]		"none"	"none"	"none"	]		["Experiment" "none"]	["Experiment" "none"]	["Experiment" "none"]		["Experiment" "none"]	["Experiment" "none"]	["Experiment" "none"]
	[	"SQUADRON_SIZE"	100	100	100	]		100	100	100	]		["SQUADRON_SIZE" 100]	["SQUADRON_SIZE" 100]	["SQUADRON_SIZE" 100]		["SQUADRON_SIZE" 100]	["SQUADRON_SIZE" 100]	["SQUADRON_SIZE" 100]
	[	"details"	true	true	true	]		true	true	true	]		["details" true]	["details" true]	["details" true]		["details" true]	["details" true]	["details" true]
	[	"writeFile"	false	false	false	]		false	false	false	]		["writeFile" false]	["writeFile" false]	["writeFile" false]		["writeFile" false]	["writeFile" false]	["writeFile" false]
	[	"modelledInsteadCalcDetectProb"	false	false	false	]		false	false	false	]		["modelledInsteadCalcDetectProb" false]	["modelledInsteadCalcDetectProb" false]	["modelledInsteadCalcDetectProb" false]		["modelledInsteadCalcDetectProb" false]	["modelledInsteadCalcDetectProb" false]	["modelledInsteadCalcDetectProb" false]
	[	"ShowAllPlots"	true	true	true	]		true	true	true	]		["ShowAllPlots" true]	["ShowAllPlots" true]	["ShowAllPlots" true]		["ShowAllPlots" true]	["ShowAllPlots" true]	["ShowAllPlots" true]
	[	"stopDead"	false	false	false	]		false	false	false	]		["stopDead" false]	["stopDead" false]	["stopDead" false]		["stopDead" false]	["stopDead" false]	["stopDead" false]
	[	"HiveType"	"Dadant"	"Dadant"	"Dadant"	]		"Dadant"	"Dadant"	"Dadant"	]		["HiveType" "Dadant"]	["HiveType" "Dadant"]	["HiveType" "Dadant"]		["HiveType" "Dadant"]	["HiveType" "Dadant"]	["HiveType" "Dadant"]
	[	"FrameType"	"Standard brood/deep frame"	"Standard brood/deep frame"	"Standard brood/deep frame"	]		"Standard brood/deep frame"	"Standard brood/deep frame"	"Standard brood/deep frame"	]		["FrameType" "Standard brood/deep frame"]	["FrameType" "Standard brood/deep frame"]	["FrameType" "Standard brood/deep frame"]		["FrameType" "Standard brood/deep frame"]	["FrameType" "Standard brood/deep frame"]	["FrameType" "Standard brood/deep frame"]
Additions for simulating tunnel studies	[	"exp_input_initial_conditions"	true	true	true	]		true	true	true	]		["exp_input_initial_conditions" true]	["exp_input_initial_conditions" true]	["exp_input_initial_conditions" true]		["exp_input_initial_conditions" true]	["exp_input_initial_conditions" true]	["exp_input_initial_conditions" true]
	[	"exp_Age-of-Queen"	300	300	300	]		300	300	300	]		["exp_Age-of-Queen" 300]	["exp_Age-of-Queen" 300]	["exp_Age-of-Queen" 300]		["exp_Age-of-Queen" 300]	["exp_Age-of-Queen" 300]	["exp_Age-of-Queen" 300]
	[	"exp_Max-Age-of-queen"	600	600	600	]		600	600	600	]		["exp_Max-Age-of-queen" 600]	["exp_Max-Age-of-queen" 600]	["exp_Max-Age-of-queen" 600]		["exp_Max-Age-of-queen" 600]	["exp_Max-Age-of-queen" 600]	["exp_Max-Age-of-queen" 600]
	[	"exp_init_honey"	8.2	6.8	8.5	]		8.2	6.8	8.5	]		["exp_init_honey" 8.2]	["exp_init_honey" 6.8]	["exp_init_honey" 8.5]		["exp_init_honey" 8.2]	["exp_init_honey" 6.8]	["exp_init_honey" 8.5]
	[	"exp_init_pollen"	0.138	0.644	0.46	]		0.138	0.644	0.46	]		["exp_init_pollen" 0.138]	["exp_init_pollen" 0.644]	["exp_init_pollen" 0.46]		["exp_init_pollen" 0.138]	["exp_init_pollen" 0.644]	["exp_init_pollen" 0.46]
	[	"exp_init_Ihbees"	2188	6438	9500	]		2188	6438	9500	]		["exp_init_Ihbees" 2188]	["exp_init_Ihbees" 6438]	["exp_init_Ihbees" 9500]		["exp_init_Ihbees" 2188]	["exp_init_Ihbees" 6438]	["exp_init_Ihbees" 9500]
	[	"exp_init_pupae"	7600	13400	10400	]		7600	13400	10400	]		["exp_init_pupae" 7600]	["exp_init_pupae" 13400]	["exp_init_pupae" 10400]		["exp_init_pupae" 7600]	["exp_init_pupae" 13400]	["exp_init_pupae" 10400]
	[	"exp_init_pupae_drone"	0	0	0	]		0	0	0	]		["exp_init_pupae_drone" 0]	["exp_init_pupae_drone" 0]	["exp_init_pupae_drone" 0]		["exp_init_pupae_drone" 0]	["exp_init_pupae_drone" 0]	["exp_init_pupae_drone" 0]
	[	"exp_init_larvae"	600	5800	4400	]		600	5800	4400	]		["exp_init_larvae" 600]	["exp_init_larvae" 5800]	["exp_init_larvae" 4400]		["exp_init_larvae" 600]	["exp_init_larvae" 5800]	["exp_init_larvae" 4400]
	[	"exp_init_larvae_drone"	0	0	0	]		0	0	0	]		["exp_init_larvae_drone" 0]	["exp_init_larvae_drone" 0]	["exp_init_larvae_drone" 0]		["exp_init_larvae_drone" 0]	["exp_init_larvae_drone" 0]	["exp_init_larvae_drone" 0]
	[	"exp_init_eggs"	1200	2000	2600	]		1200	2000	2600	]		["exp_init_eggs" 1200]	["exp_init_eggs" 2000]	["exp_init_eggs" 2600]		["exp_init_eggs" 1200]	["exp_init_eggs" 2000]	["exp_init_eggs" 2600]
	[	"exp_init_eggs_drone"	0	0	0	]		0	0	0	]		["exp_init_eggs_drone" 0]	["exp_init_eggs_drone" 0]	["exp_init_eggs_drone" 0]		["exp_init_eggs_drone" 0]	["exp_init_eggs_drone" 0]	["exp_init_eggs_drone" 0]
	[	"Adult_mortality_mode"	"BEEHAVE + Stress (Simone-Finstrom 2016)"	"BEEHAVE + Stress (Simone-Finstrom 2016)"	"BEEHAVE + Stress (Simone-Finstrom 2016)"	]		"BEEHAVE + Stress (Simone-Finstrom 2016)"	"BEEHAVE + Stress (Simone-Finstrom 2016)"	"BEEHAVE + Stress (Simone-Finstrom 2016)"	]		["Adult_mortality_mode" "BEEHAVE + Stress (Simone-Finstrom 2016)"]	["Adult_mortality_mode" "BEEHAVE + Stress (Simone-Finstrom 2016)"]	["Adult_mortality_mode" "BEEHAVE + Stress (Simone-Finstrom 2016)"]		["Adult_mortality_mode" "BEEHAVE + Stress (Simone-Finstrom 2016)"]	["Adult_mortality_mode" "BEEHAVE + Stress (Simone-Finstrom 2016)"]	["Adult_mortality_mode" "BEEHAVE + Stress (Simone-Finstrom 2016)"]
	[	"exp_Relocation-Day1"	212	212	212	]		212	212	212	]		["exp_Relocation-Day1" 212]	["exp_Relocation-Day1" 212]	["exp_Relocation-Day1" 212]		["exp_Relocation-Day1" 212]	["exp_Relocation-Day1" 212]	["exp_Relocation-Day1" 212]
	[	"exp_Relocation-Day2"	0	0	0	]		0	0	0	]		["exp_Relocation-Day2" 0]	["exp_Relocation-Day2" 0]	["exp_Relocation-Day2" 0]		["exp_Relocation-Day2" 0]	["exp_Relocation-Day2" 0]	["exp_Relocation-Day2" 0]
	[	"exp_StressDuration"	14	14	14	]		14	14	14	]		["exp_StressDuration" 14]	["exp_StressDuration" 14]	["exp_StressDuration" 14]		["exp_StressDuration" 14]	["exp_StressDuration" 14]	["exp_StressDuration" 14]
	[	"exp_feeding-schedule"	false	false	false	]		false	false	false	]		["exp_feeding-schedule" false]	["exp_feeding-schedule" false]	["exp_feeding-schedule" false]		["exp_feeding-schedule" false]	["exp_feeding-schedule" false]	["exp_feeding-schedule" false]
	[	"exp_feeding-day1"	170	170	170	]		170	170	170	]		["exp_feeding-day1" 170]	["exp_feeding-day1" 170]	["exp_feeding-day1" 170]		["exp_feeding-day1" 170]	["exp_feeding-day1" 170]	["exp_feeding-day1" 170]
	[	"exp_added-fondant1"	10	10	10	]		10	10	10	]		["exp_added-fondant1" 10]	["exp_added-fondant1" 10]	["exp_added-fondant1" 10]		["exp_added-fondant1" 10]	["exp_added-fondant1" 10]	["exp_added-fondant1" 10]
	[	"exp_feeding-day2"	175	175	175	]		175	175	175	]		["exp_feeding-day2" 175]	["exp_feeding-day2" 175]	["exp_feeding-day2" 175]		["exp_feeding-day2" 175]	["exp_feeding-day2" 175]	["exp_feeding-day2" 175]
	[	"exp_added-fondant2"	15	15	15	]		15	15	15	]		["exp_added-fondant2" 15]	["exp_added-fondant2" 15]	["exp_added-fondant2" 15]		["exp_added-fondant2" 15]	["exp_added-fondant2" 15]	["exp_added-fondant2" 15]
	[	"exp_feeding-day3"	180	180	180	]		180	180	180	]		["exp_feeding-day3" 180]	["exp_feeding-day3" 180]	["exp_feeding-day3" 180]		["exp_feeding-day3" 180]	["exp_feeding-day3" 180]	["exp_feeding-day3" 180]
	[	"exp_added-fondant3"	20	20	20	]		20	20	20	]		["exp_added-fondant3" 20]	["exp_added-fondant3" 20]	["exp_added-fondant3" 20]		["exp_added-fondant3" 20]	["exp_added-fondant3" 20]	["exp_added-fondant3" 20]
	[	"exp_feeding-day4"	0	0	0	]		0	0	0	]		["exp_feeding-day4" 0]	["exp_feeding-day4" 0]	["exp_feeding-day4" 0]		["exp_feeding-day4" 0]	["exp_feeding-day4" 0]	["exp_feeding-day4" 0]
	[	"exp_added-fondant4"	0	0	0	]		0	0	0	]		["exp_added-fondant4" 0]	["exp_added-fondant4" 0]	["exp_added-fondant4" 0]		["exp_added-fondant4" 0]	["exp_added-fondant4" 0]	["exp_added-fondant4" 0]
	[	"exp_feeding-day5"	0	0	0	]		0	0	0	]		["exp_feeding-day5" 0]	["exp_feeding-day5" 0]	["exp_feeding-day5" 0]		["exp_feeding-day5" 0]	["exp_feeding-day5" 0]	["exp_feeding-day5" 0]
	[	"exp_added-fondant5"	0	0	0	]		0	0	0	]		["exp_added-fondant5" 0]	["exp_added-fondant5" 0]	["exp_added-fondant5" 0]		["exp_added-fondant5" 0]	["exp_added-fondant5" 0]	["exp_added-fondant5" 0]
	[	"exp_feeding-day6"	0	0	0	]		0	0	0	]		["exp_feeding-day6" 0]	["exp_feeding-day6" 0]	["exp_feeding-day6" 0]		["exp_feeding-day6" 0]	["exp_feeding-day6" 0]	["exp_feeding-day6" 0]
	[	"exp_added-fondant6"	0	0	0	]		0	0	0	]		["exp_added-fondant6" 0]	["exp_added-fondant6" 0]	["exp_added-fondant6" 0]		["exp_added-fondant6" 0]	["exp_added-fondant6" 0]	["exp_added-fondant6" 0]
	[	"exp_feeding-day7"	0	0	0	]		0	0	0	]		["exp_feeding-day7" 0]	["exp_feeding-day7" 0]	["exp_feeding-day7" 0]		["exp_feeding-day7" 0]	["exp_feeding-day7" 0]	["exp_feeding-day7" 0]
	[	"exp_added-fondant7"	0	0	0	]		0	0	0	]		["exp_added-fondant7" 0]	["exp_added-fondant7" 0]	["exp_added-fondant7" 0]		["exp_added-fondant7" 0]	["exp_added-fondant7" 0]	["exp_added-fondant7" 0]
	[	"exp_feeding-day8"	0	0	0	]		0	0	0	]		["exp_feeding-day8" 0]	["exp_feeding-day8" 0]	["exp_feeding-day8" 0]		["exp_feeding-day8" 0]	["exp_feeding-day8" 0]	["exp_feeding-day8" 0]
	[	"exp_added-fondant8"	0	0	0	]		0	0	0	]		["exp_added-fondant8" 0]	["exp_added-fondant8" 0]	["exp_added-fondant8" 0]		["exp_added-fondant8" 0]	["exp_added-fondant8" 0]	["exp_added-fondant8" 0]
	[	"exp_feeding-day9"	0	0	0	]		0	0	0	]		["exp_feeding-day9" 0]	["exp_feeding-day9" 0]	["exp_feeding-day9" 0]		["exp_feeding-day9" 0]	["exp_feeding-day9" 0]	["exp_feeding-day9" 0]
	[	"exp_added-fondant9"	0	0	0	]		0	0	0	]		["exp_added-fondant9" 0]	["exp_added-fondant9" 0]	["exp_added-fondant9" 0]		["exp_added-fondant9" 0]	["exp_added-fondant9" 0]	["exp_added-fondant9" 0]
	[	"exp_Honey-harvest"	false	false	false	]		false	false	false	]		["exp_Honey-harvest" false]	["exp_Honey-harvest" false]	["exp_Honey-harvest" false]		["exp_Honey-harvest" false]	["exp_Honey-harvest" false]	["exp_Honey-harvest" false]
	[	"exp_harvest-day1"	20	20	20	]		20	20	20	]		["exp_harvest-day1" 20]	["exp_harvest-day1" 20]	["exp_harvest-day1" 20]		["exp_harvest-day1" 20]	["exp_harvest-day1" 20]	["exp_harvest-day1" 20]
	[	"exp_remaining-honey1"	10	10	10	]		10	10	10	]		["exp_remaining-honey1" 10]	["exp_remaining-honey1" 10]	["exp_remaining-honey1" 10]		["exp_remaining-honey1" 10]	["exp_remaining-honey1" 10]	["exp_remaining-honey1" 10]
	[	"exp_harvest-day2"	21	21	21	]		21	21	21	]		["exp_harvest-day2" 21]	["exp_harvest-day2" 21]	["exp_harvest-day2" 21]		["exp_harvest-day2" 21]	["exp_harvest-day2" 21]	["exp_harvest-day2" 21]
	[	"exp_remaining-honey2"	3	3	3	]		3	3	3	]		["exp_remaining-honey2" 3]	["exp_remaining-honey2" 3]	["exp_remaining-honey2" 3]		["exp_remaining-honey2" 3]	["exp_remaining-honey2" 3]	["exp_remaining-honey2" 3]
	[	"exp_harvest-day3"	0	0	0	]		0	0	0	]		["exp_harvest-day3" 0]	["exp_harvest-day3" 0]	["exp_harvest-day3" 0]		["exp_harvest-day3" 0]	["exp_harvest-day3" 0]	["exp_harvest-day3" 0]
	[	"exp_remaining-honey3"	0	0	0	]		0	0	0	]		["exp_remaining-honey3" 0]	["exp_remaining-honey3" 0]	["exp_remaining-honey3" 0]		["exp_remaining-honey3" 0]	["exp_remaining-honey3" 0]	["exp_remaining-honey3" 0]
	[	"exp_harvest-day4"	0	0	0	]		0	0	0	]		["exp_harvest-day4" 0]	["exp_harvest-day4" 0]	["exp_harvest-day4" 0]		["exp_harvest-day4" 0]	["exp_harvest-day4" 0]	["exp_harvest-day4" 0]
	[	"exp_remaining-honey4"	0	0	0	]		0	0	0	]		["exp_remaining-honey4" 0]	["exp_remaining-honey4" 0]	["exp_remaining-honey4" 0]		["exp_remaining-honey4" 0]	["exp_remaining-honey4" 0]	["exp_remaining-honey4" 0]
	[	"exp_HoneyNotNegative"	true	true	true	]		true	true	true	]		["exp_HoneyNotNegative" true]	["exp_HoneyNotNegative" true]	["exp_HoneyNotNegative" true]		["exp_HoneyNotNegative" true]	["exp_HoneyNotNegative" true]	["exp_HoneyNotNegative" true]
	[	"exp-fractionSwarm"	0.6	0.6	0.6	]		0.6	0.6	0.6	]		["exp-fractionSwarm" 0.6]	["exp-fractionSwarm" 0.6]	["exp-fractionSwarm" 0.6]		["exp-fractionSwarm" 0.6]	["exp-fractionSwarm" 0.6]	["exp-fractionSwarm" 0.6]
	[	"exp-broodSwarmingTH"	17000	17000	17000	]		17000	17000	17000	]		["exp-broodSwarmingTH" 17000]	["exp-broodSwarmingTH" 17000]	["exp-broodSwarmingTH" 17000]		["exp-broodSwarmingTH" 17000]	["exp-broodSwarmingTH" 17000]	["exp-broodSwarmingTH" 17000]
Additions for simulating toxicity	[	"ETOX_AppDay"	217	217	217	]		0	0	0	]		["ETOX_AppDay" 217]	["ETOX_AppDay" 217]	["ETOX_AppDay" 217]		["ETOX_AppDay" 0]	["ETOX_AppDay" 0]	["ETOX_AppDay" 0]
	[	"ETOX_ExposurePeriod"	9	9	9	]		0	0	0	]		["ETOX_ExposurePeriod" 9]	["ETOX_ExposurePeriod" 9]	["ETOX_ExposurePeriod" 9]		["ETOX_ExposurePeriod" 0]	["ETOX_ExposurePeriod" 0]	["ETOX_ExposurePeriod" 0]
	[	"ETOX_SpinupPhase"	0	0	0	]		0	0	0	]		["ETOX_SpinupPhase" 0]	["ETOX_SpinupPhase" 0]	["ETOX_SpinupPhase" 0]		["ETOX_SpinupPhase" 0]	["ETOX_SpinupPhase" 0]	["ETOX_SpinupPhase" 0]
	[	"ETOX_ExposurePhase"	1	1	1	]		0	0	0	]		["ETOX_ExposurePhase" 1]	["ETOX_ExposurePhase" 1]	["ETOX_ExposurePhase" 1]		["ETOX_ExposurePhase" 0]	["ETOX_ExposurePhase" 0]	["ETOX_ExposurePhase" 0]
	[	"ETOX_PPPConcNectar_Red"	1320	1320	1320	]		0	0	0	]		["ETOX_PPPConcNectar_Red" 1320]	["ETOX_PPPConcNectar_Red" 1320]	["ETOX_PPPConcNectar_Red" 1320]		["ETOX_PPPConcNectar_Red" 0]	["ETOX_PPPConcNectar_Red" 0]	["ETOX_PPPConcNectar_Red" 0]
	[	"ETOX_PPPConcPollen_Red"	36200	36200	36200	]		0	0	0	]		["ETOX_PPPConcPollen_Red" 36200]	["ETOX_PPPConcPollen_Red" 36200]	["ETOX_PPPConcPollen_Red" 36200]		["ETOX_PPPConcPollen_Red" 0]	["ETOX_PPPConcPollen_Red" 0]	["ETOX_PPPConcPollen_Red" 0]
	[	"ETOX_PPPConcNectar_Green"	0	0	0	]		0	0	0	]		["ETOX_PPPConcNectar_Green" 0]	["ETOX_PPPConcNectar_Green" 0]	["ETOX_PPPConcNectar_Green" 0]		["ETOX_PPPConcNectar_Green" 0]	["ETOX_PPPConcNectar_Green" 0]	["ETOX_PPPConcNectar_Green" 0]
	[	"ETOX_PPPConcPollen_Green"	0	0	0	]		0	0	0	]		["ETOX_PPPConcPollen_Green" 0]	["ETOX_PPPConcPollen_Green" 0]	["ETOX_PPPConcPollen_Green" 0]		["ETOX_PPPConcPollen_Green" 0]	["ETOX_PPPConcPollen_Green" 0]	["ETOX_PPPConcPollen_Green" 0]
	[	"ETOX_Fixed_PPPnectar:pollen"	false	false	false	]		false	false	false	]		["ETOX_Fixed_PPPnectar:pollen" false]	["ETOX_Fixed_PPPnectar:pollen" false]	["ETOX_Fixed_PPPnectar:pollen" false]		["ETOX_Fixed_PPPnectar:pollen" false]	["ETOX_Fixed_PPPnectar:pollen" false]	["ETOX_Fixed_PPPnectar:pollen" false]
	[	"ETOX_N-P-factor"	26.9	26.9	26.9	]		26.9	26.9	26.9	]		["ETOX_N-P-factor" 26.9]	["ETOX_N-P-factor" 26.9]	["ETOX_N-P-factor" 26.9]		["ETOX_N-P-factor" 26.9]	["ETOX_N-P-factor" 26.9]	["ETOX_N-P-factor" 26.9]
	[	"ETOX_DT50"	1000	1000	1000	]		1000	1000	1000	]		["ETOX_DT50" 1000]	["ETOX_DT50" 1000]	["ETOX_DT50" 1000]		["ETOX_DT50" 1000]	["ETOX_DT50" 1000]	["ETOX_DT50" 1000]
	[	"ETOX_PPPContact_Red"	0.4	0.4	0.4	]		0	0	0	]		["ETOX_PPPContact_Red" 0.4]	["ETOX_PPPContact_Red" 0.4]	["ETOX_PPPContact_Red" 0.4]		["ETOX_PPPContact_Red" 0]	["ETOX_PPPContact_Red" 0]	["ETOX_PPPContact_Red" 0]
	[	"ETOX_WaterVolume_Red"	10000	10000	10000	]		10000	10000	10000	]		["ETOX_WaterVolume_Red" 10000]	["ETOX_WaterVolume_Red" 10000]	["ETOX_WaterVolume_Red" 10000]		["ETOX_WaterVolume_Red" 10000]	["ETOX_WaterVolume_Red" 10000]	["ETOX_WaterVolume_Red" 10000]
	[	"ETOX_WaterConc_Red"	0	0	0	]		0	0	0	]		["ETOX_WaterConc_Red" 0]	["ETOX_WaterConc_Red" 0]	["ETOX_WaterConc_Red" 0]		["ETOX_WaterConc_Red" 0]	["ETOX_WaterConc_Red" 0]	["ETOX_WaterConc_Red" 0]
	[	"ETOX_PPPContact_Green"	0	0	0	]		0	0	0	]		["ETOX_PPPContact_Green" 0]	["ETOX_PPPContact_Green" 0]	["ETOX_PPPContact_Green" 0]		["ETOX_PPPContact_Green" 0]	["ETOX_PPPContact_Green" 0]	["ETOX_PPPContact_Green" 0]
	[	"ETOX_WaterVolume_Green"	10000	10000	10000	]		10000	10000	10000	]		["ETOX_WaterVolume_Green" 10000]	["ETOX_WaterVolume_Green" 10000]	["ETOX_WaterVolume_Green" 10000]		["ETOX_WaterVolume_Green" 10000]	["ETOX_WaterVolume_Green" 10000]	["ETOX_WaterVolume_Green" 10000]
	[	"ETOX_WaterConc_Green"	0	0	0	]		0	0	0	]		["ETOX_WaterConc_Green" 0]	["ETOX_WaterConc_Green" 0]	["ETOX_WaterConc_Green" 0]		["ETOX_WaterConc_Green" 0]	["ETOX_WaterConc_Green" 0]	["ETOX_WaterConc_Green" 0]
	[	"ETOX_Water_foraging"	false	false	false	]		false	false	false	]		["ETOX_Water_foraging" false]	["ETOX_Water_foraging" false]	["ETOX_Water_foraging" false]		["ETOX_Water_foraging" false]	["ETOX_Water_foraging" false]	["ETOX_Water_foraging" false]
	[	"ETOX_Forager_Oral_LD50"	0.127	0.127	0.127	]		0.127	0.127	0.127	]		["ETOX_Forager_Oral_LD50" 0.127]	["ETOX_Forager_Oral_LD50" 0.127]	["ETOX_Forager_Oral_LD50" 0.127]		["ETOX_Forager_Oral_LD50" 0.127]	["ETOX_Forager_Oral_LD50" 0.127]	["ETOX_Forager_Oral_LD50" 0.127]
	[	"ETOX_Forager_Oral_Slope"	4.37	4.37	4.37	]		4.37	4.37	4.37	]		["ETOX_Forager_Oral_Slope" 4.37]	["ETOX_Forager_Oral_Slope" 4.37]	["ETOX_Forager_Oral_Slope" 4.37]		["ETOX_Forager_Oral_Slope" 4.37]	["ETOX_Forager_Oral_Slope" 4.37]	["ETOX_Forager_Oral_Slope" 4.37]
	[	"ETOX_Forager_contact_LD50"	0.169	0.169	0.169	]		0.169	0.169	0.169	]		["ETOX_Forager_contact_LD50" 0.169]	["ETOX_Forager_contact_LD50" 0.169]	["ETOX_Forager_contact_LD50" 0.169]		["ETOX_Forager_contact_LD50" 0.169]	["ETOX_Forager_contact_LD50" 0.169]	["ETOX_Forager_contact_LD50" 0.169]
	[	"ETOX_Forager_contact_Slope"	16.6	16.6	16.6	]		16.6	16.6	16.6	]		["ETOX_Forager_contact_Slope" 16.6]	["ETOX_Forager_contact_Slope" 16.6]	["ETOX_Forager_contact_Slope" 16.6]		["ETOX_Forager_contact_Slope" 16.6]	["ETOX_Forager_contact_Slope" 16.6]	["ETOX_Forager_contact_Slope" 16.6]
	[	"ETOX_Larvae_Oral_LD50"	0.24	0.24	0.24	]		0.24	0.24	0.24	]		["ETOX_Larvae_Oral_LD50" 0.24]	["ETOX_Larvae_Oral_LD50" 0.24]	["ETOX_Larvae_Oral_LD50" 0.24]		["ETOX_Larvae_Oral_LD50" 0.24]	["ETOX_Larvae_Oral_LD50" 0.24]	["ETOX_Larvae_Oral_LD50" 0.24]
	[	"ETOX_Larvae_Oral_Slope"	1.186	1.186	1.186	]		1.186	1.186	1.186	]		["ETOX_Larvae_Oral_Slope" 1.186]	["ETOX_Larvae_Oral_Slope" 1.186]	["ETOX_Larvae_Oral_Slope" 1.186]		["ETOX_Larvae_Oral_Slope" 1.186]	["ETOX_Larvae_Oral_Slope" 1.186]	["ETOX_Larvae_Oral_Slope" 1.186]
	[	"ETOX_Forager_ImmediateMortality"	false	false	false	]		false	false	false	]		["ETOX_Forager_ImmediateMortality" false]	["ETOX_Forager_ImmediateMortality" false]	["ETOX_Forager_ImmediateMortality" false]		["ETOX_Forager_ImmediateMortality" false]	["ETOX_Forager_ImmediateMortality" false]	["ETOX_Forager_ImmediateMortality" false]
	[	"ETOX_RUD"	21	21	21	]		0	0	0	]		["ETOX_RUD" 21]	["ETOX_RUD" 21]	["ETOX_RUD" 21]		["ETOX_RUD" 0]	["ETOX_RUD" 0]	["ETOX_RUD" 0]
	[	"ETOX_FF_Nursebees_Nectar"	1	1	1	]		1	1	1	]		["ETOX_FF_Nursebees_Nectar" 1]	["ETOX_FF_Nursebees_Nectar" 1]	["ETOX_FF_Nursebees_Nectar" 1]		["ETOX_FF_Nursebees_Nectar" 1]	["ETOX_FF_Nursebees_Nectar" 1]	["ETOX_FF_Nursebees_Nectar" 1]
	[	"ETOX_FF_Nursebees_Pollen"	1	1	1	]		1	1	1	]		["ETOX_FF_Nursebees_Pollen" 1]	["ETOX_FF_Nursebees_Pollen" 1]	["ETOX_FF_Nursebees_Pollen" 1]		["ETOX_FF_Nursebees_Pollen" 1]	["ETOX_FF_Nursebees_Pollen" 1]	["ETOX_FF_Nursebees_Pollen" 1]
	[	"ETOX_degradation_honey"	false	false	false	]		false	false	false	]		["ETOX_degradation_honey" false]	["ETOX_degradation_honey" false]	["ETOX_degradation_honey" false]		["ETOX_degradation_honey" false]	["ETOX_degradation_honey" false]	["ETOX_degradation_honey" false]
	[	"ETOX_DT50_honey"	60	60	60	]		60	60	60	]		["ETOX_DT50_honey" 60]	["ETOX_DT50_honey" 60]	["ETOX_DT50_honey" 60]		["ETOX_DT50_honey" 60]	["ETOX_DT50_honey" 60]	["ETOX_DT50_honey" 60]
	[	"ETOX_contactexp_oneday"	true	true	true	]		true	true	true	]		["ETOX_contactexp_oneday" true]	["ETOX_contactexp_oneday" true]	["ETOX_contactexp_oneday" true]		["ETOX_contactexp_oneday" true]	["ETOX_contactexp_oneday" true]	["ETOX_contactexp_oneday" true]
