# Supplementary material for: The BEEHAVEecotox Model—Integrating a Mechanistic Effect Module into the Honeybee Colony Model
Source: Environ Toxicol Chem. 2022 Oct 4;41(11):2870–82. doi: 10.1002/etc.5467 (PMC9828121; doi:10.1002/etc.5467)
Supplement: Supplementary file 7 — Supporting information. [file ETC-41-2870-s007.nlogo]

	THIS IS NOT THE OFFICIAL BEEHAVE OR BEEMAPP VERSION!
	The beginning and the end of all alterations to the official BEEHAVE version are marked with "_ADDITION TO THE OFFICIAL MODEL VERSION-START_" and "_ADDITION TO THE OFFICIAL MODEL VERSION-END_"
	___________________________________________________ADDITION TO THE OFFICIAL MODEL VERSION-START_________________________________________________________________________________
	This version was changed to: 1) include an ecotoxicological module and
	2) allow the model to also start a simulation run on a particular day that deviates from Julian day 1
	3) alter the starting conditions of the beehive to simulate specific experiments
	___________________________________________________________________________________________________________________________________________________________
	1) This version was changed to add an ecotoxicological module
	Every change in the code is labelled at the start and the end with &&ETOX&& BEGIN and &ETOX&& END
	New variables are marked with "ETOX_" in front of the variable name
	New procedures are marked with "_ETOX" at the end of the procedure name
	All changes to the interface are listed below:
	Switch
	ETOX_Forager_ImmediateMortality : Determines whether it is taken into account that foragers can die from exposure during a foraging trip which would reduce the amount of compound brought back to the hive
	ETOX_degradation_honey : Determines whether the compound in the honey (within the hive) does degrade or not. This does impact the in-hive toxicity of the compound
	ETOX_Water_foraging : Determines whether water foraging takes place or not for the ecotox processes involved
	Inputs
	ETOX_PPPConcNectar_Red : Concentration of a pesticide in the nectar of the red patch [µg/kg]
	ETOX_PPPConcNectar_Green : Concentration of a pesticide in the nectar of the green patch [µg/kg]
	ETOX_PPPConcPollen_Red : Concentration of a pesticide in the pollen of the red patch [µg/kg]
	ETOX_PPPConcPollen_Green : Concentration of a pesticide in the pollen of the green patch [µg/kg]
	ETOX_PPPContact_Red : Application rate of a pesticide for contact exposure in the red patch [kg/ha]
	ETOX_PPPContact_Green : Application rate of a pesticide for contact exposure in the green patch [kg/ha]
	ETOX_WaterVolume_Red : The water volume in the red patch [ml/d]
	ETOX_WaterVolume_Green : The water volume in the red patch [ml/d]
	ETOX_WaterConc_Red : Concentration of a pesticide in the water of the red patch [µg/l]
	ETOX_WaterConc_Green : Concentration of a pesticide in the water of the green patch [µg/l]
	ETOX_DT50 : Whole plant DT50 from residue studies [days]
	ETOX_AppDay : Day of the year in which exposure starts same of red and green [day of year] = [doy]
	ETOX_ExposurePeriod : Duration of exposure happening (irrespective of DT50), [days]
	same of red and green
	Helps to define the end of the flowering period for the crop of interest in the different patches,
	but the nectar flow continous without exposure
	ETOX_SpinupPhase : Number of years before exposure starts [years]
	Spinup phase to start to allow colony stabilise before exposure (0 = no spinup phase)
	ETOX_ExposurePhase : Number of years in which exposure takes place [years]
	ETOX_Forager_Oral_LD50 : Lethal oral dose for 50% mortality of foragers [µg/bee]
	ETOX_Forager_Oral_LD50_Slope : Slope of the dose-response relationship (forager, oral) [ ]
	A log-normal dose-response curve is implemented
	ETOX_Forager_contact_LD50 : Lethal dose for 50% of foragers via contact exposure [µg/bee]
	ETOX_Forager_contact_LD50_Slope : Slope of the dose-response relationship (forager, contact) [ ]
	A log-normal dose-response curve is implemented
	ETOX_Larvae_Oral_LD50 : Lethal oral dose for 50% mortality of larvae [µg/larvae]
	ETOX_Larvae_Oral_LD50_Slope : Slope of the dose-response relationship (larvae, oral) [ ]
	A log-normal dose-response curve is implemented
	ETOX_FF_Nursebees_Nectar : Factor describing the filter effect of nurse bees for nectar [ ]
	ETOX_FF_Nursebees_Pollen : Factor describing the filter effect of nurse bees for pollen [ ]
	ETOX_DT50_honey : Honey DT50 [d]
	ETOX_RUD : Residue per Unit Dose [(ha*mg)/(kg*kg)]
	Diagrams
	ETOX_Mortality : Proportion of bees died per day (foragers, in-hive bees and larvae)
	ETOX_ContactExposure : Dose [µg/bee] at the red and green patches
	ETOX_Plot_Concentration_Pollen_at_Patch : Concentration of the PPP in pollen [µg/kg] per day on the red and green patches
	ETOX_Plot_ConcentrationPatch : Concentration of the PPP in nectar [µg/kJ] in patches
	ETOX_Plot_HoneyEnergyStore : Energy [kJ] saved as honey per day, calculated by the original BEEHAVE model and by ecotox module
	ETOX_Plot_Water_Volume_at_Patch : Volume [mL] of water on the red and green patches available per day
	ETOX_Doses_within_bees : Received doses [µg/bee] (foragers, in-hive bees and larvae)
	ETOX_Concentration_in_Pollen : Concentration of the PPP in pollen in the hive [µg/g]
	ETOX_HoneyCompartments : PPP concentration [µg/kJ] per each of six honey compartments
	ETOX_HoneyCompartments_Energy : Energy[kJ] saved as honey per day in each of six compartments, including capped honey
	ETOX_Plot_WaterConc_at_Patch : Concentration of PPP in water[µg/L] on the red and green patches
	ETOX_PollinationFlights : Number of pollination flights to the red and green patch per day
	ETOX_Plot_WaterForagers : Number of water foragers needed and actual per day
	ETOX_Plot_ForagerTrips : Proportion of forager trips for nectar, pollen and water per day
	ETOX_Plot_Waterneeded : Water needed for honey dilution and cooling the hive [mL] per day
	Monitors
	CumGreen : exp_CumulativePollinationFlightsGreen, cummulative pollination flights to the green patch
	CumRed : exp_CumulativePollinationFlightsRed, cummulative pollination flights to the red patch
	____________________________________________________________________________________________________________________________________________________________
	2 and 3) This version was changed to allow the model to start a model run on a particular day that deviates from Julian day 1
	and to allow to manipulate the starting conditions of the beehive
	Every change in the code is labelled at the start and the end with	&&INNIT&& BEGIN and	&&INNIT&& END
	New variables are named exp_variablename
	New procedures are named Procedurename_INNIT
	All changes to the interface are listed below:
	Buttons
	Switch
	exp_input_initial_conditions : option to provide specific starting conditions for an experiment
	exp_feeding-schedule : option to add specific hive feeding instructions for an experiment
	exp_Honey-harvest : option to add specific days where honey is harvested
	exp_HoneyNotNegative :
	Inputs
	exp_StartDay : Resets the timing of the model to start at any given Julian day [day of the year] = [doy]
	exp_init_IHbees : Sets the number of adult worker bees at the start of the run [individuals]
	exp_init_eggs : Sets the number of worker eggs at the start of the run [individuals]
	exp_init_eggs_drone : Sets the number of drone eggs at the start of the run [individuals]
	exp_init_honey : Sets the honey stored in the hive at the start of the run [kg]
	exp_init_pupae : Sets the number of worker pupa at the start of the run [individuals]
	exp_init_larvae : Sets the number of worker larva at the start of the run [individuals]
	exp_init_larvae_drone : Sets the number of drone larva at the start of the run [individuals]
	exp_init_pollen : Sets the pollen store in the hive at the start of the run [kg]
	exp_Age-of-Queen : Sets the age of the queen at the starting doy of the run [d]
	exp_Max-Age-of-Queen : Sets the age of the queen at the point where the beekeeper adds a new queen [d]
	exp_init_pupae_drone : Sets the number of drone pupa at the start of the run [individuals]
	exp_feeding-day1 : Day where food is added [doy]
	exp_feeding-day2 : Day where food is added [doy]
	exp_feeding-day3 : Day where food is added [doy]
	exp_feeding-day4 : Day where food is added [doy]
	exp_feeding-day5 : Day where food is added [doy]
	exp_feeding-day6 : Day where food is added [doy]
	exp_feeding-day7 : Day where food is added [doy]
	exp_feeding-day8 : Day where food is added [doy]
	exp_feeding-day9 : Day where food is added [doy]
	exp_added-fondant1 : Amount of food added [kg]
	exp_added-fondant2 : Amount of food added [kg]
	exp_added-fondant3 : Amount of food added [kg]
	exp_added-fondant4 : Amount of food added [kg]
	exp_added-fondant5 : Amount of food added [kg]
	exp_added-fondant6 : Amount of food added [kg]
	exp_added-fondant7 : Amount of food added [kg]
	exp_added-fondant8 : Amount of food added [kg]
	exp_added-fondant9 : Amount of food added [kg]
	exp-added-food : amount of added food within the current time period [kg]
	exp_harvest-day1 : Day where honey is harvested [doy]
	exp_harvest-day2 : Day where honey is harvested [doy]
	exp_harvest-day3 : Day where honey is harvested [doy]
	exp_harvest-day4 : Day where honey is harvested [doy]
	exp_remaining-honey1 : Honey remaining in the hive after honey harvest [kg]
	exp_remaining-honey2 : Honey remaining in the hive after honey harvest [kg]
	exp_remaining-honey3 : Honey remaining in the hive after honey harvest [kg]
	exp_remaining-honey4 : Honey remaining in the hive after honey harvest [kg]
	exp_Relocation-Day1 : Day of first hive relocation [doy]
	exp_Relocation-Day2 : Day of second hive relocation [doy]
	exp_StressDuration : Duration of altered adult survival caused by reallocation stress [d]
	Applicable when using another "Adult_Mortality_Mode" than "BEEHAVE"
	Diagrams
	A diagram option "Experiment" was added
	__________________________________________________ADDITION TO THE OFFICIAL MODEL VERSION-END_________________________________________________________________________________
	INputfiles
breed [ hives hive ]
breed [ eggCohorts eggCohort]
breed [ larvaeCohorts larvaeCohort]
breed [ pupaeCohorts pupaeCohort]
breed [ IHbeeCohorts IHbeeCohort]	in-hive bee
breed [ droneEggCohorts droneEggCohort]
breed [ droneLarvaeCohorts droneLarvaeCohort]
breed [ dronePupaeCohorts dronePupaeCohort]
breed [ droneCohorts droneCohort]
breed [ foragerSquadrons foragerSquadron ]
	small group of foragers, groupsize: SQUADRON_SIZE
breed [ miteOrganisers miteOrganiser ]
	keep track of mites in brood cells
breed [ flowerPatches flowerPatch]
breed [ Signs Sign ]
	signs to inform the user
globals [
ABANDON_POLLEN_PATCH_PROB_PER_S
AFF
AFF_BASE
AllDaysAllPatchesList
BugAlarm
ColonyDied
ColonyTripDurationSum
ColonyTripForagersSum
CROPVOLUME	[microlitres or mg]
CumulativeHoneyConsumption
DailyForagingPeriod
DailyHoneyConsumption
DailyMiteFall
DailyPollenConsumption_g
Day
DeathsAdultWorkers_t
DeathsForagingToday
DecentHoneyEnergyStore
DRONE_EGGLAYING_START
DRONE_EGGLAYING_STOP
DRONE_EMERGING_AGE
DRONE_HATCHING_AGE
DRONE_LIFESPAN
DRONE_PUPATION_AGE
DRONE_EGGS_PROPORTION
EMERGING_AGE
EmptyFlightsToday
ENERGY_HONEY_per_g	[kJ/g]
ENERGY_SUCROSE	[kJ/micromol]
ExcessBrood
FIND_DANCED_PATCH_PROB
FLIGHT_VELOCITY
FLIGHTCOSTS_PER_m
FORAGER_NURSING_CONTRIBUTION
FORAGING_STOP_PROB
ForagingRounds
ForagingSpontaneousProb
HarvestedHoney_kg
HATCHING_AGE
HONEY_STORE_INIT	[g]
HoneyEnergyStore
HoneyEnergyStoreYesterday
HoPoMo_seasont
IdealPollenStore_g
InhivebeesDiedToday
INVADING_DRONE_CELLS_AGE
INVADING_WORKER_CELLS_AGE
InvadingMitesDroneCellsReal
	actual number of mites invading the cells, might be
	lower than theor. number, if brood cells are crowded with mites
InvadingMitesDroneCellsTheo
	theoretical number of mites invading the cells
InvadingMitesWorkerCellsReal
InvadingMitesWorkerCellsTheo
LIFESPAN
LostBroodToday
	brood that die due to lack of nursing or lack of pollen today
LostBroodTotal	.. and summed up
MAX_AFF
MAX_BROOD_NURSE_RATIO
MAX_DANCE_CIRCUITS
MAX_EGG_LAYING
MAX_HONEY_ENERGY_STORE
MAX_INVADED_MITES_DRONECELL
MAX_INVADED_MITES_WORKERCELL
MAX_PROPORTION_POLLEN_FORAGERS
MAX_TOTAL_KM
MIN_AFF
MIN_IDEAL_POLLEN_STORE
MITE_FALL_DRONECELL
MITE_FALL_WORKERCELL
MITE_MORTALITY_BROODPERIOD
MITE_MORTALITY_WINTER
MORTALITY_DRONE_EGGS
MORTALITY_DRONE_LARVAE
MORTALITY_DRONE_PUPAE
MORTALITY_DRONES
MORTALITY_DRONES_INFECTED_AS_PUPAE
MORTALITY_EGGS
MORTALITY_FOR_PER_SEC
MORTALITY_INHIVE
MORTALITY_INHIVE_INFECTED_AS_ADULT
MORTALITY_INHIVE_INFECTED_AS_PUPA
MORTALITY_LARVAE
MORTALITY_PUPAE
N_FLOWERPATCHES
N_GENERIC_PLOTS
NectarFlightsToday
NewDroneEggs
NewDroneLarvae
NewDronePupae
NewDrones
NewDrones_healthy
NewForagerSquadronsHealthy
NewForagerSquadronsInfectedAsAdults
NewForagerSquadronsInfectedAsPupae
NewIHbees
NewIHbees_healthy
NewReleasedMitesToday
	all (healthy and infected) mites released from cells (mothers+offspring)
	on current day (calculated after MiteFall!)
NewWorkerEggs
NewWorkerLarvae
NewWorkerPupae
PATCHCOLOR
PhoreticMites	all phoretic mites, healthy and infected
PhoreticMitesHealthyRate
POLLEN_DANCE_FOLLOWERS
POLLEN_STORE_INIT	[g]
PollenFlightsToday
POLLENLOAD	[g]
PollenStore_g
PollenStore_g_Yesterday
POST_SWARMING_PERIOD
PRE_SWARMING_PERIOD
ProbPollenCollection
PropNewToAllPhorMites
PROTEIN_STORE_NURSES_d
ProteinFactorNurses
Pupae_W&D_KilledByVirusToday
	number of drone + worker pupae that were killed by the virus today
PUPATION_AGE
Queenage
RecruitedFlightsToday
SaveInvadedMODroneLarvaeToPupae
SaveInvadedMOWorkerLarvaeToPupae
SaveWhoDroneLarvaeToPupae
SaveWhoWorkerLarvaeToPupae
SEARCH_LENGTH_M
SearchingFlightsToday
SEASON_START	defines beginning of foraging period
SEASON_STOP	end of foraging period & latest end of drone production
SimpleDancing
STEPWIDTH
STEPWIDTHdrones
SumLifeSpanAdultWorkers_t
SummedForagerSquadronsOverTime
SwarmingDate
TIME_UNLOADING
TIME_UNLOADING_POLLEN
TodaysAllPatchesList
TodaysSinglePatchList
TotalBeesAdded
	beekeeper can add bees in autumn, these are added up as long
	as simulation runs
TotalDroneEggs
TotalDroneLarvae
TotalDronePupae
TotalDrones
TotalEggs
TotalEventsToday	sum of todays "xxxFlightsToday"
TotalForagers
TotalFPdetectionProb
TotalHoneyFed_kg
	if "beekeeper" has to feed the colony, fed honey is added up as long
	as simulation runs
TotalHoneyHarvested_kg
TotalIHbees
TotalLarvae
TotalMites
TotalPollenAdded
	beekeeper can add pollen in spring, which is added up as long
	as simulation runs
TotalPupae
TotalWeightBees_kg	weight of all bees (brood, adults, drones..)
TotalWorkerAndDroneBrood
VIRUS_KILLS_PUPA_PROB
VIRUS_TRANSMISSION_RATE_MITE_TO_PUPA
	probability for an infected invaded mite to infect the bee pupa
VIRUS_TRANSMISSION_RATE_PUPA_TO_MITES
	probability for an infected bee pupa to infect healthy invaded mites
WEIGHT_WORKER_g
AllBeeMappCorrectionsList	***NEW FOR BEEHAVE_BEEMAPP2015***
AssessmentNumber	***NEW FOR BEEHAVE_BEEMAPP2015***
WeatherDataList	***NEW FOR BEEHAVE_BEEMAPP2015***
	__________________________________________________ADDITION TO THE OFFICIAL MODEL VERSION-START_________________________________________________________________________________
	&&ETOX&& BEGIN
	Local Variables from Honey Consumption Proc made global, which allows to calculate dose of the different cohorts
DAILY_HONEY_NEED_ADULT_RESTING
DAILY_HONEY_NEED_NURSES	[mg]
THERMOREGULATION_BROOD
DAILY_HONEY_NEED_LARVA	[mg]
DAILY_HONEY_NEED_DRONE_LARVA	[mg]
DAILY_HONEY_NEED_ADULT_DRONE	[mg]
	Local Variables from Pollen Consumption Proc made global, which allows calculating doses of the different cohorts
DAILY_POLLEN_NEED_ADULT	[mg]
DAILY_POLLEN_NEED_ADULT_DRONE	[mg]
DAILY_POLLEN_NEED_LARVA	[mg]
DAILY_POLLEN_NEED_DRONE_LARVA	[mg]	ESTIMATION, Rortais et al. 2005: "The pollen consumption of drone larvae has never been determined."
ETOX_HES_E_Capped	Energy in the capped honey cells [kJ]
ETOX_HES_C_Capped	Average concentration of pesticide in the capped honey cells [µg/kJ]
ETOX_HES_E_D0	Energy in the uncapped honey cells of today [kJ]
ETOX_HES_C_D0	Average concentration of pesticide in the uncapped honey cells of today [µg/kJ]
ETOX_HES_E_D1	Energy in the uncapped honey cells of yesterday [kJ]
ETOX_HES_C_D1	Average concentration of pesticide in the uncapped honey cells of yesterday [µg/kJ]
ETOX_HES_E_D2	Energy in the uncapped honey cells of two days ago [kJ]
ETOX_HES_C_D2	Average concentration of pesticide in the uncapped honey cells of two days ago [µg/kJ]
ETOX_HES_E_D3	Energy in the uncapped honey cells of three days ago [kJ]
ETOX_HES_C_D3	Average concentration of pesticide in the uncapped honey cells of three days ago [µg/kJ]
ETOX_HES_E_D4	Energy in the uncapped honey cells of four days ago [kJ]
ETOX_HES_C_D4	Average concentration of pesticide in the uncapped honey cells of four days ago [µg/kJ]
ETOX_HSuptake	Uptake of a given percentage of ai in the honey stomach by the forager bees
ETOX_Foragers_died
ETOX_IHbees_died
ETOX_larvae_died
ETOX_InHivePollen_Conc	The concentration of pesticide in the pollen [µg/g]
ETOX_Foragers_Base	The number of foragers in the colony before background mortality and mortality due to pesticide happens, used for plotting relative mortality
ETOX_IHBee_Base	The number of IHBees in the colony before background mortality and mortality due to pesticide happens, used for plotting relative mortality
ETOX_Larvae_Base	The number of Larvae in the colony before background mortality and mortality due to pesticide happens, used for plotting relative mortality
ETOX_Mean_Dose_Forager	Mean daily dose for all foragers
ETOX_Mean_Dose_IHbee	Mean daily dose for all in-hive bees
ETOX_Mean_Dose_Larvae	Mean daily dose for all larva
ETOX_Cum_Dose_Forager	Cumulative daily dose for all foragers
ETOX_Cum_Dose_IHbee	Cumulative daily dose for all in-hive bees
ETOX_Cum_Dose_Larvae	Cumulative daily dose for all larva
ETOX_Waterneedforcooling	The amount of water needed for cooling today
ETOX_Waterneedfordilution	The amount of water needed for diluation of honey yesterday
ETOX_WaterFlightsToday	Number of flights for water
ETOX_NumberofWaterforagers	Number of water forager squadrons
ETOX_foragersneeded	The number of foragers needed to bring in enough water for the need today
ETOX_Density_of_honey	The density of honey is 1.4 kg/l
ETOX_cropvolume_water	The amount of water in [g] which is carried by one forager, calculated from 44 mg (Visscher et al. 1996)
ETOX_Watertripsperh	The number of trips per h for a water forager: 7 Robinson et al. 1984
ETOX_Durationofwatertrips	The number of h in the morning they are only looking for water 2 h Kuhlholtz & Seeley 1997
ETOX_PROBWatercollection	The probability that a forager gets a water forager
ETOX_currentwaterForagers
	&&ETOX&& END
	____________________________________________________
	&&INIT&& BEGIN
exp_CumulativePollinationFlightsGreen
exp_CumulativePollinationFlightsRed
exp_ColonyDied
exp_dead	returnes 1 when the colony died
exp_dead_when	provides the number of ticks passed when the colony died
exp_PollinationFlightsRed
exp_PollinationFlightsGreen
exp_DayShifted	ticks + StartDay
exp-added-food
exp_RemainingHoney_kg
	&&INIT&& END
	__________________________________________________ADDITION TO THE OFFICIAL MODEL VERSION-END_________________________________________________________________________________
	___________________________________________
]
turtles-own	all cohorts below have these variables too
[
age
ploidy
number
numberDied
invadedByMiteOrganiserID
	__________________________________________________ADDITION TO THE OFFICIAL MODEL VERSION-START_________________________________________________________________________________
	&&ETOX&& BEGIN
ETOX_PPPOralDose	Daily oral dose for a single individual to compare against the dose-response relationship
ETOX_PPPContactDose	Daily contact dose for a single individual to compare against the dose-response relationship
ETOX_rdm_survival_oral	Random number indicating the individual sensitivity of the turtle against a pesticide
ETOX_rdm_survival_contact
ETOX_consumed	Daily uptake of honey and nectar [kJ/d]
	&&ETOX&& END
	__________________________________________________ADDITION TO THE OFFICIAL MODEL VERSION-END_________________________________________________________________________________
]
pupaeCohorts-own
[
number_infectedAsPupa
number_healthy
]
dronePupaeCohorts-own
[
number_infectedAsPupa
number_healthy
]
IHbeeCohorts-own
[
number_infectedAsPupa
number_infectedAsAdult
number_healthy
]
droneCohorts-own
[
number_infectedAsPupa
number_healthy
]
foragerSquadrons-own
[
activity
activityList
knownNectarPatch
knownPollenPatch
pollenForager
cropEnergyLoad	[kJ]
collectedPollen	[g]
mileometer
km_today
infectionState
	__________________________________________________ADDITION TO THE OFFICIAL MODEL VERSION-START_________________________________________________________________________________
	&&ETOX&& BEGIN
ETOX_PPPNectarDose	The total amount of pesticide [µg] taking up by a single forager from the nectar
ETOX_F_PPPNectarConc	The concentration of pesticide [µg ai/kJ] within the honey stomach of the foragers
ETOX_PPPPollenDose	The total amount of pesticide [µg] taking up by a single forager from pollen
ETOX_F_PPPPollenConc	The concentration of pesticide [µg ai/g] within the pollen basket of the foragers
ETOX_knownWaterPatch	The last patch which was visit to collect water
ETOX_WF	Is the forager squadron a water forager? Boolean
ETOX_PPPWaterConc	The concentration of pesticide [µg ai/g] or [µg ai/ml] within the honey stomach of the foragers
	&&ETOX&& END
	__________________________________________________ADDITION TO THE OFFICIAL MODEL VERSION-END_________________________________________________________________________________
]
flowerPatches-own
[
patchType
distanceToColony
xcorMap
ycorMap
oldPatchID
size_sqm
quantityMyl
amountPollen_g
nectarConcFlowerPatch	[mol / L]
detectionProbability
flightCostsNectar
flightCostsPollen
EEF
danceCircuits
danceFollowersNectar
summedVisitors
nectarVisitsToday
pollenVisitsToday
tripDuration
tripDurationPollen
mortalityRisk
mortalityRiskPollen
handlingTimeNectar
handlingTimePollen
	__________________________________________________ADDITION TO THE OFFICIAL MODEL VERSION-START_________________________________________________________________________________
	&&ETOX&& BEGIN
ETOX_P_PPPNectarConc	Concentration of pesticide in the nectar [µg ai/kJ] in the flowerpatch
ETOX_P_PPPPollenConc	Concentration of pesticide in the pollen [µg ai/g] in the flowerpatch
ETOX_WaterConc_Fullday	Concentration of pesticide in the water [µg ai/mL] in the flowerpatch, for water sources available the whole day (ponds, puddles)
ETOX_WaterVolume_Fullday	Amount of water in the flowerpatch [ml], for water sources available the whole day (ponds, puddles)
ETOX_HandlingTimeWater	Time required for foragers to extract water from the patch
ETOX_mortalityRisk_water	Risk of foraging for water on this patch
ETOX_tripDurationWater	The time required to travel to and from the patch
ETOX_waterVisitsToday	A counter for the number of visits to this patch for water foraging
ETOX_flightcostWater	Energetic cost for travel to and from this patch
	&&ETOX&& END
	__________________________________________________ADDITION TO THE OFFICIAL MODEL VERSION-END_________________________________________________________________________________
]
miteOrganisers-own
[
workerCellListCondensed
droneCellListCondensed
cohortInvadedMitesSum
invadedMitesHealthyRate
invadedDroneCohortID
invadedWorkerCohortID
]
	=========== BUTTONS =========================================================
	*****************************************************************************
to Setup	BUTTON!
clear-all
set N_INITIAL_BEES round N_INITIAL_BEES
set N_INITIAL_MITES_HEALTHY round N_INITIAL_MITES_HEALTHY
set N_INITIAL_MITES_INFECTED round N_INITIAL_MITES_INFECTED
reset-ticks
if ReadInfile = true [ ReadFileProc ]
ParameterizationProc
ifelse ReadInfile = false
[ CreateFlowerPatchesProc ]
	IF: flower patches are defined by input fields in GUI
[ Create_Read-in_FlowerPatchesProc ]
	ELSE: or read in from a text file
if ReadBeeMappFile = true	***NEW FOR BEEHAVE_BEEMAPP2015***
[ ReadBeeMappFileProc ]
CreateImagesProc
if (Experiment = "Experiment A") or (Experiment = "Experiment B")
[
user-message "Please make sure experimental colony conditions are defined in Setup and GoTreatmentProc"
	(INSERT INITIAL CONDITIONS FOR EXPERIMENTAL COLONIES HERE)
GoTreatmentProc
]
	___________________________________________________ADDITION TO THE OFFICIAL MODEL VERSION-START_________________________________________________________________________
	&&INIT&& BEGIN
if exp_input_initial_conditions = true
[
InitialConditionsProc
CreateCohortsProc output-type "Initial experimental conditions set! " output-type DateREP]
if ETOX_Fixed_PPPnectar:pollen = true
[
set ETOX_PPPConcPollen_Red (ETOX_PPPConcNectar_Red ) * ETOX_N-P-factor	[µg/kg]
set ETOX_PPPConcPollen_Green (ETOX_PPPConcNectar_Green ) * ETOX_N-P-factor	[µg/kg]
]
	&&INIT&& END
	___________________________________________________ADDITION TO THE OFFICIAL MODEL VERSION-END_________________________________________________________________________
end
	********************************************************************************************************************************************************************************
to CreateOutputFileProc
	BUTTON! writes data in file, copied from:
	Netlogo: Library: Code Examples: Output_Example.nlogo
set WriteFile true
let filename "Output.txt"
if is-string? filename	to make sure filename is a string
[
if file-exists? filename	if the file already exists, it is deleted
[
file-delete filename
]
file-open filename
WriteToFileProc	record the initial turtle data
]
end
	********************************************************************************************************************************************************************************
to StartProc
	called by Day/Month/Year/x days and RUN Button
if BugAlarm = true
[
ask patches
[
set pcolor red
]
user-message ("BUG ALARM!! (Start Proc)") stop
	programm is stopped, if an "assertion" is violated, background becomes red
]
if (stopDead = true) and (ColonyDied = true) [ stop ]
	programm is stopped, if colony is dead and stopDead switch is "On"
Go	<<<<<<<<<<<<<<<<<<<<<<<<<<
if WriteFile = true [ WriteToFileProc ]
	results are recorded in Output
	file after each timestep
end	StartProc
	================================================================================================================================================================================
to ParameterizationProc
	begin ***NEW FOR BEEHAVE_BEEMAPP2015***
set WeatherDataList []
if Weather = "Weather File"
[
ifelse file-exists? WeatherFile
[
file-open WeatherFile
while [not file-at-end?]
[
set WeatherDataList lput read-from-string(file-read-line) WeatherDataList
]
file-close
]
[ user-message "No such weather input file available!" ]
]
	end ***NEW FOR BEEHAVE_BEEMAPP2015***
	BROOD CARE:
set FORAGER_NURSING_CONTRIBUTION 0.2
set MAX_BROOD_NURSE_RATIO 3
	3 (3: Free & Racey 1968) (Becher et al. 2010: 2.65)
	# brood that can be raised by a single "nurse" bee ("nurse": IH-bee and
	to some degree also foragers!, see FORAGER_NURSING_CONTRIBUTION)
	COLONY:
set ColonyDied FALSE
	___________________________________________________ADDITION TO THE OFFICIAL MODEL VERSION-START_________________________________________________________________________
	&&INIT&& BEGIN
set exp_ColonyDied 1
	&&INIT&& END
	___________________________________________________ADDITION TO THE OFFICIAL MODEL VERSION-END_________________________________________________________________________
set DRONE_EGGS_PROPORTION 0.04
	0.04 Wilkinson&Smith 2002 (from Allen 1963, 1965)
set MIN_IDEAL_POLLEN_STORE 250
	250 [g] min. amount of pollen that a colony tries to store
set POLLEN_STORE_INIT 100
	100 [g] pollen present on 1st day of simulation
set PRE_SWARMING_PERIOD 3
	HoPoMo: 3d, see also Winston p. 184
set PROTEIN_STORE_NURSES_d 7
	7 [d] Crailsheim 1990
set ProteinFactorNurses 1
	0..1, is daily calculated in PollenConsumptionProc, reflects protein
	content of brood food
set Queenage
	___________________________________________________ADDITION TO THE OFFICIAL MODEL VERSION-START_________________________________________________________________________
	&&INIT&& BEGIN
	e.g., 230	queen emerged mid of May
exp_Age-of-Queen
	&&INIT&& END
	the age of the queen is now a flexible input parameter so that it can be adjusted with the implemented flexible start of a run on any Julian day
	___________________________________________________ADDITION TO THE OFFICIAL MODEL VERSION-END_________________________________________________________________________
set WEIGHT_WORKER_g 0.1
	0.125 0.1 or 0.11 or 0.125
	(0.1: HoPoMo 0.11:	Martin 1998: 1kg adults = 9000 bees)
	(0.125: Calis et al. 1999) higher weight => less mites!
	DEVELOPMENT:
set AFF_BASE 21	like BEEPOP
set MIN_AFF 7	Robinson 1992: 7d	see also: Winston 1987, p. 92/93
	models: Amdam & Omholt 2003, Beshers et al 2001: 7d
set MAX_AFF 50
	within range given in Winston 1987, p. 92/93
set DRONE_EGGLAYING_START 115
	115: 25.April (Allen 1963: late April ..late August)
set DRONE_EGGLAYING_STOP 240
	240 240: 28.August (Allen 1963: late April ..late August)
set DRONE_HATCHING_AGE 3	Jay 1963, Hrassnig, Crailsheim 2005
set DRONE_PUPATION_AGE 10	i.e. capping of the cell	Fukuda, Ohtani 1977
set DRONE_EMERGING_AGE 24
set HATCHING_AGE 3	Winston p. 50
set PUPATION_AGE 9	i.e. capping of the cell
set EMERGING_AGE 21
set MAX_EGG_LAYING 1600	1600 max. # eggs laid per day
	ENVIRONMENT
set SEASON_START 1	season: 1st January - 31st December, i.e.
set SEASON_STOP 365	foraging potentially possible throughout the year (weather depending)
set ABANDON_POLLEN_PATCH_PROB_PER_S 0.00002
	FORAGING
set CROPVOLUME 50
	50 [microlitres] (~50mg nectar) Winston (1987), Nuñez (1966, 1970), Schmid-Hempel et al. (1985)
set FIND_DANCED_PATCH_PROB 0.5	(0.5 = ca. average of reported values):
	Seeley 1983: recruits required 4.8 dance-guided search trips to find target patch = 0.21
	Judd 1995: of 63 dance followers, 16 were successful, 16/63 = 0.25
	Biesmeijer, deVries 2001: review: 0.95 (Oettingen-Spielberg 1949), 0.73 (Lindauer 1952)
set FLIGHT_VELOCITY 6.5
	6.57084 [m/s] derived from Seeley 1994, mean velocity
	during foraging flight see also Ribbands p127: 12.5-14.9mph (*1.609=20.1-24.0 km/h =
	5.58-6.66m/s)
set FLIGHTCOSTS_PER_m 0.000006
	[kJ/m] Flightcosts per m (Goller, Esch 1990: 0.000006531 kJ/m, (assuming speed of 6.5m/s:
	flight costs: 0.0424W - compare with Schmid-Hempel et al. 1985: 0.0334W => 0.000005138 )
set FORAGING_STOP_PROB 0.3
set MAX_DANCE_CIRCUITS 117	(117) (Seeley, Towne 1992)
set MAX_PROPORTION_POLLEN_FORAGERS 0.8	(0.8: Lindauer 1952)
set POLLEN_DANCE_FOLLOWERS 2	2: number of bees, following a pollen dancer
set POLLENLOAD 0.015
	[g] 0.015g average weight of 2 pollen pellets, HoPoMo: 15 mg: "On average,
	one pollen foraging flight results in 15mg of collected pollen (Seeley, 1995)"
set ProbPollenCollection 0
	probability to collect pollen instead of nectar calculated in ForagingRoundProc
set SEARCH_LENGTH_M 17 * 60 * FLIGHT_VELOCITY	17*60*6.5 = 6630m
	[m] distance (= 17 min!), a unsuccesful forager flies on average
	Seeley 1983: search trip: 17min (+-11)
set SimpleDancing FALSE
	(false) if true: fixed nectar dancing TH and fixed number of dance followers
set TIME_UNLOADING 116
	(116) [s] time, a nectar forager needs to become unloaded derived from Seeley 1994
set TIME_UNLOADING_POLLEN 210
	(210s = 3.5 min) [s] Ribbands p.131: 3.5 minutes (Park 1922,1928b)
set TotalFPdetectionProb -1
	correct value is set in "Foraging_searchingProc" but only when searching takes places
	MORTALITY
set DRONE_LIFESPAN 37
	Fukuda Ohtani 1977	life span drones: summer: 14d, autumn: 32-42d
set LIFESPAN 290
	[d] 290d (max. life span of worker	Sakagami, Fukuda 1968)
set MAX_TOTAL_KM 800
	[ km ] 800, as mortality acts only at end of time step! 838km: max. flight
	performance in a foragers life (Neukirch 1982)
set MORTALITY_DRONE_EGGS 0.064	Fukuda Ohati 1977:
set MORTALITY_DRONE_LARVAE 0.044	100 eggs, 82 unsealed brood, 60 sealed brood and 56 adults
set MORTALITY_DRONE_PUPAE 0.005
set MORTALITY_DRONES 0.05	Fukuda Ohati 1977: "summer", av. lifespan: 14d
set MORTALITY_EGGS 0.03	HoPoMo p. 230: 0.03
set MORTALITY_LARVAE 0.01	HoPoMo p. 230: 0.01
set MORTALITY_PUPAE 0.001	HoPoMo p. 230: 0.001
set MORTALITY_FOR_PER_SEC 0.00001
	derived from Visscher&Dukas 1997 (Mort 0.036 per hour foraging)
	___________________________________________________ADDITION TO THE OFFICIAL MODEL VERSION-START_________________________________________________________________________
	&&INIT&& BEGIN
	This change has been incorporated to allow the use of different mortality rates for adult bees. The base for this alteration to the model is the knowledge that movement of hives,
	as frequently conducted for field and semi-field studies, alters the mortality rates for adult bees (Simone-Finstrom et al 2016)
	set MORTALITY_INHIVE 0.004
	0.0038: derived from Martin 2001 (healthy winter
	based on 50% mortality) (HoPoMo: MORTALITYbase: 0.01) p. 230
if Adult_mortality_mode = "BEEHAVE (Base 50% mortality	healty winter bees)	0.004"
[set MORTALITY_INHIVE 0.004]
if Adult_mortality_mode = "HoPoMo (mortality base	0.01)"
[set MORTALITY_INHIVE 0.01]
if Adult_mortality_mode = "Simone-Finstrom 2016	0.0104 and 0.0241 under stress"
[set MORTALITY_INHIVE 0.0104]
if Adult_mortality_mode = "BEEHAVE + Stress (Simone-Finstrom 2016)"
[set MORTALITY_INHIVE 0.004]
	&&INIT&& END
	___________________________________________________ADDITION TO THE OFFICIAL MODEL VERSION-END_________________________________________________________________________
	PHYSICS
set ENERGY_HONEY_per_g 12.78
	[kJ/g] (= [J/mg]) Wikipedia: http://www.nal.usda.gov/fnic/foodcomp/search/
	__________________________________________________ADDITION TO THE OFFICIAL MODEL VERSION-START_________________________________________________________________________________
	&&ETOX&& BEGIN
set ETOX_Density_of_honey 1.4	The density of honey is 1.4 g/ml	should be assigned a value early on, otherwise causes division by zero in the exp.setup
	__________________________________________________ADDITION TO THE OFFICIAL MODEL VERSION-START_________________________________________________________________________________
	&&ETOX&& END
set ENERGY_SUCROSE 0.00582	0.00582 [kJ/micromol] 342.3 g/mol
	PROGRAM
set STEPWIDTH 50	for graphic
set STEPWIDTHdrones 5	for graphic
set BugAlarm FALSE
set N_GENERIC_PLOTS 8
	VARROA
set MITE_FALL_DRONECELL 0.2
	0.2 (20%) Martin 1998 proportion of those mites emerging from
	worker cells, which fall from the comb and are hence considered to die.
set MITE_FALL_WORKERCELL 0.3
	0.3 (30%) Martin 1998 proportion of those mites emerging from drone
	cells, which fall from the comb and are hence considered to die.
set MITE_MORTALITY_BROODPERIOD 0.006
	Martin 1998: 0.006	(0.006: Fries et al 1994, Tab. 6) daily mortality of phoretic
	mites during brood period
set MITE_MORTALITY_WINTER 0.002
	Martin 1998: 0.002	Fries et al 1994: 0.004 (Tab. 6)
set NewReleasedMitesToday 0
	all (healthy and infected) mites released from cells (mothers+offspring)
	on current day (calculated after MiteFall!)
	AUXILIARY VARIABLES
set DecentHoneyEnergyStore N_INITIAL_BEES * 1.5 * ENERGY_HONEY_per_g
	re-set in every foraging round (ForagingRoundProc )
set HONEY_STORE_INIT 0.5 * MAX_HONEY_STORE_kg * 1000
	[g] (1g Honey = 124.80kJ)
set HoneyEnergyStore (HONEY_STORE_INIT * ENERGY_HONEY_per_g)	[kJ]
set IdealPollenStore_g POLLEN_STORE_INIT	[g]
	[g] is calculated daily in PollenConsumptionProc
set MAX_HONEY_ENERGY_STORE MAX_HONEY_STORE_kg * ENERGY_HONEY_per_g * 1000	[kJ]
set PollenStore_g POLLEN_STORE_INIT	[g]
set NewForagerSquadronsHealthy (N_INITIAL_BEES / SQUADRON_SIZE)
	foragers in time step 1 are all healthy
set TotalForagers NewForagerSquadronsHealthy * SQUADRON_SIZE
	has to be set here to calculate egg laying on the 1st time step
set Aff AFF_BASE
set INVADING_DRONE_CELLS_AGE DRONE_PUPATION_AGE - 2
	2d before capping, Boot et al. 1992 (Exp. & Appl. Acarol. 16:295-301)
set INVADING_WORKER_CELLS_AGE PUPATION_AGE - 1
	1d before capping, Boot et al. 1992 (Exp. & Appl. Acarol. 16:295-301)
set PhoreticMites N_INITIAL_MITES_HEALTHY + N_INITIAL_MITES_INFECTED
set TotalMites PhoreticMites
set PATCHCOLOR 38	colour of the background
ask patches [ set pcolor PATCHCOLOR ]
if (N_INITIAL_MITES_HEALTHY + N_INITIAL_MITES_INFECTED) > 0
[
set PhoreticMitesHealthyRate N_INITIAL_MITES_HEALTHY
/ (N_INITIAL_MITES_HEALTHY + N_INITIAL_MITES_INFECTED)
]
if RAND_SEED != 0 [ random-seed RAND_SEED ]
	if RAND_SEED set to 0, random numbers will differ in every run
	MITE REPRODUCTION MODELS:
if MiteReproductionModel = "Fuchs&Langenbach"
[
set MAX_INVADED_MITES_DRONECELL 16
	16 (Fuchs&Langenbach 1989) defines length of workercell, dronecell list
	of MiteOrganisers
set MAX_INVADED_MITES_WORKERCELL 8
	(Fuchs&Langenbach 1989)
	defines length of workercell, dronecell list of MiteOrganisers
]
if MiteReproductionModel = "Martin"
[
set MAX_INVADED_MITES_DRONECELL 4
	defines length of workercell, dronecell list of MiteOrganisers
set MAX_INVADED_MITES_WORKERCELL 4
	defines length of workercell, dronecell list of MiteOrganisers
]
if MiteReproductionModel = "Test"
[
set MAX_INVADED_MITES_DRONECELL 5
set MAX_INVADED_MITES_WORKERCELL 5
]
if MiteReproductionModel = "Martin+0"
[
set MAX_INVADED_MITES_DRONECELL 5
set MAX_INVADED_MITES_WORKERCELL 5
]
if MiteReproductionModel = "No Mite Reproduction"
[
set MAX_INVADED_MITES_DRONECELL 5
set MAX_INVADED_MITES_WORKERCELL 5
]
	VIRUS TYPES
if Virus = "DWV"
[
set VIRUS_TRANSMISSION_RATE_MITE_TO_PUPA 0.89	0.89
set VIRUS_TRANSMISSION_RATE_PUPA_TO_MITES 1	1: Martin 2001
set VIRUS_KILLS_PUPA_PROB 0.2	DWV: 0.2 (Martin 2001)
set MORTALITY_INHIVE_INFECTED_AS_PUPA 0.012	(0.0119)
	if pupa was infected but survived
	based on Martin 2001 Survivorship curve (infected, winter)
	calculated at: 50% mortality(=58d)
set MORTALITY_INHIVE_INFECTED_AS_ADULT MORTALITY_INHIVE
	Martin 2001: DWV infected adults become carriers with unaffected survivorship
set MORTALITY_DRONES_INFECTED_AS_PUPAE MORTALITY_INHIVE_INFECTED_AS_PUPA * (MORTALITY_DRONES / MORTALITY_INHIVE)
	NO data on drone mortality! Use same increase in mortality as for workers
]
if Virus = "APV"
[
set VIRUS_TRANSMISSION_RATE_MITE_TO_PUPA 1
set VIRUS_TRANSMISSION_RATE_PUPA_TO_MITES 0
	0: Martin 2001 (0, as the pupae dies! - so this value doesn't matter at all!)
set VIRUS_KILLS_PUPA_PROB 1	APV: 1 (Martin 2001)
set MORTALITY_INHIVE_INFECTED_AS_PUPA 1
	doesn't matter, as APV infected pupae die before emergence!
set MORTALITY_INHIVE_INFECTED_AS_ADULT 0.2
	(0.2: Sumpter & Martin 2004)
set MORTALITY_DRONES_INFECTED_AS_PUPAE MORTALITY_INHIVE_INFECTED_AS_PUPA * (MORTALITY_DRONES / MORTALITY_INHIVE)
	NO data on drone mortality! Use same increase in mortality as for workers
]
if Virus = "benignDWV"	like DWV but does not harm the infected bees
[
set VIRUS_TRANSMISSION_RATE_MITE_TO_PUPA 0.89	1
set VIRUS_TRANSMISSION_RATE_PUPA_TO_MITES 1
	0: Martin 2001 (0, as the pupae dies!)
set VIRUS_KILLS_PUPA_PROB 0	(benign!)
set MORTALITY_INHIVE_INFECTED_AS_PUPA MORTALITY_INHIVE	(benign!)
set MORTALITY_INHIVE_INFECTED_AS_ADULT MORTALITY_INHIVE
set MORTALITY_DRONES_INFECTED_AS_PUPAE MORTALITY_INHIVE_INFECTED_AS_PUPA
	NO data on drone mortality! Use worker mortality!
]
if Virus = "modifiedAPV"
[
set VIRUS_TRANSMISSION_RATE_MITE_TO_PUPA 1	1
set VIRUS_TRANSMISSION_RATE_PUPA_TO_MITES 1
set VIRUS_KILLS_PUPA_PROB 1	APV: 1 (Martin 2001)
set MORTALITY_INHIVE_INFECTED_AS_PUPA 1
	doesn't matter, as APV infected pupae die before emergence!
set MORTALITY_INHIVE_INFECTED_AS_ADULT 0.2
	(0.2: Sumpter & Martin 2004)
set MORTALITY_DRONES_INFECTED_AS_PUPAE MORTALITY_INHIVE_INFECTED_AS_PUPA
	NO data on drone mortality! Use worker mortality!
]
if Virus = "TestVirus"
[
set VIRUS_TRANSMISSION_RATE_MITE_TO_PUPA 1	0.89
set VIRUS_TRANSMISSION_RATE_PUPA_TO_MITES 1	1: Martin 2001
set VIRUS_KILLS_PUPA_PROB 0	DWV: 0.2 (Martin 2001)
set MORTALITY_INHIVE_INFECTED_AS_PUPA 0.012	(0.0119)
	if pupae was infected but survived	based on Martin 2001 Survivorship
	curve (infected, winter) calculated at 50% mortality = 58d age
set MORTALITY_INHIVE_INFECTED_AS_ADULT MORTALITY_INHIVE
	Martin 2001: DWV infected adults become carriers with unaffected survivorship
set MORTALITY_DRONES_INFECTED_AS_PUPAE MORTALITY_INHIVE_INFECTED_AS_PUPA
	NO data on drone mortality! Use worker mortality!
]
	__________________________________________________ADDITION TO THE OFFICIAL MODEL VERSION-START_________________________________________________________________________________
	&&ETOX&& BEGIN
set ETOX_HES_E_Capped honeyenergystore
set ETOX_HSuptake 0.1
	&&ETOX&& END
	__________________________________________________ADDITION TO THE OFFICIAL MODEL VERSION-END_________________________________________________________________________________
end
	********************************************************************************************************************************************************************************
to CreateImagesProc
	"signs" are symbols in the NetLogo "World" which are used to visualize structure
	and dynamics of the colony/varroa model
create-hives 1
[
ifelse ReadInfile = true
	true: hive placed on the left side, else: in the centre
[ setxy -1 4.5 ]
[ setxy 16 4.5 ]
set size 7 set shape "beehiveDeepHive" set color brown
]
create-Signs 1
[
setxy 16 -15
set shape "skull"
set size 15
set color black
hide-turtle
]
create-Signs 1
[
setxy 40 3
set shape "sun"
set size 7
set color yellow
hide-turtle
]
create-Signs 1
[
setxy 37 2
set shape "cloud"
set size 7
set color grey
hide-turtle
]
create-Signs 1
[
setxy 38 -10
set shape "beelarva_x2"
set size 8
set color white
facexy xcor + 1 ycor + 1	(turned by 45deg)
hide-turtle
]
create-Signs 1
[
setxy 31 3
set shape "arrow"
set size 4
set color green
facexy xcor + 1 ycor
set label (HoneyEnergyStore - HoneyEnergyStoreYesterday)
/ ( ENERGY_HONEY_per_g * 1000 )
]
create-Signs 1
[
setxy 26 3
set shape "arrowpollen"
set size 4
set color green
facexy xcor - 1 ycor
set label (PollenStore_g - PollenStore_g_Yesterday)
]
create-Signs 1
	sign for suppressed foraging i.e. if foraging prob. is set
	to 0 although weather is suitable for foraging
[
setxy 36 -4
set shape "exclamation"
set size 3
set color orange
hide-turtle
]
create-Signs 1
[
setxy 38 -18
set shape "pete"
set size 6
set color white
set label-color black
hide-turtle
]
create-Signs 1
[
setxy 38 -25
set shape "honeyjar"
set size 6
set color white
hide-turtle
]
create-Signs 1
[
setxy 38 -25
set shape "ambrosia"
set size 6
set color white
hide-turtle
]
create-Signs 1
[
setxy 42.5 -25
set shape "pollengrain"
set size 7
set color yellow
hide-turtle
]
create-Signs 1
[
setxy 38 -31
set shape "varroamite03"
set size 6
set color 33
set heading 0
hide-turtle
]
create-Signs 1
[
setxy 38 -31.2
set shape "x"
set size 6
set color red
hide-turtle
]
create-Signs 1
[
setxy 38 -33
set shape "colonies_merged"
set size 6
set color brown
set heading 45
hide-turtle
]
create-Signs 1
[
setxy 38 -40
set shape "queen"
set size 8
set color 33
set heading 0
hide-turtle
]
create-Signs 1	***NEW FOR BEEHAVE_BEEMAPP2015***
[
setxy 38 -40
set shape "queenx"
set size 8
set color 33
set heading 0
hide-turtle
]
end
	********************************************************************************************************************************************************************************
to Go
tick
DailyUpdateProc
SeasonProc_HoPoMo
	Egg laying & development:
WorkerEggsDevProc
DroneEggsDevProc
NewEggsProc
if Swarming != "No swarming" [ SwarmingProc ]
WorkerEggLayingProc
DroneEggLayingProc
WorkerLarvaeDevProc
DroneLarvaeDevProc
NewWorkerLarvaeProc
NewDroneLarvaeProc
WorkerPupaeDevProc
DronePupaeDevProc
NewWorkerPupaeProc
NewDronePupaeProc
WorkerIHbeesDevProc
DronesDevProc
BroodCareProc
NewIHbeesProc
NewDronesProc
	Varroa mite module:
MiteProc
	if (TotalMites > 0) [ MiteProc ]	***NEW FOR BEEHAVE_BEEMAPP2015***
BeekeepingProc
DrawIHcohortsProc
	Foraging module:
GenericPlotClearProc
if ( TotalForagers
+ NewForagerSquadronsHealthy * SQUADRON_SIZE
+ NewForagerSquadronsInfectedAsPupae * SQUADRON_SIZE
+ NewForagerSquadronsInfectedAsAdults * SQUADRON_SIZE ) > 0
[
Start_IBM_ForagingProc
]
ask turtles
[
set label-color black
ifelse ploidy = 2
[
set label number
]
[
if ploidy = 1
[
set label number
]
]
]
CountingProc
PollenConsumptionProc
HoneyConsumptionProc
	__________________________________________________ADDITION TO THE OFFICIAL MODEL VERSION-START_________________________________________________________________________________
	&&ETOX&& BEGIN
set ETOX_Density_of_honey 1.4	The density of honey is 1.4 g/ml
if ETOX_Water_foraging = true
[
set ETOX_cropvolume_water 44 / 1000	[g]: 44 mg water per forager Visscher et al. 1996
set ETOX_Watertripsperh 7	Number of trips per h for water foragers
set ETOX_Durationofwatertrips 1	How long do the bees go out in the morning exclusively searching for water 1 h according to Lindauer 1954
]
ask droneLarvaeCohorts
[
set ETOX_PPPOralDose 0
set ETOX_PPPContactDose 0
]
ask droneCohorts
[
set ETOX_PPPOralDose 0
set ETOX_PPPContactDose 0
]
TupdateInternalExposureNectar_ETOX
Tplot_exposureandeffects_ETOX
	&&ETOX&& END
	__________________________________________________ADDITION TO THE OFFICIAL MODEL VERSION-END_________________________________________________________________________________
DoPlotsProc
end
	********************************************************************************************************************************************************************************
to GoTreatmentProc
	similar to "Go", but used if colonies don't start on 1st January
	(e.g. to mimic empirical colony treatments), called only once by "Setup"
	but contains a "repeat"-loop
		repeat (INSERT START DAY)
		[
		Go
		set HoneyEnergyStore (MAX_HONEY_ENERGY_STORE / 5)
		set PollenStore_g 0.5 * IdealPollenStore_g
			guarantees survival of colonies before experiment
		]
		ask (turtle-set droneEggCohorts droneLarvaeCohorts) [ set number (INSERT NUMBER) ]
		ask (turtle-set dronePupaeCohorts droneCohorts)
		[
		set number (INSERT NUMBER)
		set number_healthy (INSERT NUMBER)
		set number_infectedAsPupa (INSERT NUMBER)
		]
		ask eggCohorts [ set number (INSERT NUMBER) ]
		ask larvaeCohorts [ set number (INSERT NUMBER) ]
		ask pupaeCohorts
		[
		set number (INSERT NUMBER)
		set number_Healthy (INSERT NUMBER)
		set number_infectedAsPupa (INSERT NUMBER)
		]
		ask IHbeeCohorts
		[
		set number_healthy (INSERT NUMBER)
		set number_infectedAsPupa (INSERT NUMBER)
		set number_infectedAsAdult (INSERT NUMBER)
		]
		set HoneyEnergyStore ENERGY_HONEY_per_g * (INSERT NUMBER OF CELLS WITH HONEY)
			1 comb ca. 2*3268 cells (PJK), 1 cell full of honey = 500mg
			(Schmickl, Crailsheim, HoPoMo)
		if Experiment = "INSERT NAME EXPERIMENT A"
		[
		(INSERT INITIAL CONDITIONS FOR EXERIMENT A)
		]
		if Experiment = "INSERT NAME EXPERIMENT B"
		[
		(INSERT INITIAL CONDITIONS FOR EXERIMENT B)
		]
		ask miteOrganisers
		[
		set droneCellListCondensed n-values (MAX_INVADED_MITES_DRONECELL + 1) [ (INSERT NUMBER) ]
		]	+1 as also the number of mite free cells is stored in this list
		StartProc
end
	********************************************************************************************************************************************************************************
to-report FlowerPatchesMaxFoodAvailableTodayREP [ patchID foodType ]
	foodType: "Nectar" or "Pollen"
	determines the max amount of nectar and pollen available at the patch today
	this reporter is ONLY called if ReadInfile = FALSE!!
	called by: CreateFlowerPatchesProc (i.e. 1x per run), DailyUpdateProc (i.e. 1x per day),
	and FlowerPatchesUpdateProc (i.e. 1x per foraging round)
ifelse SeasonalFoodFlow = true
[
	SEASONAL variation of nectar ond pollen availability at RED and
	GREEN patch (if SeasonalFoodFlow = ON):
let patchDayR day + SHIFT_R
if day + SHIFT_R > 365 [ set patchDayR patchDayR - 365 ]
	to shift the seasonal food offer to earlier (+) or later (-) in the year
let patchDayG day + SHIFT_G
if day + SHIFT_G > 365 [ set patchDayG patchDayG - 365 ]
if foodType != "Nectar" and foodType != "Pollen"
[
set BugAlarm true
show "BUG ALARM in FlowerPatchesFoodAvailableTodayREP - Wrong 'foodType' of flower patch!"
]
if patchID != 0 and patchID != 1
[
set BugAlarm true
show "BUG ALARM in FlowerPatchesFoodAvailableTodayREP - Wrong 'who' of flower patch!"
]
if ReadInfile = true
[
set BugAlarm true
show "BUG ALARM in FlowerPatchesFoodAvailableTodayREP - called although ReadInfile = true!"
]
if patchID = 0	"RED" patch
[
if foodType = "Nectar"
[
report (1 - Season_HoPoMoREP patchDayR []) * QUANTITY_R_l * 1000 * 1000
]
if foodType = "Pollen"
[
report (1 - Season_HoPoMoREP patchDayR []) * POLLEN_R_kg * 1000
]
]
if patchID = 1	"GREEN" patch
[
if foodType = "Nectar"
[
report (1 - Season_HoPoMoREP patchDayG []) * QUANTITY_G_l * 1000 * 1000
]
if foodType = "Pollen"
[
report (1 - Season_HoPoMoREP patchDayG []) * POLLEN_G_kg * 1000
]
]
]
[
	ELSE (i.e. if SeasonalFoodFlow = FALSE):
if foodType = "Nectar"
[
if patchID = 0 [ report QUANTITY_R_l * 1000 * 1000 ]	"red" patch
if patchID = 1 [ report QUANTITY_G_l * 1000 * 1000 ]	"green" patch
]
if foodType = "Pollen"
[
if patchID = 0 [ report POLLEN_R_kg * 1000 ]	"red" patch
if patchID = 1 [ report POLLEN_G_kg * 1000 ]	"green" patch
]
]
end
	********************************************************************************************************************************************************************************
to DailyUpdateProc
	___________________________________________________ADDITION TO THE OFFICIAL MODEL VERSION-START_________________________________________________________________________________
	&&INNIT&& BEGIN
ifelse exp_input_initial_conditions = false
[	&&INNIT&& END
set exp_DayShifted round (ticks mod 365.00001)
	___________________________________________________ADDITION TO THE OFFICIAL MODEL VERSION-END_________________________________________________________________________________
set Day round (ticks mod 365.00001)
	___________________________________________________ADDITION TO THE OFFICIAL MODEL VERSION-START_________________________________________________________________________________
	&&INNIT&& BEGIN
]
[set exp_DayShifted round (ticks mod 365.00001) + exp_StartDay
set Day round (exp_DayShifted mod 365.00001) ]
	if the hive was moved yesterday, then the mortality rate for bees is increased for a user-defined duration
if Day = exp_Relocation-Day1 + 1 or Day = exp_Relocation-Day2 + 1
[
if Adult_mortality_mode = "Simone-Finstrom 2016	0.0104 and 0.0241 under stress" OR Adult_mortality_mode = "BEEHAVE + Stress (Simone-Finstrom 2016)"
[
set MORTALITY_INHIVE 0.0241
ask flowerPatch 1 [set detectionProbability 0]
]
]
if Day = exp_Relocation-Day1 + 1 + exp_StressDuration or Day = exp_Relocation-Day2 + 1 + exp_StressDuration
[
if Adult_mortality_mode = "Simone-Finstrom 2016	0.0104 and 0.0241 under stress"
[set MORTALITY_INHIVE 0.0104]
if Adult_mortality_mode = "BEEHAVE + Stress (Simone-Finstrom 2016)"
[
set MORTALITY_INHIVE 0.004
ask flowerPatch 0 [set detectionProbability 0]
ask flowerPatch 1 [set detectionProbability DETECT_PROB_G ]
]
]
	&&INNIT&& END
	___________________________________________________________________
	&&ETOX&& BEGIN
TExposure_at_patch_ETOX
if ETOX_Water_foraging = true
[
set ETOX_Waterneedforcooling EToX_WaterforcoolingREP
set ETOX_WaterflightsToday 0
set ETOX_NumberofWaterforagers 0
]
	&&ETOX&& END
	___________________________________________________ADDITION TO THE OFFICIAL MODEL VERSION-END_________________________________________________________________________________
set DeathsAdultWorkers_t 0
set SumLifeSpanAdultWorkers_t 0
set DailyMiteFall 0
set Pupae_W&D_KilledByVirusToday 0
set NewReleasedMitesToday 0
	all (healthy and infected) mites released from cells (mothers+offspring)
	on current day (calculated after MiteFall!)
ask foragerSquadrons [ set km_today 0 ]
if N_INITIAL_MITES_INFECTED = 0 and AllowReinfestation = false
	__________________________________________________ADDITION TO THE OFFICIAL MODEL VERSION-START____________________________________________________________
	&&INNIT&& BEGIN
and exp_input_initial_conditions = false
	&&INNIT&& END
	__________________________________________________ADDITION TO THE OFFICIAL MODEL VERSION-END____________________________________________________________
[
if ( count foragerSquadrons with [ infectionState = "infectedAsPupa"]
+ count foragerSquadrons with [ infectionState = "infectedAsAdult"] ) > 0
or
( count IHbeeCohorts with [ number_infectedAsPupa > 0]
+ count IHbeeCohorts with [ number_infectedAsAdult > 0] ) > 0
[
set BugAlarm true
show "BUG ALARM! Infected bees from out of the blue!"
]
]
ask flowerpatches
[
ifelse ( quantityMyl < CROPVOLUME * SQUADRON_SIZE
and
amountPollen_g < POLLENLOAD * SQUADRON_SIZE )	pollenload in [g]
[ set shape "fadedFlower" ]	IF
[ set shape "Flower" ]	ELSE = not empty
]
set DailyForagingPeriod Foraging_PeriodREP
set HoneyEnergyStoreYesterday HoneyEnergyStore
set PollenStore_g_Yesterday PollenStore_g
set LostBroodToday 0
set Queenage Queenage + 1
ask patch 0 -27 [ set plabel 5] ask patch 0 -32 [ set plabel 10]
ask patch 0 -37 [ set plabel 15] ask patch 0 -42 [ set plabel 20]
ask patch 0 -47 [ set plabel 25] ask patch 0 -52 [ set plabel 30]
ask patch 0 -57 [ set plabel 35] ask patch 1 -58 [ set plabel "age "]
set SearchingFlightsToday 0
set RecruitedFlightsToday 0
set NectarFlightsToday 0
set PollenFlightsToday 0
set EmptyFlightsToday 0
set DeathsForagingToday 0
	___________________________________________________ADDITION TO THE OFFICIAL MODEL VERSION-START_________________________________________________________________________________
	&&INNIT&& BEGIN
set exp_PollinationFlightsRed 0
set exp_PollinationFlightsGreen 0
	&&INNIT&& END
	___________________________________________________ADDITION TO THE OFFICIAL MODEL VERSION-END_________________________________________________________________________________
if ReadInfile = false
[
ask flowerPatches
[	flower patches are set to the max. amount of nectar and pollen possible today:
set quantityMyl FlowerPatchesMaxFoodAvailableTodayREP who "Nectar"
set amountPollen_g FlowerPatchesMaxFoodAvailableTodayREP who "Pollen"
]
]
ask flowerPatches
[
set nectarVisitsToday 0 set pollenVisitsToday 0
if detectionProbability < -1
[
set BugAlarm true
user-message "Wrong detection probability! Set 'ModelledInsteadCalcDetectProb' 'false' and re-start run!"
]
]
if ReadInfile = true
[
set TodaysSinglePatchList []
	short list, contains data of current patch and only for today
set TodaysAllPatchesList []
	shorter list, contains data of all patches, but only for today
let counter (Day - 1)
repeat N_FLOWERPATCHES
[
	todays data for ALL N_FLOWERPATCHES flower patches are saved in a new,
	shorter list (= todaysAllPatchesList)
set TodaysSinglePatchList (item counter AllDaysAllPatchesList)
	this new, shorter list (= todaysAllPatchesList) is comprised of very
	short lists (=todaysSinglePatchList) that contain only the data of the
	current patch and only for today
set TodaysAllPatchesList fput TodaysSinglePatchList TodaysAllPatchesList
	fput: faster as lput (NetLogo version 4)! however: list is in reversed order!
set counter counter + 365
let id item 1 TodaysSinglePatchList	patch number
ask flowerpatch id
[
set amountPollen_g item 8 TodaysSinglePatchList	[g]
if amountPollen_g < 0 [ set amountPollen_g 0 ]
set quantityMyl (item 10 TodaysSinglePatchList) * 1000 * 1000
	[microlitres] new nectar value from infile (emptied flowers
	replenish nectar completely (or are replace by new flowers))
if quantityMyl < 0 [ set quantityMyl 0 ]
if id != who [ user-message "Error in id / who!" set BugAlarm true ]
if shape != "fadedflower"
[
ifelse amountPollen_g > 250
[ set shape "flowerorange" ]
[ set shape "flower" ]
]
	if a "reasonable" amount of pollen available, patch is shown
	as 'pollen patch'
ifelse quantityMyl < CROPVOLUME * SQUADRON_SIZE [ set color grey ]
[
set color scale-color red eef 0 50
	colour: reddish, dependent on eef, if eff >= 50: white
]
]
]	ask flowerpatch ID
set todaysAllPatchesList reverse todaysAllPatchesList
	to correct the reversed order, caused by the fput command
]	repeat
ask patches [ set pcolor PATCHCOLOR ]
ask hives
[
set shape "beehiveDeepHive"
	# of supers on drawn colony depends on honey store
if HoneyEnergyStore / ENERGY_HONEY_per_g > 15000 [ set shape "beehive1super" ]
if HoneyEnergyStore / ENERGY_HONEY_per_g > 30000 [ set shape "beehive2super" ]
if HoneyEnergyStore / ENERGY_HONEY_per_g > 45000 [ set shape "beehive3super" ]
if HoneyEnergyStore / ENERGY_HONEY_per_g > 60000 [ set shape "beehive4super" ]
if HoneyEnergyStore / ENERGY_HONEY_per_g > 75000 [ set shape "beehive5super" ]
if HoneyEnergyStore / ENERGY_HONEY_per_g > 90000 [ set shape "beehive6super" ]
if HoneyEnergyStore / ENERGY_HONEY_per_g > 105000 [ set shape "beehive7super" ]
if HoneyEnergyStore < 0
[
if ColonyDied = false
[
output-print word "Starvation! Colony died on Day " ticks
]
set ColonyDied true
	___________________________________________________ADDITION TO THE OFFICIAL MODEL VERSION-START_________________________________________________________________________________
	&&INNIT&& BEGIN Addition made to allow the output of when a colony died to be a number. This way, a survival probability can be calculated when conducting stochastic simulations
set exp_ColonyDied 0
	&&INNIT&& END
	___________________________________________________ADDITION TO THE OFFICIAL MODEL VERSION-END_________________________________________________________________________________
]
]	ask hives
if (ticks > 1) and (TotalWorkerAndDroneBrood + TotalIHbees + TotalForagers = 0)
[
if ColonyDied = false
[
output-print word "No bees left! Colony died on Day " ticks
]
set ColonyDied true
	___________________________________________________ADDITION TO THE OFFICIAL MODEL VERSION-START_________________________________________________________________________________
	&&INNIT&& BEGIN
set exp_ColonyDied 0
	&&INNIT&& END
	___________________________________________________ADDITION TO THE OFFICIAL MODEL VERSION-END_________________________________________________________________________________
]
if (Day = 365)
[
output-type word "31.12.: COLONY SIZE: " (TotalIHbees + TotalForagers)
output-type " HONEY STORE [kg]: "
output-print precision (HoneyEnergyStore / (1000 * ENERGY_HONEY_per_g)) 1
]
if (Day = 365) and (TotalIHbees + TotalForagers < CRITICAL_COLONY_SIZE_WINTER)
[
if ColonyDied = false
[
output-print word "Winter mortality! Colony died on Day " ticks
]
set ColonyDied true
	___________________________________________________ADDITION TO THE OFFICIAL MODEL VERSION-START_________________________________________________________________________________
	&&INNIT&& BEGIN
set exp_ColonyDied 0
	&&INNIT&& END
	___________________________________________________ADDITION TO THE OFFICIAL MODEL VERSION-END_________________________________________________________________________________
]
if ColonyDied = true
[
ask hives [ set color grey ]
	grey colony: died! (even if it "recovers" later, it remains grey)
if stopDead = true
[
ask Signs with [shape = "skull"]
[
show-turtle
]
]
ask patches [ set pcolor black ]
if stopDead = true
[
ask eggCohorts [ set number 0]
ask larvaeCohorts [ set number 0]
ask pupaeCohorts
[
set number 0
set number_Healthy 0
set number_infectedAsPupa 0
]
ask IHbeeCohorts
[
set number 0
set number_Healthy 0
set number_infectedAsPupa 0
set number_infectedAsAdult 0
]
ask foragerSquadrons
[
die
]
ask droneEggCohorts [ set number 0]
ask droneLarvaeCohorts [ set number 0]
ask dronePupaeCohorts
[
set number 0
set number_Healthy 0
set number_infectedAsPupa 0
]
ask droneCohorts
[
set number 0
set number_Healthy 0	***NEW FOR BEEHAVE_BEEMAPP2015***
set number_infectedAsPupa 0	***NEW FOR BEEHAVE_BEEMAPP2015***
]
]
]
if ReadBeeMappFile = true [ BeeMappCorrectionProc ]	***NEW FOR BEEHAVE_BEEMAPP2015***
	___________________________________________________ADDITION TO THE OFFICIAL MODEL VERSION-START_________________________________________________________________________________
	&&INNIT&& BEGIN
if totalEggs + totalLarvae + totalPupae + totalIHbees + totalForagers + totalDroneEggs + totalDroneLarvae + totalDronePupae + totalDrones < CRITICAL_COLONY_SIZE_WINTER
[set exp_dead 1
set exp_dead_when ticks]
	&&INNIT&& END
	___________________________________________________ADDITION TO THE OFFICIAL MODEL VERSION-END_________________________________________________________________________________
end
	********************************************************************************************************************************************************************************
to-report Season_HoPoMoREP [ today parameterList ]
	see Schmickl&Crailsheim2007: p.221 and p.230
	Values HoPoMo: x1 385	x2 30	x3 36	x4 155	x5 30
let x1 385	385
let x2 25	(earlier increase in egg-laying rate than in HoPoMo)
let x3 36	36
let x4 155	155	Day of max. egg laying
let x5 30	30
if empty? parameterList = false
[
set x1 item 0 parameterList
set x2 item 1 parameterList
set x3 item 2 parameterList
set x4 item 3 parameterList
set x5 item 4 parameterList
]
let seas1 (1 - (1 / (1 + x1 * e ^ (-2 * today / x2))))
let seas2 (1 / (1 + x3 * e ^ (-2 * (today - x4) / x5)))
ifelse seas1 > seas2
[ report seas1 ]
[ report seas2 ]
end
	********************************************************************************************************************************************************************************
to SeasonProc_HoPoMo
	see Schmickl&Crailsheim2007: p.221 and p.230
set HoPoMo_seasont Season_HoPoMoREP day []
	calls to-report SeasonProc_HoPoMoREP to calculate the HoPoMo seasonal
	factor on basis of "day" and of a parameter list ("[]"), which is empty in
	this case but could contain 5 values: x1..x5
end
	********************************************************************************************************************************************************************************
to NewEggsProc
	CALLED BY WorkerEggLayingProc see: HoPoMo p.222 & p.230, ignoring ELRstoch
let ELRt_HoPoMo (MAX_EGG_LAYING * (1 - HoPoMo_seasont))
if EMERGING_AGE <= 0 [ set BugAlarm true show "EMERGING_AGE <= 0" ]
let ELRt_IH (TotalIHbees
+ TotalForagers * FORAGER_NURSING_CONTRIBUTION)
* MAX_BROOD_NURSE_RATIO / EMERGING_AGE
	EMERGING_AGE = 21: total developmental time of worker brood
let ELRt ELRt_HoPoMo
	egg-laying rate follows a seasonal pattern as described in
	HoPoMo (Schmickl & Crailsheim 2007)
if EggLaying_IH = true and ELRt_IH < ELRt_HoPoMo
	if EggLaying_IH SWITCH is on and not enough nurse bees are available,
	the egg-laying rate is reduced to ELRt_IH
[
set ELRt ELRt_IH
]
if ELRt > MAX_EGG_LAYING
[
set ELRt MAX_EGG_LAYING
]
	LIMITED BROOD NEST:
if TotalWorkerAndDroneBrood + ELRt > MAX_BROODCELLS
[
set ELRt MAX_BROODCELLS - TotalWorkerAndDroneBrood
]
set NewWorkerEggs round ELRt	ROUND! in contrast to HoPoMo
	CALCULATION OF DRONE EGGS:
set NewDroneEggs floor(NewWorkerEggs * DRONE_EGGS_PROPORTION)
if Day >= SEASON_STOP
- ( DRONE_HATCHING_AGE
- DRONE_PUPATION_AGE
- DRONE_EMERGING_AGE )
[
set NewDroneEggs 0
]	no more drone brood at end of season (however: Season set to day 1 - 365)
	AGEING OF QUEEN - based on deGrandi-Hofmann, BEEPOP:
if QueenAgeing = true	GUI: "switch"
[
let potentialEggs (MAX_EGG_LAYING
+ (-0.0027 * Queenage ^ 2)
+ (0.395 * Queenage))
	Beepops potential egglaying Pt
set NewWorkerEggs round (NewWorkerEggs * (potentialEggs / MAX_EGG_LAYING) )
]
	no egg-laying of young queen (also if QUEEN_AGEING = false!):
ask signs with [ shape = "queenx" ] [ hide-turtle ]	***NEW FOR BEEHAVE_BEEMAPP2015***
if Queenage <= 10
[
set NewWorkerEggs 0
	Winston p. 203: 5-6d until sexually mature, 2-4d for orientation and mating flight, mating
	can be postponed for 4 weeks if weather is bad
set NewDroneEggs 0
ask signs with [ shape = "queenx" ] [ show-turtle ]	***NEW FOR BEEHAVE_BEEMAPP2015***
]
if NewWorkerEggs < 0 [ set NewWorkerEggs 0 ]
if NewDroneEggs < 0 [ set NewDroneEggs 0 ]
end
	********************************************************************************************************************************************************************************
to SwarmingProc
	# total brood triggers swarming
	PRE_SWARMING_PERIOD: 3d of preparation before swarming
	SwarmingDate: set to 0 in Param.Proc and in SwarmingProc (after swarming and on day 365)
let fractionSwarm
	0.6	0.6	Winston p. 187
	___________________________________________________ADDITION TO THE OFFICIAL MODEL VERSION-START_________________________________________________________________________________
	&&INNIT&& BEGIN
exp-fractionSwarm
	&&INNIT&& END
	___________________________________________________ADDITION TO THE OFFICIAL MODEL VERSION-END_________________________________________________________________________________
let broodSwarmingTH
	___________________________________________________ADDITION TO THE OFFICIAL MODEL VERSION-START_________________________________________________________________________________
	&&INNIT&& BEGIN
	17000	Fefferman & Starks 2006 (model) deactivated the number here and placed it at the interface
exp-broodSwarmingTH
	&&INNIT&& END
	___________________________________________________ADDITION TO THE OFFICIAL MODEL VERSION-END_________________________________________________________________________________
let lastSwarmingDate 199	Winston 1980: prime: 14.05.(134) after swarm: 18.07.(199)
	McLellan, Rowland 1986: 162 (modelled),
if TotalWorkerAndDroneBrood > broodSwarmingTH and SwarmingDate = 0 and day <= (lastSwarmingDate - PRE_SWARMING_PERIOD)
[
set SwarmingDate (day + PRE_SWARMING_PERIOD)
]
if day = SwarmingDate
and Swarming = "Swarm control"
[
output-type "Swarming (prevented) on day: " output-print day
]
if day >= SwarmingDate - PRE_SWARMING_PERIOD
and day <= SwarmingDate
[
if Swarming = "Swarming (parental colony)"
[	Swarm PREPARATION of PARENTAL colony:
set NewDroneEggs 0
set NewWorkerEggs 0
if day = SwarmingDate
[	SWARMING of PARENTAL colony:
set Queenage -7
	a new queen is left in the hive, still in a capped cell, ca. 7d
	before she emerges (Winston p. 187)
	Winston p. 185: 36mg honey is taken by a swarming bee:
set HoneyEnergyStore HoneyEnergyStore
- (( TotalForagers + TotalIHbees) * 0.036 * ENERGY_HONEY_per_g)
* fractionSwarm
	__________________________________________________ADDITION TO THE OFFICIAL MODEL VERSION-START_________________________________________________________________________________
	&&ETOX&& BEGIN
let ETOX_Parental_Colony_HoneyStore (( TotalForagers + TotalIHbees) * 0.036 * ENERGY_HONEY_per_g)* fractionSwarm
ifelse ETOX_Parental_Colony_HoneyStore < ETOX_HES_E_D0
[
set ETOX_HES_E_D0 ETOX_HES_E_D0 - ETOX_Parental_Colony_HoneyStore
]
[
set ETOX_Parental_Colony_HoneyStore ETOX_Parental_Colony_HoneyStore - ETOX_HES_E_D0
set ETOX_HES_E_D0 0
ifelse ETOX_Parental_Colony_HoneyStore < ETOX_HES_E_D1
[
set ETOX_HES_E_D1 ETOX_HES_E_D1 - ETOX_Parental_Colony_HoneyStore ]
[
set ETOX_Parental_Colony_HoneyStore ETOX_Parental_Colony_HoneyStore - ETOX_HES_E_D1
set ETOX_HES_E_D1 0
ifelse ETOX_Parental_Colony_HoneyStore < ETOX_HES_E_D2
[
set ETOX_HES_E_D2 ETOX_HES_E_D2 - ETOX_Parental_Colony_HoneyStore ]
[
set ETOX_Parental_Colony_HoneyStore ETOX_Parental_Colony_HoneyStore - ETOX_HES_E_D2
set ETOX_HES_E_D2 0
ifelse ETOX_Parental_Colony_HoneyStore < ETOX_HES_E_D3
[
set ETOX_HES_E_D3 ETOX_HES_E_D3 - ETOX_Parental_Colony_HoneyStore ]
[
set ETOX_Parental_Colony_HoneyStore ETOX_Parental_Colony_HoneyStore - ETOX_HES_E_D3
set ETOX_HES_E_D3 0
ifelse ETOX_Parental_Colony_HoneyStore < ETOX_HES_E_D4
[
set ETOX_HES_E_D4 ETOX_HES_E_D4 - ETOX_Parental_Colony_HoneyStore ]
[
set ETOX_Parental_Colony_HoneyStore ETOX_Parental_Colony_HoneyStore - ETOX_HES_E_D4
set ETOX_HES_E_D4 0
set ETOX_HES_E_capped ETOX_HES_E_capped - ETOX_Parental_Colony_HoneyStore]]]]]
	&&ETOX&& END
	__________________________________________________ADDITION TO THE OFFICIAL MODEL VERSION-END_________________________________________________________________________________
	(1-fractionSwarm) of all healthy & infected in-hive bees stay in the hive:
ask IHbeeCohorts
[
set number_Healthy round (number_Healthy * (1 - fractionSwarm))
set number_infectedAsPupa round (number_infectedAsPupa * (1 - fractionSwarm))
set number_infectedAsAdult round (number_infectedAsAdult * (1 - fractionSwarm))
set number number_Healthy + number_infectedAsPupa + number_infectedAsAdult
]
	(1-fractionSwarm) of all healthy & infected drones stay in the hive:
ask droneCohorts
[
set number_Healthy round (number_Healthy * (1 - fractionSwarm))
set number_infectedAsPupa round (number_infectedAsPupa * (1 - fractionSwarm))
set number number_Healthy + number_infectedAsPupa
]
	fractionSwarm foragers leave the colony and are considered to be dead in the model:
ask foragerSquadrons
[
if random-float 1 < fractionSwarm [ die ]
]	LEAVING foragers are treated as being dead
	the phoretic mite population in the hive is reduced:
set PhoreticMites round (PhoreticMites * (1 - fractionSwarm))
output-type "Swarming on day: " output-print day
set SwarmingDate 0	allows production of after swarms
]
]
if Swarming = "Swarming (prime swarm)"
[	Swarm PREPARATION of PRIME SWARM:
set NewDroneEggs 0
set NewWorkerEggs 0
if day = SwarmingDate
[	Swarming of PRIME SWARM:
ask (turtle-set eggCohorts larvaeCohorts droneEggCohorts droneLarvaeCohorts)
[	all brod is left behind and hence removed from the smulation:
set number 0
]
ask (turtle-set pupaeCohorts dronePupaeCohorts)
[
set number 0
set number_infectedAsPupa 0
set number_healthy 0
]
set NewWorkerLarvae 0
set NewDroneLarvae 0
set NewWorkerPupae 0
set NewDronePupae 0
ask IHbeeCohorts
[	fractionSwarm of all healthy & infected in-hive bees join the swarm
set number_Healthy round (number_Healthy * fractionSwarm)
set number_infectedAsPupa round (number_infectedAsPupa * fractionSwarm)
set number_infectedAsAdult round (number_infectedAsAdult * fractionSwarm)
set number number_Healthy + number_infectedAsPupa + number_infectedAsAdult
]
ask droneCohorts
[	fractionSwarm of all healthy & infected drones join the swarm
set number_Healthy round (number_Healthy * fractionSwarm)
set number_infectedAsPupa round (number_infectedAsPupa * fractionSwarm)
set number number_Healthy + number_infectedAsPupa
]
ask foragerSquadrons
[	(1 - fractionSwarm) foragers do not join the swarm and hence die (in the model):
if random-float 1 < (1 - fractionSwarm) [ die ]
]
ask miteOrganisers [ die ]
	mites in brood cells are left behind in the old colony
	the phoretic mite population in the swarm is reduced:
set PhoreticMites round (PhoreticMites * fractionSwarm)
set PollenStore_g 0
	__________________________________________________ADDITION TO THE OFFICIAL MODEL VERSION-START_________________________________________________________________________________
	&&ETOX&& BEGIN
set ETOX_HES_E_D0 ((TotalForagers + TotalIHbees) * 36 * ENERGY_HONEY_per_g) / 1000
set ETOX_HES_E_Capped 0
set ETOX_HES_E_D1 0
set ETOX_HES_E_D2 0
set ETOX_HES_E_D3 0
set ETOX_HES_E_D4 0
	&&ETOX&& END
	__________________________________________________ADDITION TO THE OFFICIAL MODEL VERSION-END_________________________________________________________________________________
set HoneyEnergyStore
((TotalForagers + TotalIHbees)
* 36 * ENERGY_HONEY_per_g) / 1000
	Winston p. 185: 36mg honey per bee during swarming
output-type "Swarming on day: "
output-print day
set SwarmingDate 0	allows production of after swarms
]	if day = SwarmingDate ..
]	if Swarming = "Swarming (prime swarm)"
]	if SwarmingDate > 0 and ..
if Swarming = "Swarm (daughter colony)"
and day > SwarmingDate
and day <= SwarmingDate + POST_SWARMING_PERIOD	DAUGHTER COLONY AFTER SWARMING (0d period)
[	no eggs can be laid, no food stored, as long as they have no new home..
set NewDroneEggs 0
set NewWorkerEggs 0
set PollenStore_g 0
set Aff MAX_AFF
if HoneyEnergyStore >
(((TotalForagers + TotalIHbees) * CROPVOLUME) / 1000)
* 1.36 * ENERGY_HONEY_per_g
[
set HoneyEnergyStore (((TotalForagers + TotalIHbees) *
CROPVOLUME) / 1000) * 1.36 * ENERGY_HONEY_per_g
	__________________________________________________ADDITION TO THE OFFICIAL MODEL VERSION-START_________________________________________________________________________________
	&&ETOX&& BEGIN
set ETOX_HES_E_D0 (((TotalForagers + TotalIHbees) * CROPVOLUME) / 1000) * 1.36 * ENERGY_HONEY_per_g
	&&ETOX&& END
	__________________________________________________ADDITION TO THE OFFICIAL MODEL VERSION-END_________________________________________________________________________________
]
]
	resetting SwarmingDate to zero at the end of a year:
if day = 365 [ set SwarmingDate 0 ]
end
	********************************************************************************************************************************************************************************
to WorkerEggLayingProc	creation of worker eggs
create-eggCohorts 1
[
set shape "circle"
set number NewWorkerEggs
set age 0
setxy 3 0
set color blue
set ploidy 2
	__________________________________________________ADDITION TO THE OFFICIAL MODEL VERSION-START_________________________________________________________________________________
	&&ETOX&& BEGIN
set ETOX_rdm_survival_oral random-float 1
set ETOX_rdm_Survival_contact random-float 1
	&&ETOX&& END
	__________________________________________________ADDITION TO THE OFFICIAL MODEL VERSION-END_________________________________________________________________________________
]
end
	********************************************************************************************************************************************************************************
to DroneEggLayingProc	creation of drone eggs
create-DroneEggCohorts 1
[
set shape "circle"
set number NewDroneEggs
if Day < DRONE_EGGLAYING_START or Day > DRONE_EGGLAYING_STOP [ set number 0 ]
set age 0
setxy -5 0
set color blue
set ploidy 1
	__________________________________________________ADDITION TO THE OFFICIAL MODEL VERSION-START_________________________________________________________________________________
	&&ETOX&& BEGIN
set ETOX_rdm_survival_oral random-float 1
set ETOX_rdm_Survival_contact random-float 1
	&&ETOX&& END
	__________________________________________________ADDITION TO THE OFFICIAL MODEL VERSION-END_________________________________________________________________________________
]
end
	********************************************************************************************************************************************************************************
to WorkerEggsDevProc	ageing, deletion of oldest cohort
ask eggCohorts
[
set age age + 1
fd 1	turtle moves one step (display)
set number (number - random-poisson (number * MORTALITY_EGGS))
if number < 0 [ set number 0 ]
	random mortality, based on Poisson distribution
if age = HATCHING_AGE [ set NewWorkerLarvae number ]
if age >= HATCHING_AGE [ die ]
]
end
	********************************************************************************************************************************************************************************
to DroneEggsDevProc	ageing, deletion of oldest cohort
ask droneEggCohorts
[
set age age + 1
set number (number - random-poisson (number * MORTALITY_DRONE_EGGS))
if number < 0 [ set number 0 ]	random mortality, based on Poisson distribution
if age = DRONE_HATCHING_AGE [ set NewDroneLarvae number ]
if age >= DRONE_HATCHING_AGE [ die ]
fd 1	turtle moves one step (display)
]
end
	********************************************************************************************************************************************************************************
to NewWorkerLarvaeProc	creation of worker larvae
create-larvaeCohorts 1
[
set number NewWorkerLarvae	the cohort size
set age HATCHING_AGE
set shape "circle"	shape
set color yellow
setxy 3 (- age)
set ploidy 2	worker larvae are diploid
	__________________________________________________ADDITION TO THE OFFICIAL MODEL VERSION-START_________________________________________________________________________________
	&&ETOX&& BEGIN
set ETOX_rdm_survival_oral random-float 1
set ETOX_rdm_Survival_contact random-float 1
	&&ETOX&& END
	__________________________________________________ADDITION TO THE OFFICIAL MODEL VERSION-END_________________________________________________________________________________
]
end
	********************************************************************************************************************************************************************************
to NewDroneLarvaeProc	creation of drone larvae
create-droneLarvaeCohorts 1
[
set shape "circle"
set number NewDroneLarvae	the cohort size
set age DRONE_HATCHING_AGE
set color yellow
setxy -5 (- age)
set ploidy 1	drone larvae are haploid
	__________________________________________________ADDITION TO THE OFFICIAL MODEL VERSION-START_________________________________________________________________________________
	&&ETOX&& BEGIN
set ETOX_rdm_survival_oral random-float 1
set ETOX_rdm_Survival_contact random-float 1
	&&ETOX&& END
	__________________________________________________ADDITION TO THE OFFICIAL MODEL VERSION-END_________________________________________________________________________________
]
end
	********************************************************************************************************************************************************************************
to WorkerLarvaeDevProc	ageing of cohort
ask larvaeCohorts
[
set age age + 1
fd 1	turtle moves one step (display)
set numberDied 0
set numberDied random-poisson (number * MORTALITY_LARVAE)
	__________________________________________________ADDITION TO THE OFFICIAL MODEL VERSION-START_________________________________________________________________________________
	&&ETOX&& BEGIN
let ldx 0
let etox_died 0
if ETOX_PPPOralDose > 1E-20
[
set Ldx 1 - (1 / (1 + (ETOX_PPPOralDose / ETOX_Larvae_Oral_LD50)^ ETOX_Larvae_Oral_SLOPE))	Dose-response relationship for larvae mortality from exposure by honey
]
if ldx > 1 [User-Message word "Larvae DR >1" LDX]
if ldx > 0.9 [Set ldx 1]	To avoid errors caused by Netlogo rounding
if number > numberDied
[
set ETOX_died round (ldx * (number - numberDied))
if ETOX_died < 0 [User-message "Negative Larvenmortalität"]
set numberDied numberDied + ETOX_died
set ETOX_Larvae_died ETOX_Larvae_died + ETOX_died
]
set ETOX_PPPOralDose 0
set ETOX_PPPContactDose 0
	&&ETOX&& END
	__________________________________________________ADDITION TO THE OFFICIAL MODEL VERSION-END_________________________________________________________________________________
if numberDied > number [ set numberDied number ]
	random mortality, based on Poisson distribution
set number number - numberDied
if (numberDied > 0)
and ( age > INVADING_WORKER_CELLS_AGE )
and (TotalMites > 0)
[
MitesReleaseProc invadedByMiteOrganiserID ploidy numberDied "dyingBrood"
]
if age = PUPATION_AGE
[
set NewWorkerPupae number
set SaveWhoWorkerLarvaeToPupae who	"Who" is stored as a global variable
set SaveInvadedMOWorkerLarvaeToPupae invadedByMiteOrganiserID
]
if age >= PUPATION_AGE [ die ]
]
end
	********************************************************************************************************************************************************************************
to DroneLarvaeDevProc	ageing of cohort
ask droneLarvaeCohorts
[
set age age + 1
set numberDied 0
set numberDied random-poisson (number * MORTALITY_DRONE_LARVAE)
	__________________________________________________ADDITION TO THE OFFICIAL MODEL VERSION-START_________________________________________________________________________________
	&&ETOX&& BEGIN
let ldx 0
let etox_died 0
if ETOX_PPPOralDose > 1E-20
[
set Ldx 1 - (1 / (1 + (ETOX_PPPOralDose / ETOX_Larvae_Oral_LD50)^ ETOX_Larvae_Oral_SLOPE))	dose-response relationship for larvae mortality from exposure by honey
]
if ldx > 0.9 [Set ldx 1]	To avoid errors caused by Netlogo rounding
if number > numberDied
[
set ETOX_died round (ldx * (number - numberDied))
if ETOX_died < 0 [User-message "Negative Larvenmortalität"]
set numberDied numberDied + ETOX_died
set ETOX_Larvae_died ETOX_Larvae_died + ETOX_died
]
set ETOX_PPPOralDose 0
set ETOX_PPPContactDose 0
	&&ETOX&& END
	__________________________________________________ADDITION TO THE OFFICIAL MODEL VERSION-END_________________________________________________________________________________
if numberDied > number [ set numberDied number ]
	random mortality, based on Poisson distribution
set number number - numberDied
if (numberDied > 0)
and (age > INVADING_DRONE_CELLS_AGE)
and (TotalMites > 0)
[
MitesReleaseProc invadedByMiteOrganiserID ploidy numberDied "dyingBrood"
]	variables correspond to [ miteOrganiserID ploidyMO diedBrood ]
fd 1
if age = DRONE_PUPATION_AGE
[
set NewDronePupae number
set SaveWhoDroneLarvaeToPupae who	"Who" is stored as a global variable
set saveInvadedMODRONELarvaeToPupae invadedByMiteOrganiserID
]
if age >= DRONE_PUPATION_AGE [ die ]
]
end
	********************************************************************************************************************************************************************************
to NewWorkerPupaeProc
create-pupaeCohorts 1
[
set shape "circle"	shape of the turtle as shown in the GUI
set number NewWorkerPupae	cohort size
set number_healthy number	all newly created pupae are healthy
set age PUPATION_AGE	age of the cohort
setxy 3 (- age)	xy position of the turtle in the Netlogo world
set color brown	color of the turtle
set ploidy 2	worker pupae are diploid
set invadedByMiteOrganiserID SaveInvadedMOWorkerLarvaeToPupae
	saves "invadedByMiteOrganiserID" of the old larvaeCohort that has now developed
	into a pupaeCohort
[truncated: 68,092 more rows]
[truncated: 13 more columns]
