# Supplementary material for: The BEEHAVEecotox Model—Integrating a Mechanistic Effect Module into the Honeybee Colony Model
Source: Environ Toxicol Chem. 2022 Oct 4;41(11):2870–82. doi: 10.1002/etc.5467 (PMC9828121; doi:10.1002/etc.5467)
Supplement: Supplementary file 8 — Supporting information. [file ETC-41-2870-s003.xlsx]

## Sheet: Watervolume calc
		Calculations originated by Lindauer (1954) - Temperaturregulierung und Wasserhaushalt im Bienenstock
		Value list		Wood		EPS					Information on apiaries							Water need (without Bee Heat)							Information on bees
	Please choose the material of the apiary and add the measurements here										Height	H	0.2	[m]				Heat transition coefficient	k	1.76471	[kcal/ m h dgr]				Scaling factor with bees		8	[-]
											Length	L	0.5	[m]				Heat transmission rate	Q	6.70588	[kcal/h]				Water amount collected		2093.91	[ml/d]
		Height	H	0.2		0.28	[m]				Width	W	0.4	[m]				Water amount needed	G	11.6019	[g/h]						174.492	[ml/h]
		Length	L	0.5		0.55	[m]				Wall thickness	d	0.02	[m]						139.222	[ml/d]
		Width	W	0.4		0.285	[m]				Apiary surface	A	0.76	[m2]											Water volume per bee		0.044	[ml/trip]
		Wall thickness	d	0.02		0.04	[m]																		Trips per hour		7	[flights/h]
		Therm. Conductivity	λ	0.12		0.0344	[kcal/m2 h dgr]				Information on Temperature							Water need (with Bee Heat)
		Heat transfer coefficient	α		5		[kcal/m2 h dgr]																		# of trips/hive/day		299.129	[flights]
		Evaporation heat H2O(35°C)	r(35)		578		[kcal/kg]				T outside hive	T(out)	40	[°C]				Heat transition coefficient	k	1.76471	[kcal/ m h dgr]				Needed waterforagers		2093.91	[Ind]
											T inside hive	T(in)	35	[°C]				Heat transmission rate	Q	12.6071	[kcal/h]
											optional							Water amount needed	G	21.8115	[g/h]
		EQUATIONS									Heat contribution bees	T(bees)	4.4	[°C/h]						261.738	[ml/d]
											Physical parameters
											Therm. Conductivity	λ	0.12	[kcal/m2 h dgr]
											Heat transfer coefficient	α	5	[kcal/m2 h dgr]
		for details on the equations and their according units, please see the import sheet									Evaporation heat H2O(35°C)	r(35)	578	[kcal/kg]

## Sheet: Import
	ADD YOUR INPUT FILE HERE								CALCULATIONS				EQUATION (compact)										EQUATION DETAILS
		YEAR	MONTH	DAY	GRID_NO	TEMPERATURE_AVG	PRECIPITATION	SUNSHINE	Foraging hour	Julian day	Water need [ml]
		2005	1	1	53073	11.2	0	7.2307	0	1	0
		2005	1	2	53073	11.6	0	6.96357	0	2	0
		2005	1	3	53073	9.7	0	7.32878	0	3	0
		2005	1	4	53073	11	0	8.48026	0	4	0			Be aware that the water amount needed depends significantly on the goal temperature in the hive Tin
		2005	1	5	53073	9.2	0	8.48208	0	5	0
		2005	1	6	53073	9.7	0	8.97303	0	6	0											where
		2005	1	7	53073	10.1	0	8.87825	0	7	0
		2005	1	8	53073	7.7	0	8.19652	0	8	0		12	represents the hours available for foraging, here chosen to be 12 h to derive a total water need per day
		2005	1	9	53073	8.6	0	7.12475	0	9	0
		2005	1	10	53073	10.6	0	7.32384	0	10	0
		2005	1	11	53073	8.4	0	8.88904	0	11	0		8	is a scaling factor suggested by Lindauer (1954) to include the water required for increased heat transfer trough the hive entry, the buffering capacity of honey filled combs, and the delay of the heat transmission by the bees themselves
		2005	1	12	53073	7.6	0	8.20923	0	12	0
		2005	1	13	53073	8.6	0	5.76927	0	13	0											and
		2005	1	14	53073	10.6	0	8.70366	0	14	0
		2005	1	15	53073	9.5	0	7.92552	0	15	0
		2005	1	16	53073	12.1	0	3.53085	3.53085	16	0
		2005	1	17	53073	11.4	0	6.46608	0	17	0
		2005	1	18	53073	11.9	0	9.20692	0	18	0
		2005	1	19	53073	12.5	0	7.74375	7.74375	19	0
		2005	1	20	53073	18.2	0	9.60646	9.60646	20	0
		2005	1	21	53073	16.4	0	9.60998	9.60998	21	0
		2005	1	22	53073	11.9	0	9.41886	0	22	0
		2005	1	23	53073	10.9	0	8.63946	0	23	0
		2005	1	24	53073	10.9	0	8.54582	0	24	0
		2005	1	25	53073	6.9	0.6	9.52738	0	25	0
		2005	1	26	53073	5	1.2	9.13977	0	26	0
		2005	1	27	53073	3.1	1.3	9.33884	0	27	0
		2005	1	28	53073	4.4	0	9.14711	0	28	0
		2005	1	29	53073	11.4	0.3	9.83603	0	29	0
		2005	1	30	53073	7.5	0	9.83904	0	30	0
		2005	1	31	53073	7	0	9.64617	0	31	0
		2005	2	1	53073	9	0	9.84567	0	32	0
		2005	2	2	53073	9.6	0	8.28172	0	33	0
		2005	2	3	53073	8.8	0	9.362	0	34	0
		2005	2	4	53073	9.7	0	4.1752	0	35	0
		2005	2	5	53073	10.1	0	8.68293	0	36	0
		2005	2	6	53073	9.6	0.2	2.51555	0	37	0
		2005	2	7	53073	8.3	18	2.71377	0	38	0
		2005	2	8	53073	10.1	22	3.49941	0	39	0
		2005	2	9	53073	11.2	0	6.44021	0	40	0
		2005	2	10	53073	11.9	0	9.96751	0	41	0
		2005	2	11	53073	12.1	0	10.0673	10.0673	42	0
		2005	2	12	53073	14.2	0	7.03361	7.03361	43	0
		2005	2	13	53073	17.1	0	10.2674	10.2674	44	0
		2005	2	14	53073	12.5	0	10.4641	10.4641	45	0
		2005	2	15	53073	11.5	0	9.97596	0	46	0
		2005	2	16	53073	8.4	0	8.02007	0	47	0
		2005	2	17	53073	7	0	10.3702	0	48	0
		2005	2	18	53073	7.7	0	10.3719	0	49	0
		2005	2	19	53073	9.9	0	10.6664	0	50	0
		2005	2	20	53073	12.1	0	4.79485	4.79485	51	0
		2005	2	21	53073	10.2	0	7.43803	0	52	0
		2005	2	22	53073	7.6	2	7.34154	0	53	0
		2005	2	23	53073	6.7	9	0.688995	0	54	0
		2005	2	24	53073	6.4	5	0.690493	0	55	0
		2005	2	25	53073	5.3	3	0.692536	0	56	0
		2005	2	26	53073	7.4	0	10.4751	0	57	0
		2005	2	27	53073	7.6	0	0.891316	0	58	0
		2005	2	28	53073	6.7	0.5	0.891958	0	59	0
		2005	3	1	53073	6.2	0	1.48053	0	60	0
		2005	3	2	53073	9.4	0.3	0.699436	0	61	0
		2005	3	3	53073	12.2	0	7.24981	7.24981	62	0
		2005	3	4	53073	8.7	0	1.09344	0	63	0
		2005	3	5	53073	9.9	0	10.8668	0	64	0
		2005	3	6	53073	10.7	0	9.69368	0	65	0
		2005	3	7	53073	8.7	0	11.0615	0	66	0
		2005	3	8	53073	6.5	0	11.7455	0	67	0
		2005	3	9	53073	8.7	0	10.7684	0	68	0
		2005	3	10	53073	9.5	0	10.0849	0	69	0
		2005	3	11	53073	10.2	0	6.96016	0	70	0
		2005	3	12	53073	10.8	0	7.83919	0	71	0
		2005	3	13	53073	12.7	0	8.52282	8.52282	72	0
		2005	3	14	53073	11.7	0	0.715379	0	73	0
		2005	3	15	53073	13.2	0.3	0.716388	0.716388	74	0
		2005	3	16	53073	15	0	7.93845	7.93845	75	0
		2005	3	17	53073	12.8	0	9.59778	9.59778	76	0
		2005	3	18	53073	12.4	0	11.1591	11.1591	77	0
		2005	3	19	53073	13	0	8.72081	8.72081	78	0
		2005	3	20	53073	14.5	0	8.03794	8.03794	79	0
		2005	3	21	53073	15.2	0	1.40759	1.40759	80	0
		2005	3	22	53073	20	0.6	8.52732	8.52732	81	0
		2005	3	23	53073	15.5	3.2	1.70238	1.70238	82	0
		2005	3	24	53073	18.7	0	10.7714	10.7714	83	0
		2005	3	25	53073	16.2	0	4.72775	4.72775	84	0
		2005	3	26	53073	16.7	0	4.14366	4.14366	85	0
		2005	3	27	53073	17.9	0	11.3584	11.3584	86	0
		2005	3	28	53073	17.7	0	7.07062	7.07062	87	0
		2005	3	29	53073	21.5	0	10.3852	10.3852	88	0
		2005	3	30	53073	18.7	0	10.3871	10.3871	89	0
		2005	3	31	53073	16.4	0	10.2906	10.2906	90	0
		2005	4	1	53073	15.3	6	6.29682	6.29682	91	0
		2005	4	2	53073	13.4	3.3	0.744251	0.744251	92	0
		2005	4	3	53073	15.3	0.3	2.98702	2.98702	93	0
		2005	4	4	53073	15.8	0	8.73742	8.73742	94	0
		2005	4	5	53073	14.7	0	3.28343	3.28343	95	0
		2005	4	6	53073	15	0	10.2027	10.2027	96	0
		2005	4	7	53073	14.9	0	7.18454	7.18454	97	0
		2005	4	8	53073	15.9	11.3	5.92028	5.92028	98	0
		2005	4	9	53073	12.4	0	12.7426	12.7426	99	0
		2005	4	10	53073	13.1	0	12.5497	12.5497	100	0
		2005	4	11	53073	15.2	0	12.065	12.065	101	0
		2005	4	12	53073	14.5	0	12.4574	12.4574	102	0
		2005	4	13	53073	14.7	0	10.7058	10.7058	103	0
		2005	4	14	53073	15.3	0	10.5137	10.5137	104	0
		2005	4	15	53073	16.1	0.3	10.3217	10.3217	105	0
		2005	4	16	53073	15.3	0	11.0069	11.0069	106	0
		2005	4	17	53073	18.4	0	8.57365	8.57365	107	0
		2005	4	18	53073	22	0	9.94073	9.94073	108	0
		2005	4	19	53073	18.7	0	11.0157	11.0157	109	0
		2005	4	20	53073	18.7	0	6.63331	6.63331	110	0
		2005	4	21	53073	20.3	0	9.0732	9.0732	111	0
		2005	4	22	53073	19.4	0	8.29644	8.29644	112	0
		2005	4	23	53073	17.4	0	7.91027	7.91027	113	0
		2005	4	24	53073	20.1	0	8.88819	8.88819	114	0
		2005	4	25	53073	19	0	13.3767	13.3767	115	0
		2005	4	26	53073	16.8	0	13.3803	13.3803	116	0
		2005	4	27	53073	17	0	12.312	12.312	117	0
		2005	4	28	53073	18.4	0	13.5833	13.5833	118	0
		2005	4	29	53073	18.9	0	13.2948	13.2948	119	0
		2005	4	30	53073	19.4	0	11.2506	11.2506	120	0
		2005	5	1	53073	18.6	0	11.4494	11.4494	121	0
		2005	5	2	53073	17	3.6	0.821403	0.821403	122	0
		2005	5	3	53073	24	0	10.6776	10.6776	123	0
		2005	5	4	53073	20.7	0	6.9736	6.9736	124	0
		2005	5	5	53073	19.3	0	10.2947	10.2947	125	0
		2005	5	6	53073	18.5	0	13.7139	13.7139	126	0
		2005	5	7	53073	19	0	12.5475	12.5475	127	0
		2005	5	8	53073	18.9	0	13.0399	13.0399	128	0
		2005	5	9	53073	17.8	0.8	5.62588	5.62588	129	0
		2005	5	10	53073	23.3	0	10.6076	10.6076	130	0
		2005	5	11	53073	20.3	0	10.6117	10.6117	131	0
		2005	5	12	53073	20.3	2	7.88247	7.88247	132	0
		2005	5	13	53073	20	4.8	8.27624	8.27624	133	0
		2005	5	14	53073	21.3	0	13.9438	13.9438	134	0
		2005	5	15	53073	21.2	0	13.5573	13.5573	135	0
		2005	5	16	53073	20.2	11	5.84642	5.84642	136	0
		2005	5	17	53073	17.2	0	6.33813	6.33813	137	0
		2005	5	18	53073	19	0	14.0581	14.0581	138	0
		2005	5	19	53073	19.7	0	14.1593	14.1593	139	0
		2005	5	20	53073	20.2	0	14.1635	14.1635	140	0
		2005	5	21	53073	19.6	0	8.50141	8.50141	141	0
		2005	5	22	53073	20.5	0	12.9012	12.9012	142	0
		2005	5	23	53073	20.3	0	11.2437	11.2437	143	0
		2005	5	24	53073	20	0	13.7877	13.7877	144	0
		2005	5	25	53073	20.4	0	14.3779	14.3779	145	0
		2005	5	26	53073	20.4	0	14.0887	14.0887	146	0
		2005	5	27	53073	20	0	14.2873	14.2873	147	0
		2005	5	28	53073	21.6	0	13.1177	13.1177	148	0
		2005	5	29	53073	22.6	0	8.62514	8.62514	149	0
		2005	5	30	53073	21.9	0	3.64242	3.64242	150	0
		2005	5	31	53073	22.4	0.1	4.52504	4.52504	151	0
		2005	6	1	53073	22.5	0	11.0774	11.0774	152	0
		2005	6	2	53073	21.3	0	12.5468	12.5468	153	0
		2005	6	3	53073	21.3	0	13.9768	13.9768	154	0
		2005	6	4	53073	21.4	0	9.91215	9.91215	155	0
		2005	6	5	53073	23.5	0	7.46976	7.46976	156	0
		2005	6	6	53073	21.9	0	12.6545	12.6545	157	0
		2005	6	7	53073	22.6	0	13.048	13.048	158	0
		2005	6	8	53073	22.3	0	13.3433	13.3433	159	0
		2005	6	9	53073	21.4	0.2	11.8787	11.8787	160	0
		2005	6	10	53073	21.9	0.6	2.49274	2.49274	161	0
		2005	6	11	53073	21.7	0	9.73069	9.73069	162	0
		2005	6	12	53073	23.5	0.2	6.40737	6.40737	163	0
		2005	6	13	53073	23.8	0	10.4183	10.4183	164	0
		2005	6	14	53073	25.6	0	11.6915	11.6915	165	0
		2005	6	15	53073	22.4	0	10.7149	10.7149	166	0
		2005	6	16	53073	24.2	0	12.6718	12.6718	167	0
		2005	6	17	53073	24.8	0	12.7708	12.7708	168	0
		2005	6	18	53073	23.8	0	13.9456	13.9456	169	0
		2005	6	19	53073	24	0	12.3814	12.3814	170	0
		2005	6	20	53073	26.2	0	12.9694	12.9694	171	0
		2005	6	21	53073	29.1	0.1	9.35059	9.35059	172	0
		2005	6	22	53073	26.8	16	10.6231	10.6231	173	0
		2005	6	23	53073	27.3	3.2	10.1342	10.1342	174	0
		2005	6	24	53073	26.1	0	10.6234	10.6234	175	0
		2005	6	25	53073	24.8	0	13.1667	13.1667	176	0
		2005	6	26	53073	25.7	0	10.2321	10.2321	177	0
		2005	6	27	53073	25.3	0	2.89502	2.89502	178	0
		2005	6	28	53073	28.2	0.3	5.1448	5.1448	179	0
		2005	6	29	53073	28.9	0	13.9483	13.9483	180	0
		2005	6	30	53073	24.9	0	13.3607	13.3607	181	0
		2005	7	1	53073	25	0	10.3279	10.3279	182	0
		2005	7	2	53073	25.9	0	11.4034	11.4034	183	0
		2005	7	3	53073	26.3	0	12.8696	12.8696	184	0
		2005	7	4	53073	25.2	3.3	6.21671	6.21671	185	0
		2005	7	5	53073	25.3	0	5.04194	5.04194	186	0
		2005	7	6	53073	26.2	0	9.93203	9.93203	187	0
		2005	7	7	53073	26	0.3	5.15566	5.15566	188	0
		2005	7	8	53073	22.6	2	1.22339	1.22339	189	0
		2005	7	9	53073	22.7	0.5	1.71152	1.71152	190	0
		2005	7	10	53073	23.3	0	5.62223	5.62223	191	0
		2005	7	11	53073	23.4	0	13.8375	13.8375	192	0
		2005	7	12	53073	24.4	0	13.4442	13.4442	193	0
		2005	7	13	53073	24.7	0	12.171	12.171	194	0
		2005	7	14	53073	25.5	0	12.4624	12.4624	195	0
		2005	7	15	53073	25.9	0	12.0692	12.0692	196	0
		2005	7	16	53073	26.8	0	11.6757	11.6757	197	0
		2005	7	17	53073	26.4	0	7.95688	7.95688	198	0
		2005	7	18	53073	30.2	0	12.0624	12.0624	199	0
		2005	7	19	53073	25.1	0	12.6471	12.6471	200	0
		2005	7	20	53073	25.5	0	12.5472	12.5472	201	0
		2005	7	21	53073	26.2	0	12.5444	12.5444	202	0
		2005	7	22	53073	25.2	0	11.8575	11.8575	203	0
		2005	7	23	53073	25.3	0	10.4861	10.4861	204	0
		2005	7	24	53073	26	0	12.2437	12.2437	205	0
		2005	7	25	53073	26	0	10.6762	10.6762	206	0
		2005	7	26	53073	26.7	0	10.2933	10.2933	207	0
		2005	7	27	53073	26.3	0	12.3331	12.3331	208	0
		2005	7	28	53073	26.8	6	10.9619	10.9619	209	0
		2005	7	29	53073	29.3	0	13.0119	13.0119	210	0
		2005	7	30	53073	24.9	0.6	11.9337	11.9337	211	0
		2005	7	31	53073	26.8	0.2	4.98923	4.98923	212	0
		2005	8	1	53073	26.4	3.5	3.61842	3.61842	213	0
		2005	8	2	53073	23.1	0	5.1798	5.1798	214	0
		2005	8	3	53073	23.6	0	13.0957	13.0957	215	0
		2005	8	4	53073	23.7	0	13.4837	13.4837	216	0
		2005	8	5	53073	24.3	0	13.3832	13.3832	217	0
		2005	8	6	53073	25.3	0	12.9897	12.9897	218	0
		2005	8	7	53073	25.4	0	12.5956	12.5956	219	0
		2005	8	8	53073	25.2	0	6.33744	6.33744	220	0
		2005	8	9	53073	25.6	0.1	2.81579	2.81579	221	0
		2005	8	10	53073	28.7	0	10.0462	10.0462	222	0
		2005	8	11	53073	25.4	0	10.8259	10.8259	223	0
		2005	8	12	53073	25.4	0	10.725	10.725	224	0
		2005	8	13	53073	25.8	0	12.3845	12.3845	225	0
		2005	8	14	53073	25.3	0	12.4797	12.4797	226	0
		2005	8	15	53073	25	0	11.1087	11.1087	227	0
		2005	8	16	53073	26	0	5.24226	5.24226	228	0
		2005	8	17	53073	26.4	0	3.67587	3.67587	229	0
		2005	8	18	53073	27.4	0	6.01906	6.01906	230	0
		2005	8	19	53073	24.9	0.5	0.836694	0.836694	231	0
		2005	8	20	53073	24.9	0	6.9923	6.9923	232	0
		2005	8	21	53073	21.6	0	13.148	13.148	233	0
		2005	8	22	53073	21.4	0	12.7558	12.7558	234	0
		2005	8	23	53073	22.6	0	12.8513	12.8513	235	0
		2005	8	24	53073	23.4	0	11.3837	11.3837	236	0
		2005	8	25	53073	23.7	0	11.7729	11.7729	237	0
		2005	8	26	53073	25.5	0	10.6957	10.6957	238	0
		2005	8	27	53073	24.4	0	9.42346	9.42346	239	0
		2005	8	28	53073	25.5	0	9.51977	9.51977	240	0
		2005	8	29	53073	25.9	0	3.65176	3.65176	241	0
		2005	8	30	53073	24.3	0	7.46347	7.46347	242	0
		2005	8	31	53073	24.1	0	3.0621	3.0621	243	0
		2005	9	1	53073	25.5	0	6.87417	6.87417	244	0
		2005	9	2	53073	24.8	0	10.2963	10.2963	245	0
		2005	9	3	53073	24.5	0	11.5668	11.5668	246	0
		2005	9	4	53073	24.1	0	9.6101	9.6101	247	0
		2005	9	5	53073	24.4	0	10.8807	10.8807	248	0
		2005	9	6	53073	23.3	5	10.1955	10.1955	249	0
		2005	9	7	53073	20.1	4	2.95429	2.95429	250	0
		2005	9	8	53073	21.5	0	1.38765	1.38765	251	0
		2005	9	9	53073	24.2	0	11.9559	11.9559	252	0
		2005	9	10	53073	25.8	0	12.2498	12.2498	253	0
		2005	9	11	53073	22.3	0	12.3477	12.3477	254	0
		2005	9	12	53073	22.2	0	10.0962	10.0962	255	0
		2005	9	13	53073	21.8	0	10.0964	10.0964	256	0
		2005	9	14	53073	22.3	0	11.2719	11.2719	257	0
		2005	9	15	53073	22.8	0	10.7823	10.7823	258	0
		2005	9	16	53073	27	2	9.60691	9.60691	259	0
		2005	9	17	53073	23.5	15	3.43438	3.43438	260	0
		2005	9	18	53073	19.3	0	10.7836	10.7836	261	0
		2005	9	19	53073	18.8	0	11.6663	11.6663	262	0
		2005	9	20	53073	17.8	0	11.7658	11.7658	263	0
		2005	9	21	53073	19	0	10.6877	10.6877	264	0
		2005	9	22	53073	20.4	0	7.06024	7.06024	265	0
		2005	9	23	53073	20.8	0	2.45095	2.45095	266	0
		2005	9	24	53073	22.9	0	5.19661	5.19661	267	0
		2005	9	25	53073	22.1	13	6.1779	6.1779	268	0
		2005	9	26	53073	19.5	0	7.74884	7.74884	269	0
		2005	9	27	53073	21.8	0	6.17804	6.17804	270	0
		2005	9	28	53073	20.9	0	6.57122	6.57122	271	0
		2005	9	29	53073	21	0	9.02682	9.02682	272	0
		2005	9	30	53073	21.5	0	7.75062	7.75062	273	0
		2005	10	1	53073	21.2	0	10.8944	10.8944	274	0
		2005	10	2	53073	21.2	0	5.09782	5.09782	275	0
		2005	10	3	53073	17.3	0	9.71744	9.71744	276	0
		2005	10	4	53073	16.7	0	8.14528	8.14528	277	0
		2005	10	5	53073	18	0	10.1123	10.1123	278	0
		2005	10	6	53073	18.5	0.2	4.90127	4.90127	279	0
		2005	10	7	53073	19.6	0	8.04828	8.04828	280	0
		2005	10	8	53073	18.2	0	5.3918	5.3918	281	0
		2005	10	9	53073	18.9	0	10.1156	10.1156	282	0
		2005	10	10	53073	21.4	0	3.12793	3.12793	283	0
		2005	10	11	53073	20.7	0	3.91417	3.91417	284	0
		2005	10	12	53073	22	1	3.22422	3.22422	285	0
		2005	10	13	53073	20.6	0	8.24606	8.24606	286	0
		2005	10	14	53073	14.6	0.7	3.51833	3.51833	287	0
		2005	10	15	53073	18.8	0	7.94986	7.94986	288	0
		2005	10	16	53073	18.2	0	3.51652	3.51652	289	0
		2005	10	17	53073	17.5	0	1.1504	1.1504	290	0
		2005	10	18	53073	18.4	0.2	0.753871	0.753871	291	0
		2005	10	19	53073	21	0	9.72212	9.72212	292	0
		2005	10	20	53073	18.7	0	10.0169	10.0169	293	0
		2005	10	21	53073	20.8	0	9.4251	9.4251	294	0
		2005	10	22	53073	21.9	1	9.22676	9.22676	295	0
		2005	10	23	53073	20.9	0	6.76041	6.76041	296	0
		2005	10	24	53073	18.1	0	9.51975	9.51975	297	0
		2005	10	25	53073	17.5	0	8.53245	8.53245	298	0
		2005	10	26	53073	18.6	0	6.36103	6.36103	299	0
		2005	10	27	53073	18.9	0	6.06262	6.06262	300	0
		2005	10	28	53073	19.5	1.2	0.930368	0.930368	301	0
		2005	10	29	53073	20.5	0	7.14323	7.14323	302	0
		2005	10	30	53073	20.9	0	3.29323	3.29323	303	0
		2005	10	31	53073	21.6	0	5.47921	5.47921	304	0
		2005	11	1	53073	18.6	0	6.54335	6.54335	305	0
		2005	11	2	53073	18.5	0	7.82349	7.82349	306	0
		2005	11	3	53073	17.9	0	7.22771	7.22771	307	0
		2005	11	4	53073	18.4	0	3.3775	3.3775	308	0
		2005	11	5	53073	13	0	8.1088	8.1088	309	0
		2005	11	6	53073	13.8	0	10.1769	10.1769	310	0
		2005	11	7	53073	13.3	0	9.97566	9.97566	311	0
		2005	11	8	53073	14.8	0	9.87257	9.87257	312	0
		2005	11	9	53073	13.8	5.3	4.24806	4.24806	313	0
		2005	11	10	53073	12.4	44	1.58162	1.58162	314	0
		2005	11	11	53073	12.7	9	1.47991	1.47991	315	0
		2005	11	12	53073	13.3	0	2.26459	2.26459	316	0
		2005	11	13	53073	11	8	2.26009	0	317	0
		2005	11	14	53073	9.7	21	0.680391	0	318	0
		2005	11	15	53073	11.8	0	7.96622	0	319	0
		2005	11	16	53073	11.4	0	5.69548	0	320	0
		2005	11	17	53073	13.9	0	9.72751	9.72751	321	0
		2005	11	18	53073	11.7	0	4.11055	0	322	0
		2005	11	19	53073	13.4	0.7	2.33487	2.33487	323	0
		2005	11	20	53073	13.3	0.1	1.54244	1.54244	324	0
		2005	11	21	53073	12.1	0	0.948432	0.948432	325	0
		2005	11	22	53073	15.5	5.6	2.41987	2.41987	326	0
		2005	11	23	53073	13.5	0	4.38251	4.38251	327	0
		2005	11	24	53073	9.9	0	8.30935	0	328	0
		2005	11	25	53073	8.1	0	0.933331	0	329	0
		2005	11	26	53073	8.9	0	8.39473	0	330	0
		2005	11	27	53073	6.4	0	8.48672	0	331	0
		2005	11	28	53073	8.9	0	6.7138	0	332	0
		2005	11	29	53073	9.5	0	5.1383	0	333	0
		2005	11	30	53073	7.3	0	8.07653	0	334	0
		2005	12	1	53073	11.6	0	6.59963	0	335	0
		2005	12	2	53073	14.6	0	2.37809	2.37809	336	0
		2005	12	3	53073	16.1	0	7.96124	7.96124	337	0
		2005	12	4	53073	14	0	1.19317	1.19317	338	0
		2005	12	5	53073	16	0	6.18759	6.18759	339	0
		2005	12	6	53073	10	0	8.04303	0	340	0
		2005	12	7	53073	11	0	7.54868	0	341	0
		2005	12	8	53073	11.4	0	6.56582	0	342	0
		2005	12	9	53073	14.8	0	8.02897	8.02897	343	0
		2005	12	10	53073	9.6	0	7.92638	0	344	0
		2005	12	11	53073	8.6	0	7.53039	0	345	0
		2005	12	12	53073	6.5	0	2.05013	0	346	0
		2005	12	13	53073	6.7	0	0.776126	0	347	0
		2005	12	14	53073	6.6	0	6.84497	0	348	0
		2005	12	15	53073	6	0	4.48669	0	349	0
		2005	12	16	53073	7.1	0	7.02436	0	350	0
		2005	12	17	53073	9.2	0	7.60768	0	351	0
		2005	12	18	53073	7.4	0.2	1.3533	0	352	0
		2005	12	19	53073	9.6	0.5	0.57088	0	353	0
		2005	12	20	53073	8.9	5	0.569336	0	354	0
		2005	12	21	53073	10.2	0.5	7.89172	0	355	0
		2005	12	22	53073	7	0	8.76941	0	356	0
		2005	12	23	53073	6.6	0	8.86477	0	357	0
		2005	12	24	53073	7.2	0	6.32671	0	358	0
		2005	12	25	53073	8.9	0	7.98557	0	359	0
		2005	12	26	53073	8	0	3.29972	0	360	0
		2005	12	27	53073	11.6	0	5.9351	0	361	0
		2005	12	28	53073	8.9	0.1	0.762794	0	362	0
		2005	12	29	53073	6.1	0	6.42351	0	363	0
		2005	12	30	53073	13.3	0	3.59334	3.59334	364	0
		2005	12	31	53073	13.9	0	0.763961	0.763961	365	0
		2006	1	1	53073	13.3	0	8.18334	8.18334	1	0
		2006	1	2	53073	11.8	0	9.16003	0	2	0
		2006	1	3	53073	9	0	9.16236	0	3	0
		2006	1	4	53073	7.1	0	6.72366	0	4	0
		2006	1	5	53073	8.4	0	4.18637	0	5	0
		2006	1	6	53073	8.5	6	0.576194	0	6	0
		2006	1	7	53073	9	8	0.578705	0	7	0
		2006	1	8	53073	10.7	0.1	3.70444	0	8	0
		2006	1	9	53073	10.6	4	1.94866	0	9	0
		2006	1	10	53073	8.8	20.6	0.583481	0	10	0
		2006	1	11	53073	10.7	0	8.69451	0	11	0
		2006	1	12	53073	8.8	0	8.69713	0	12	0
		2006	1	13	53073	7.9	0	6.84442	0	13	0
		2006	1	14	53073	7.6	0	7.62869	0	14	0
		2006	1	15	53073	9.5	0	0.88918	0	15	0
		2006	1	16	53073	7.4	0.6	0.598469	0	16	0
		2006	1	17	53073	10.3	0	7.73691	0	17	0
		2006	1	18	53073	12.1	0	8.15276	8.15276	18	0
		2006	1	19	53073	10.5	0	9.30903	0	19	0
		2006	1	20	53073	10.9	0	2.46711	0	20	0
		2006	1	21	53073	9.4	0	2.07844	0	21	0
		2006	1	22	53073	9.8	0	9.12427	0	22	0
		2006	1	23	53073	10.9	0	9.32472	0	23	0
		2006	1	24	53073	8.6	0	3.55527	0	24	0
		2006	1	25	53073	6.4	0	0.621778	0	25	0
		2006	1	26	53073	9	0	3.0713	0	26	0
		2006	1	27	53073	7	17	0.627816	0	27	0
		2006	1	28	53073	1.9	2	0.728463	0	28	0
		2006	1	29	53073	2.9	0	6.21334	0	29	0
		2006	1	30	53073	3.1	11.6	0.635572	0	30	0
		2006	1	31	53073	9.6	0.8	0.638565	0	31	0
		2006	2	1	53073	12.7	0	9.64979	9.64979	32	0
		2006	2	2	53073	11.5	0	8.57635	0	33	0
		2006	2	3	53073	7.9	0.1	3.78079	0	34	0
		2006	2	4	53073	9.4	1	0.648911	0	35	0
		2006	2	5	53073	10.3	0	5.35281	0	36	0
		2006	2	6	53073	7.6	0	9.17452	0	37	0
		2006	2	7	53073	8.3	0	8.98098	0	38	0
		2006	2	8	53073	10.1	0	8.396	0	39	0
		2006	2	9	53073	10.1	0	9.76962	0	40	0
		2006	2	10	53073	8.1	0	2.52454	0	41	0
		2006	2	11	53073	10.1	0	2.62477	0	42	0
		2006	2	12	53073	11.3	0	4.3894	0	43	0
		2006	2	13	53073	9.5	0	9.679	0	44	0
		2006	2	14	53073	8.4	0	9.38743	0	45	0
		2006	2	15	53073	12.2	0	8.40981	8.40981	46	0
		2006	2	16	53073	14.4	0	3.02605	3.02605	47	0
		2006	2	17	53073	14.9	0	8.5109	8.5109	48	0
		2006	2	18	53073	14.3	0	8.12021	8.12021	49	0
		2006	2	19	53073	13	0	6.75144	6.75144	50	0
		2006	2	20	53073	10.3	0	4.79485	0	51	0
		2006	2	21	53073	8.6	0	4.40511	0	52	0
		2006	2	22	53073	6.7	0	2.84032	0	53	0
		2006	2	23	53073	8.7	0	0.688995	0	54	0
		2006	2	24	53073	6.3	0	4.01727	0	55	0
		2006	2	25	53073	8.3	6	5.58361	0	56	0
		2006	2	26	53073	7.9	28	0.694193	0	57	0
		2006	2	27	53073	10.4	0	6.07444	0	58	0
		2006	2	28	53073	7.3	0	9.79096	0	59	0
		2006	3	1	53073	8.9	0	10.3778	0	60	0
		2006	3	2	53073	9.1	0	10.3781	0	61	0
		2006	3	3	53073	13.2	0	6.175	6.175	62	0
		2006	3	4	53073	14.7	0	4.02545	4.02545	63	0
		2006	3	5	53073	10.9	0.2	8.13062	0	64	0
		2006	3	6	53073	11.9	0	10.9647	0	65	0
		2006	3	7	53073	14.6	0	7.05604	7.05604	66	0
		2006	3	8	53073	19.1	0	10.8661	10.8661	67	0
		2006	3	9	53073	17.8	3	7.35005	7.35005	68	0
		2006	3	10	53073	13.9	0	10.7684	10.7684	69	0
		2006	3	11	53073	18.2	0	7.83901	7.83901	70	0
		2006	3	12	53073	18.5	0	11.2567	11.2567	71	0
		2006	3	13	53073	12.2	0	9.01149	9.01149	72	0
		2006	3	14	53073	14.2	0	9.30451	9.30451	73	0
		2006	3	15	53073	11.1	0	10.8661	0	74	0
		2006	3	16	53073	10.5	0	5.69395	0	75	0
		2006	3	17	53073	13.4	0.1	0.719474	0.719474	76	0
		2006	3	18	53073	12.1	3	0.720745	0.720745	77	0
		2006	3	19	53073	15.8	0	5.50135	5.50135	78	0
		2006	3	20	53073	14.4	0.5	4.33232	4.33232	79	0
		2006	3	21	53073	14.4	0	8.03892	8.03892	80	0
		2006	3	22	53073	14.7	0	9.40484	9.40484	81	0
		2006	3	23	53073	16.4	0	2.77505	2.77505	82	0
		2006	3	24	53073	19.4	0	10.186	10.186	83	0
		2006	3	25	53073	19.1	0	10.7715	10.7715	84	0
		2006	3	26	53073	16.1	0	10.8699	10.8699	85	0
		2006	3	27	53073	18.8	0	8.14169	8.14169	86	0
		2006	3	28	53073	19.9	0	12.0417	12.0417	87	0
		2006	3	29	53073	18.3	0	8.92347	8.92347	88	0
		2006	3	30	53073	19	0	8.04754	8.04754	89	0
		2006	3	31	53073	20.5	0	5.0279	5.0279	90	0
		2006	4	1	53073	19.4	0	8.53822	8.53822	91	0
		2006	4	2	53073	18	0	5.61655	5.61655	92	0
		2006	4	3	53073	14.9	0	5.71561	5.71561	93	0
		2006	4	4	53073	15.3	0	8.25043	8.25043	94	0
		2006	4	5	53073	17.7	0	10.7854	10.7854	95	0
		2006	4	6	53073	16.6	0	4.84406	4.84406	96	0
		2006	4	7	53073	16.1	0	4.84605	4.84605	97	0
		2006	4	8	53073	14.4	0	9.42731	9.42731	98	0
		2006	4	9	53073	14.4	0	6.1172	6.1172	99	0
		2006	4	10	53073	15.8	0	6.50929	6.50929	100	0
		2006	4	11	53073	15.1	0	7.2905	7.2905	101	0
		2006	4	12	53073	14.6	0	9.24165	9.24165	102	0
		2006	4	13	53073	13.9	0	7.49044	7.49044	103	0
		2006	4	14	53073	14.4	0.3	5.44735	5.44735	104	0
		2006	4	15	53073	19.6	0.4	3.98798	3.98798	105	0
		2006	4	16	53073	16.8	0.5	9.25259	9.25259	106	0
		2006	4	17	53073	15.4	10	0.777318	0.777318	107	0
		2006	4	18	53073	16.7	0	11.5975	11.5975	108	0
		2006	4	19	53073	16.4	0	6.04569	6.04569	109	0
		2006	4	20	53073	16.9	0	4.19677	4.19677	110	0
		2006	4	21	53073	17	0	6.73386	6.73386	111	0
		2006	4	22	53073	18.9	1	3.71513	3.71513	112	0
		2006	4	23	53073	18.7	0	6.05771	6.05771	113	0
		2006	4	24	53073	18	0	11.6183	11.6183	114	0
		2006	4	25	53073	17.7	0	12.0313	12.0313	115	0
		2006	4	26	53073	18.1	0	11.9176	11.9176	116	0
		2006	4	27	53073	18.1	0	11.7268	11.7268	117	0
		2006	4	28	53073	18.7	0	10.5607	10.5607	118	0
		2006	4	29	53073	18.3	0	11.4415	11.4415	119	0
		2006	4	30	53073	15.9	0	11.5432	11.5432	120	0
		2006	5	1	53073	19.9	0	5.10954	5.10954	121	0
		2006	5	2	53073	17.2	0.3	12.0388	12.0388	122	0
		2006	5	3	53073	18.7	10	2.09229	2.09229	123	0
		2006	5	4	53073	16.9	4	0.827632	0.827632	124	0
		2006	5	5	53073	18.7	0	2.48964	2.48964	125	0
		2006	5	6	53073	17.7	0	12.3481	12.3481	126	0
		2006	5	7	53073	20.5	0	5.42341	5.42341	127	0
		2006	5	8	53073	20.6	0	12.1612	12.1612	128	0
		2006	5	9	53073	18.5	0	8.35867	8.35867	129	0
		2006	5	10	53073	19.1	0	6.50813	6.50813	130	0
		2006	5	11	53073	18	0	6.90213	6.90213	131	0
		2006	5	12	53073	19.3	0	11.8851	11.8851	132	0
		2006	5	13	53073	19	0	11.3031	11.3031	133	0
		2006	5	14	53073	19.7	0	11.8929	11.8929	134	0
		2006	5	15	53073	20.6	0.2	11.3113	11.3113	135	0
		2006	5	16	53073	22.8	0.1	11.12	11.12	136	0
		2006	5	17	53073	23.1	0	10.5378	10.5378	137	0
		2006	5	18	53073	23.7	0	5.07204	5.07204	138	0
		2006	5	19	53073	23.2	0	9.76415	9.76415	139	0
		2006	5	20	53073	24.5	0	8.59514	8.59514	140	0
		2006	5	21	53073	21.6	0	8.50141	8.50141	141	0
		2006	5	22	53073	23	0	6.15958	6.15958	142	0
		2006	5	23	53073	18.7	0	5.86964	5.86964	143	0
		2006	5	24	53073	17.5	0	13.2992	13.2992	144	0
		2006	5	25	53073	18.4	0	6.46231	6.46231	145	0
		2006	5	26	53073	21.9	0	8.12667	8.12667	146	0
		2006	5	27	53073	22.6	0	11.7465	11.7465	147	0
		2006	5	28	53073	23.4	0	10.5763	10.5763	148	0
		2006	5	29	53073	24.1	2	8.91812	8.91812	149	0
		2006	5	30	53073	22.8	5.3	4.5225	4.5225	150	0
		2006	5	31	53073	14.8	2	0.908061	0.908061	151	0
		2006	6	1	53073	18.4	0	10.0019	10.0019	152	0
		2006	6	2	53073	18.1	0.6	13.9154	13.9154	153	0
		2006	6	3	53073	19.5	0	11.0825	11.0825	154	0
		2006	6	4	53073	20.1	0	13.9204	13.9204	155	0
		2006	6	5	53073	21	0	14.021	14.021	156	0
		2006	6	6	53073	20.1	0	13.2415	13.2415	157	0
		2006	6	7	53073	20.6	0	10.7988	10.7988	158	0
		2006	6	8	53073	20.7	1	7.08531	7.08531	159	0
		2006	6	9	53073	21	2	2.00161	2.00161	160	0
		2006	6	10	53073	21.3	0	6.40451	6.40451	161	0
		2006	6	11	53073	20.5	0	13.7404	13.7404	162	0
		2006	6	12	53073	20.2	0	6.50552	6.50552	163	0
		2006	6	13	53073	21.2	0	10.614	10.614	164	0
		2006	6	14	53073	21.1	0	4.94273	4.94273	165	0
		2006	6	15	53073	22.1	0	5.33527	5.33527	166	0
		2006	6	16	53073	23.4	0	7.39017	7.39017	167	0
		2006	6	17	53073	23.6	0.7	9.93462	9.93462	168	0
		2006	6	18	53073	23.8	0	8.46844	8.46844	169	0
		2006	6	19	53073	23.4	0	7.09953	7.09953	170	0
		2006	6	20	53073	25.3	0	8.27406	8.27406	171	0
		2006	6	21	53073	25	0	12.3827	12.3827	172	0
		2006	6	22	53073	25.2	0	11.4052	11.4052	173	0
		2006	6	23	53073	24.9	0	10.6232	10.6232	174	0
		2006	6	24	53073	27	0	11.504	11.504	175	0
		2006	6	25	53073	26.4	0	13.1667	13.1667	176	0
		2006	6	26	53073	25.2	0	7.10179	7.10179	177	0
		2006	6	27	53073	25	0	6.80794	6.80794	178	0
		2006	6	28	53073	25.1	0	9.05777	9.05777	179	0
		2006	6	29	53073	25.9	0	11.503	11.503	180	0
		2006	6	30	53073	25.3	0	12.7742	12.7742	181	0
		2006	7	1	53073	25.7	0	12.1862	12.1862	182	0
		2006	7	2	53073	25.3	0	12.2839	12.2839	183	0
		2006	7	3	53073	26.8	0	13.8481	13.8481	184	0
		2006	7	4	53073	24.9	0	10.5214	10.5214	185	0
		2006	7	5	53073	25.7	0	13.1609	13.1609	186	0
		2006	7	6	53073	25.3	0	12.0843	12.0843	187	0
		2006	7	7	53073	26.5	0	12.1804	12.1804	188	0
		2006	7	8	53073	27.2	0	9.83139	9.83139	189	0
		2006	7	9	53073	26.2	0	12.7647	12.7647	190	0
		2006	7	10	53073	25.8	0	12.6649	12.6649	191	0
		2006	7	11	53073	25.2	0	11.1962	11.1962	192	0
		2006	7	12	53073	28.5	0	1.31519	1.31519	193	0
		2006	7	13	53073	27.3	0	12.5619	12.5619	194	0
		2006	7	14	53073	27.6	0	12.4624	12.4624	195	0
		2006	7	15	53073	27.8	0	11.6779	11.6779	196	0
		2006	7	16	53073	29.1	0	10.4045	10.4045	197	0
		2006	7	17	53073	28.3	0	9.13054	9.13054	198	0
		2006	7	18	53073	28.1	0	9.22624	9.22624	199	0
		2006	7	19	53073	29	0	9.22379	9.22379	200	0
		2006	7	20	53073	28.3	0	12.2532	12.2532	201	0
		2006	7	21	53073	27.5	0	12.8379	12.8379	202	0
		2006	7	22	53073	27.9	0	13.5202	13.5202	203	0
		2006	7	23	53073	28.8	0	11.2684	11.2684	204	0
		2006	7	24	53073	28.4	0	11.6569	11.6569	205	0
		2006	7	25	53073	27.3	0	12.8278	12.8278	206	0
		2006	7	26	53073	27.8	0	12.8246	12.8246	207	0
		2006	7	27	53073	28.8	0	4.21724	4.21724	208	0
		2006	7	28	53073	27.2	0	12.6239	12.6239	209	0
		2006	7	29	53073	26.9	0	12.523	12.523	210	0
		2006	7	30	53073	29.4	0	12.8139	12.8139	211	0
		2006	7	31	53073	28.3	0	12.909	12.909	212	0
		2006	8	1	53073	28.6	0	12.417	12.417	213	0
		2006	8	2	53073	28.3	0	11.2411	11.2411	214	0
		2006	8	3	53073	29.2	0	8.98989	8.98989	215	0
		2006	8	4	53073	27	0	12.8974	12.8974	216	0
		2006	8	5	53073	26.6	0	12.699	12.699	217	0
		2006	8	6	53073	26.4	0	11.2302	11.2302	218	0
		2006	8	7	53073	26.5	0	11.8141	11.8141	219	0
		2006	8	8	53073	27.6	0	2.81828	2.81828	220	0
		2006	8	9	53073	26.6	0	12.5905	12.5905	221	0
		2006	8	10	53073	26	0	12.3919	12.3919	222	0
		2006	8	11	53073	26	0	9.84787	9.84787	223	0
		2006	8	12	53073	26	0	10.4319	10.4319	224	0
		2006	8	13	53073	23.7	0	11.2114	11.2114	225	0
		2006	8	14	53073	25.8	0	7.59261	7.59261	226	0
		2006	8	15	53073	28.2	0	6.61306	6.61306	227	0
		2006	8	16	53073	27.9	0	11.8886	11.8886	228	0
		2006	8	17	53073	25.9	0.4	5.33755	5.33755	229	0
		2006	8	18	53073	24.5	0	10.0271	10.0271	230	0
		2006	8	19	53073	24.4	0	11.9791	11.9791	231	0
		2006	8	20	53073	24	0	12.4659	12.4659	232	0
		2006	8	21	53073	25	0	12.1709	12.1709	233	0
		2006	8	22	53073	24.3	0	12.3645	12.3645	234	0
		2006	8	23	53073	24	0	12.0697	12.0697	235	0
		2006	8	24	53073	24.7	0	4.24724	4.24724	236	0
		2006	8	25	53073	25.4	0	11.6749	11.6749	237	0
		2006	8	26	53073	24.9	0	9.71815	9.71815	238	0
		2006	8	27	53073	23.3	0	11.2809	11.2809	239	0
		2006	8	28	53073	25.7	0	11.4752	11.4752	240	0
		2006	8	29	53073	25.2	0	12.2561	12.2561	241	0
		2006	8	30	53073	25.4	0	11.7457	11.7457	242	0
		2006	8	31	53073	25.1	0	7.56017	7.56017	243	0
		2006	9	1	53073	23.8	0	11.3727	11.3727	244	0
		2006	9	2	53073	26.5	0	5.40631	5.40631	245	0
		2006	9	3	53073	26.8	0	6.67593	6.67593	246	0
		2006	9	4	53073	25.6	0	11.957	11.957	247	0
		2006	9	5	53073	25.4	0	9.70659	9.70659	248	0
		2006	9	6	53073	25.4	0	5.01015	5.01015	249	0
		2006	9	7	53073	26	0	6.7702	6.7702	250	0
		2006	9	8	53073	24.8	0	9.31404	9.31404	251	0
		2006	9	9	53073	24.4	0	9.11803	9.11803	252	0
		2006	9	10	53073	24.7	0	8.82367	8.82367	253	0
		2006	9	11	53073	24.8	1	6.96354	6.96354	254	0
		2006	9	12	53073	23.5	15	0.79503	0.79503	255	0
		2006	9	13	53073	22.7	1	11.467	11.467	256	0
		2006	9	14	53073	23.2	0.3	4.22017	4.22017	257	0
		2006	9	15	53073	22.8	0	8.82358	8.82358	258	0
		2006	9	16	53073	20.8	0	8.92119	8.92119	259	0
		2006	9	17	53073	23.1	0	11.9593	11.9593	260	0
		2006	9	18	53073	22.3	0	10.0982	10.0982	261	0
		2006	9	19	53073	21.8	0	11.3728	11.3728	262	0
		2006	9	20	53073	22.9	0	10.0014	10.0014	263	0
		2006	9	21	53073	22.8	0	1.4719	1.4719	264	0
		2006	9	22	53073	26.2	9	7.64915	7.64915	265	0
		2006	9	23	53073	20.7	20	0.783218	0.783218	266	0
		2006	9	24	53073	21.6	0	5.7856	5.7856	267	0
		2006	9	25	53073	24.5	0	11.5746	11.5746	268	0
		2006	9	26	53073	22.8	0	11.576	11.576	269	0
		2006	9	27	53073	20.4	0	11.4791	11.4791	270	0
		2006	9	28	53073	20.2	0	4.41134	4.41134	271	0
		2006	9	29	53073	22.5	0	8.92846	8.92846	272	0
		2006	9	30	53073	22.9	0	9.22383	9.22383	273	0
		2006	10	1	53073	25.3	0	10.7959	10.7959	274	0
		2006	10	2	53073	22.8	0	9.22547	9.22547	275	0
		2006	10	3	53073	24	0	9.42268	9.42268	276	0
		2006	10	4	53073	21.9	0	6.08048	6.08048	277	0
		2006	10	5	53073	19	0	11.1936	11.1936	278	0
		2006	10	6	53073	19.9	0	10.998	10.998	279	0
		2006	10	7	53073	21.5	0	8.83542	8.83542	280	0
		2006	10	8	53073	20.6	0	9.1306	9.1306	281	0
		2006	10	9	53073	21.9	0	5.88347	5.88347	282	0
		2006	10	10	53073	21.4	0	3.91499	3.91499	283	0
		2006	10	11	53073	23.4	0	8.93487	8.93487	284	0
		2006	10	12	53073	20	0	11.1013	11.1013	285	0
		2006	10	13	53073	18.4	0	8.24606	8.24606	286	0
		2006	10	14	53073	19.9	0	9.6244	9.6244	287	0
		2006	10	15	53073	18.3	0	2.63097	2.63097	288	0
		2006	10	16	53073	19.5	0	4.69877	4.69877	289	0
		2006	10	17	53073	20.4	0.4	1.1504	1.1504	290	0
		2006	10	18	53073	22.2	32	3.51402	3.51402	291	0
		2006	10	19	53073	18.7	0	1.44234	1.44234	292	0
		2006	10	20	53073	19.8	1	2.03247	2.03247	293	0
		2006	10	21	53073	22.2	0	6.66474	6.66474	294	0
		2006	10	22	53073	20.5	0	3.21209	3.21209	295	0
		2006	10	23	53073	21.9	0	2.81544	2.81544	296	0
		2006	10	24	53073	23.7	0	8.04086	8.04086	297	0
		2006	10	25	53073	19.8	0	5.67244	5.67244	298	0
		2006	10	26	53073	21.7	0	2.21778	2.21778	299	0
		2006	10	27	53073	19.4	0	3.79368	3.79368	300	0
		2006	10	28	53073	22.2	0	7.04752	7.04752	301	0
		2006	10	29	53073	21.7	0	9.5109	9.5109	302	0
		2006	10	30	53073	21	0	9.11442	9.11442	303	0
		2006	10	31	53073	19.2	0	9.30887	9.30887	304	0
		2006	11	1	53073	19.9	0	6.24733	6.24733	305	0
		2006	11	2	53073	18.4	19	0.720458	0.720458	306	0
		2006	11	3	53073	13.5	13	0.716978	0.716978	307	0
		2006	11	4	53073	13.7	6	0.713653	0.713653	308	0
		2006	11	5	53073	16.9	0	3.96617	3.96617	309	0
		2006	11	6	53073	15.2	1	0.707395	0.707395	310	0
		2006	11	7	53073	16.9	78	0	0	311	0
		2006	11	8	53073	16.5	0.1	0.701547	0.701547	312	0
		2006	11	9	53073	18.3	0	4.24806	4.24806	313	0
		2006	11	10	53073	18	0	9.66676	9.66676	314	0
		2006	11	11	53073	16.4	0	9.95732	9.95732	315	0
		2006	11	12	53073	16.7	0	9.65689	9.65689	316	0
		2006	11	13	53073	16.4	0	9.55314	9.55314	317	0
		2006	11	14	53073	14.9	0	9.64628	9.64628	318	0
		2006	11	15	53073	14.2	0	8.26215	8.26215	319	0
		2006	11	16	53073	14.9	1.8	0.67238	0.67238	320	0
		2006	11	17	53073	16.1	0	5.98593	5.98593	321	0
		2006	11	18	53073	15.1	0	9.42671	9.42671	322	0
		2006	11	19	53073	15.9	0	9.71614	9.71614	323	0
		2006	11	20	53073	16.1	0	7.93823	7.93823	324	0
		2006	11	21	53073	16.6	0	4.39201	4.39201	325	0
		2006	11	22	53073	19.4	0	4.09198	4.09198	326	0
		2006	11	23	53073	18.4	0	6.3482	6.3482	327	0
		2006	11	24	53073	17.7	0	6.93233	6.93233	328	0
		2006	11	25	53073	16.8	0	1.22729	1.22729	329	0
		2006	11	26	53073	16.4	0	2.59885	2.59885	330	0
		2006	11	27	53073	14.8	0	8.1925	8.1925	331	0
		2006	11	28	53073	12.1	0	0.626156	0.626156	332	0
		2006	11	29	53073	14.6	0	4.15651	4.15651	333	0
		2006	11	30	53073	13.3	0	1.20851	1.20851	334	0
		2006	12	1	53073	11.8	0.1	0.615995	0	335	0
		2006	12	2	53073	14.1	0	0.808111	0.808111	336	0
		2006	12	3	53073	15.3	0	8.3542	8.3542	337	0
		2006	12	4	53073	18.1	0	8.44598	8.44598	338	0
		2006	12	5	53073	17.1	1	8.8323	8.8323	339	0
		2006	12	6	53073	13.9	0	4.81121	4.81121	340	0
		2006	12	7	53073	11.1	0.1	3.82738	0	341	0
		2006	12	8	53073	16.4	0	6.36957	6.36957	342	0
		2006	12	9	53073	11.2	0	9.20281	0	343	0
		2006	12	10	53073	8.8	0	8.9044	0	344	0
		2006	12	11	53073	10.1	0	2.73815	0	345	0
		2006	12	12	53073	8.5	0	2.6374	0	346	0
		2006	12	13	53073	10.4	0	1.36305	0	347	0
		2006	12	14	53073	10	0	8.59504	0	348	0
		2006	12	15	53073	12.2	0	2.33686	2.33686	349	0
		2006	12	16	53073	13.2	0	7.61078	7.61078	350	0
		2006	12	17	53073	11.5	0	8.48668	0	351	0
		2006	12	18	53073	12.1	0	5.45582	5.45582	352	0
		2006	12	19	53073	7	2	5.84432	0	353	0
		2006	12	20	53073	7.1	9	0.569336	0	354	0
		2006	12	21	53073	9.9	0	8.67319	0	355	0
		2006	12	22	53073	7.8	0.1	2.71634	0	356	0
		2006	12	23	53073	7.3	0.9	0.568212	0	357	0
		2006	12	24	53073	9.1	0	0.566795	0	358	0
		2006	12	25	53073	10.4	0	4.37342	0	359	0
		2006	12	26	53073	9.3	0	8.57045	0	360	0
		2006	12	27	53073	7.8	0	8.4722	0	361	0
		2006	12	28	53073	7.3	0	8.17952	0	362	0
		2006	12	29	53073	9.2	0	8.66853	0	363	0
		2006	12	30	53073	11	0	8.08336	0	364	0
		2006	12	31	53073	13	0	8.66898	8.66898	365	0
		2007	1	1	53073	10.8	0	7.30398	0	1	0
		2007	1	2	53073	12.9	0	9.06215	9.06215	2	0
		2007	1	3	53073	9.9	0	8.77196	0	3	0
		2007	1	4	53073	11.7	0	4.57527	0	4	0
		2007	1	5	53073	11.7	0	7.99458	0	5	0
		2007	1	6	53073	10.6	0	8.97303	0	6	0
		2007	1	7	53073	10.2	0	7.70599	0	7	0
		2007	1	8	53073	11.1	0	5.76501	0	8	0
		2007	1	9	53073	11.9	0	9.07901	0	9	0
		2007	1	10	53073	9	0	6.24929	0	10	0
		2007	1	11	53073	10.4	0	8.88904	0	11	0
		2007	1	12	53073	10.9	0	9.08821	0	12	0
		2007	1	13	53073	10.2	0	9.18873	0	13	0
		2007	1	14	53073	9.8	0	2.84054	0	14	0
		2007	1	15	53073	10	0	0.595431	0	15	0
		2007	1	16	53073	9.5	0	1.28162	0	16	0
		2007	1	17	53073	11.3	0	9.00775	0	17	0
		2007	1	18	53073	12.5	0	6.47024	6.47024	18	0
		2007	1	19	53073	16.6	0	9.30903	9.30903	19	0
		2007	1	20	53073	15.2	0	9.31326	9.31326	20	0
		2007	1	21	53073	11.5	0	6.18612	0	21	0
		2007	1	22	53073	13.5	0	2.76618	2.76618	22	0
		2007	1	23	53073	10.7	0	8.34544	0	23	0
		2007	1	24	53073	8.7	0	9.32828	0	24	0
		2007	1	25	53073	6.7	6	1.5025	0	25	0
		2007	1	26	53073	5.5	41	0.624819	0	26	0
		2007	1	27	53073	7.4	0	9.14339	0	27	0
		2007	1	28	53073	5.3	0	0.630785	0	28	0
		2007	1	29	53073	7.9	1.5	0.633743	0	29	0
		2007	1	30	53073	9.8	1.1	0.635572	0	30	0
		2007	1	31	53073	10.8	0	2.40087	0	31	0
		2007	2	1	53073	9	0	9.64979	0	32	0
		2007	2	2	53073	7.4	0	1.78207	0	33	0
		2007	2	3	53073	7.1	3	0.646746	0	34	0
		2007	2	4	53073	9.4	21	0.648911	0	35	0
		2007	2	5	53073	12	4	1.92464	0	36	0
		2007	2	6	53073	11.1	0	7.9996	0	37	0
		2007	2	7	53073	12.3	0	8.39326	8.39326	38	0
		2007	2	8	53073	13.9	12	0.658987	0.658987	39	0
		2007	2	9	53073	13.3	0	9.76962	9.76962	40	0
		2007	2	10	53073	16.1	0	9.28246	9.28246	41	0
		2007	2	11	53073	17	0	3.60394	3.60394	42	0
		2007	2	12	53073	19.4	0	5.76028	5.76028	43	0
		2007	2	13	53073	15.9	0	9.97374	9.97374	44	0
		2007	2	14	53073	15.3	0	4.09946	4.09946	45	0
		2007	2	15	53073	14.7	0	7.91994	7.91994	46	0
		2007	2	16	53073	10.9	14	10.076	0	47	0
		2007	2	17	53073	13.7	0	8.11899	8.11899	48	0
		2007	2	18	53073	13.4	0.6	1.07242	1.07242	49	0
		2007	2	19	53073	11.4	0	8.61105	0	50	0
		2007	2	20	53073	10.1	0.3	0.880075	0	51	0
		2007	2	21	53073	13	0	0.881643	0.881643	52	0
		2007	2	22	53073	12.6	0	4.79695	4.79695	53	0
		2007	2	23	53073	15.5	0	7.53833	7.53833	54	0
		2007	2	24	53073	16.7	0	7.93084	7.93084	55	0
		2007	2	25	53073	15.7	0.5	5.29026	5.29026	56	0
		2007	2	26	53073	14.3	0	7.93155	7.93155	57	0
		2007	2	27	53073	15.2	0	10.8659	10.8659	58	0
		2007	2	28	53073	17.3	0	6.85689	6.85689	59	0
		2007	3	1	53073	19.5	0	10.9642	10.9642	60	0
		2007	3	2	53073	20.2	0	8.9114	8.9114	61	0
		2007	3	3	53073	21	0	6.07729	6.07729	62	0
		2007	3	4	53073	16.6	0	9.98748	9.98748	63	0
		2007	3	5	53073	16.5	0	10.4754	10.4754	64	0
		2007	3	6	53073	14.4	0	0.70534	0.70534	65	0
		2007	3	7	53073	16.8	0	5.59141	5.59141	66	0
		2007	3	8	53073	16.1	0	10.8661	10.8661	67	0
		2007	3	9	53073	13.7	0	8.91263	8.91263	68	0
		2007	3	10	53073	16.5	0	10.9635	10.9635	69	0
		2007	3	11	53073	12.9	0	10.9637	10.9637	70	0
		2007	3	12	53073	10.9	0	4.52032	0	71	0
		2007	3	13	53073	10.6	0	10.7683	0	72	0
		2007	3	14	53073	11	0	10.4758	0	73	0
		2007	3	15	53073	12.3	0	10.8661	10.8661	74	0
		2007	3	16	53073	12.2	0	9.01161	9.01161	75	0
		2007	3	17	53073	13.8	0	9.50013	9.50013	76	0
		2007	3	18	53073	13	0	10.866	10.866	77	0
		2007	3	19	53073	16	0	10.2814	10.2814	78	0
		2007	3	20	53073	10.9	0	8.03794	0	79	0
		2007	3	21	53073	9.9	0	7.3559	0	80	0
		2007	3	22	53073	9	0	11.7452	0	81	0
		2007	3	23	53073	12.5	0	8.82057	8.82057	82	0
		2007	3	24	53073	15.8	0	11.4536	11.4536	83	0
		2007	3	25	53073	10.3	0	10.9665	0	84	0
		2007	3	26	53073	11.7	3	0.732177	0	85	0
		2007	3	27	53073	12.5	22	0.733639	0.733639	86	0
		2007	3	28	53073	10.6	16	0.735392	0	87	0
		2007	3	29	53073	12.3	0.4	1.80872	1.80872	88	0
		2007	3	30	53073	13.5	0	2.78554	2.78554	89	0
		2007	3	31	53073	15.3	4	7.75705	7.75705	90	0
		2007	4	1	53073	13.5	3	2.3011	2.3011	91	0
		2007	4	2	53073	14.5	0.5	3.66716	3.66716	92	0
		2007	4	3	53073	13.7	0	7.85872	7.85872	93	0
		2007	4	4	53073	12.5	0.1	1.52732	1.52732	94	0
		2007	4	5	53073	8.3	5	2.69837	0	95	0
		2007	4	6	53073	12.4	11	2.70028	2.70028	96	0
		2007	4	7	53073	12.9	18	3.482	3.482	97	0
		2007	4	8	53073	13.9	0	4.55622	4.55622	98	0
		2007	4	9	53073	12.7	0	0.758258	0.758258	99	0
		2007	4	10	53073	14.1	0	1.44292	1.44292	100	0
		2007	4	11	53073	12.1	0	2.3218	2.3218	101	0
		2007	4	12	53073	13.3	0.5	0.765209	0.765209	102	0
		2007	4	13	53073	16.2	1.1	6.90604	6.90604	103	0
		2007	4	14	53073	14.5	2.8	0.769736	0.769736	104	0
		2007	4	15	53073	17.4	0	3.30639	3.30639	105	0
		2007	4	16	53073	15.5	0	11.3965	11.3965	106	0
		2007	4	17	53073	15.7	0	11.9844	11.9844	107	0
		2007	4	18	53073	16.1	0	11.9873	11.9873	108	0
		2007	4	19	53073	17.9	0	5.55811	5.55811	109	0
		2007	4	20	53073	15.9	0	10.7268	10.7268	110	0
		2007	4	21	53073	16.7	0	7.80639	7.80639	111	0
		2007	4	22	53073	16.2	0	7.12679	7.12679	112	0
		2007	4	23	53073	17.7	0	12.0044	12.0044	113	0
		2007	4	24	53073	18.5	0	12.2032	12.2032	114	0
		2007	4	25	53073	17.7	0	5.96669	5.96669	115	0
		2007	4	26	53073	16.5	0.4	0.900387	0.900387	116	0
		2007	4	27	53073	17.9	6	1.29348	1.29348	117	0
		2007	4	28	53073	16.3	8.3	2.27136	2.27136	118	0
		2007	4	29	53073	16.7	0	6.85283	6.85283	119	0
		2007	4	30	53073	18.9	0	8.71514	8.71514	120	0
		2007	5	1	53073	16.8	0	7.64606	7.64606	121	0
		2007	5	2	53073	15.5	2	0.91909	0.91909	122	0
		2007	5	3	53073	16.3	7	5.11686	5.11686	123	0
		2007	5	4	53073	16.3	0	8.6324	8.6324	124	0
		2007	5	5	53073	17.4	0	12.3439	12.3439	125	0
		2007	5	6	53073	18.7	0	11.7623	11.7623	126	0
		2007	5	7	53073	18.4	0	13.1333	13.1333	127	0
		2007	5	8	53073	19	0	13.3321	13.3321	128	0
		2007	5	9	53073	22.6	0	13.2391	13.2391	129	0
		2007	5	10	53073	21.5	0	13.0481	13.0481	130	0
		2007	5	11	53073	25.5	0	12.0758	12.0758	131	0
		2007	5	12	53073	21.8	0	12.7637	12.7637	132	0
		2007	5	13	53073	22.7	0	7.69057	7.69057	133	0
		2007	5	14	53073	22.7	0	11.5026	11.5026	134	0
		2007	5	15	53073	16.1	0	13.3619	13.3619	135	0
		2007	5	16	53073	18.5	0	10.2408	10.2408	136	0
		2007	5	17	53073	22	0	9.46348	9.46348	137	0
		2007	5	18	53073	24	0	12.3976	12.3976	138	0
		2007	5	19	53073	21.4	0	12.4992	12.4992	139	0
		2007	5	20	53073	19.4	0	7.52084	7.52084	140	0
		2007	5	21	53073	20.3	0	11.53	11.53	141	0
		2007	5	22	53073	20.9	1.1	1.66564	1.66564	142	0
		2007	5	23	53073	21.5	4	5.08793	5.08793	143	0
		2007	5	24	53073	20.9	0	10.0745	10.0745	144	0
		2007	5	25	53073	22	0	8.90522	8.90522	145	0
		2007	5	26	53073	21.6	2	8.41996	8.41996	146	0
		2007	5	27	53073	20.3	0	12.0396	12.0396	147	0
		2007	5	28	53073	21.4	0	14.0953	14.0953	148	0
		2007	5	29	53073	20.1	0	12.7303	12.7303	149	0
		2007	5	30	53073	21.5	0	13.2221	13.2221	150	0
		2007	5	31	53073	23.6	0	4.91616	4.91616	151	0
		2007	6	1	53073	21.6	0	12.8367	12.8367	152	0
		2007	6	2	53073	20	0	12.9377	12.9377	153	0
		2007	6	3	53073	19.1	0	12.94	12.94	154	0
		2007	6	4	53073	23.7	0.3	11.965	11.965	155	0
		2007	6	5	53073	20.3	6	3.65642	3.65642	156	0
		2007	6	6	53073	20.1	0	10.9921	10.9921	157	0
		2007	6	7	53073	21.2	0	13.4393	13.4393	158	0
		2007	6	8	53073	22.1	0	12.8545	12.8545	159	0
		2007	6	9	53073	24	0	9.92308	9.92308	160	0
		2007	6	10	53073	21.1	0	2.88329	2.88329	161	0
		2007	6	11	53073	24	0	13.4474	13.4474	162	0
		2007	6	12	53073	22.5	0	11.9819	11.9819	163	0
		2007	6	13	53073	22.3	0	12.9612	12.9612	164	0
		2007	6	14	53073	26.3	0	9.93107	9.93107	165	0
		2007	6	15	53073	27	0	6.21587	6.21587	166	0
		2007	6	16	53073	25.6	0	2.59791	2.59791	167	0
		2007	6	17	53073	25.1	0.3	8.17399	8.17399	168	0
		2007	6	18	53073	25.5	0	8.95718	8.95718	169	0
		2007	6	19	53073	25.2	0	12.6752	12.6752	170	0
		2007	6	20	53073	25.8	0	11.0127	11.0127	171	0
		2007	6	21	53073	26.4	0	13.4586	13.4586	172	0
		2007	6	22	53073	23.2	0	13.8505	13.8505	173	0
		2007	6	23	53073	21.9	0	9.54703	9.54703	174	0
		2007	6	24	53073	23.4	0	12.6771	12.6771	175	0
		2007	6	25	53073	28	0	13.9492	13.9492	176	0
		2007	6	26	53073	23.9	2	3.38468	3.38468	177	0
		2007	6	27	53073	21.5	0.6	1.81957	1.81957	178	0
		2007	6	28	53073	23.5	0	8.2749	8.2749	179	0
		2007	6	29	53073	23.8	0	12.8725	12.8725	180	0
		2007	6	30	53073	23.9	0	12.3829	12.3829	181	0
		2007	7	1	53073	23.3	0	10.5239	10.5239	182	0
		2007	7	2	53073	23.4	0	12.8707	12.8707	183	0
		2007	7	3	53073	25.6	0	13.2612	13.2612	184	0
		2007	7	4	53073	25.7	0	13.3579	13.3579	185	0
		2007	7	5	53073	25.4	0	10.6175	10.6175	186	0
		2007	7	6	53073	23.5	0	14.0403	14.0403	187	0
		2007	7	7	53073	23.8	0	13.55	13.55	188	0
		2007	7	8	53073	25.4	0	12.9617	12.9617	189	0
		2007	7	9	53073	23.9	0	10.2213	10.2213	190	0
		2007	7	10	53073	23	0	11.0999	11.0999	191	0
		2007	7	11	53073	22.9	0	12.0766	12.0766	192	0
		2007	7	12	53073	24.2	0	9.33634	9.33634	193	0
		2007	7	13	53073	23.8	0	12.0729	12.0729	194	0
		2007	7	14	53073	23.9	0	12.4624	12.4624	195	0
		2007	7	15	53073	23.9	0	9.03727	9.03727	196	0
		2007	7	16	53073	25	0	13.1427	13.1427	197	0
		2007	7	17	53073	25.1	0	10.5976	10.5976	198	0
		2007	7	18	53073	26.3	0	7.17252	7.17252	199	0
		2007	7	19	53073	26.2	0	7.46398	7.46398	200	0
		2007	7	20	53073	25.4	0	10.1019	10.1019	201	0
		2007	7	21	53073	27.1	0	9.90402	9.90402	202	0
		2007	7	22	53073	26.4	0	6.28339	6.28339	203	0
		2007	7	23	53073	28.5	0	13.6152	13.6152	204	0
		2007	7	24	53073	26.7	0	13.6128	13.6128	205	0
		2007	7	25	53073	25.1	0	9.60038	9.60038	206	0
		2007	7	26	53073	25.5	0	12.8246	12.8246	207	0
		2007	7	27	53073	26.2	0	12.3331	12.3331	208	0
		2007	7	28	53073	25.9	0	12.6239	12.6239	209	0
		2007	7	29	53073	26.4	0	11.9364	11.9364	210	0
		2007	7	30	53073	27.2	0	12.4231	12.4231	211	0
		2007	7	31	53073	26.4	0	12.4199	12.4199	212	0
		2007	8	1	53073	26.4	0	7.23552	7.23552	213	0
		2007	8	2	53073	26.3	0.1	8.30796	8.30796	214	0
		2007	8	3	53073	26.7	0	9.1851	9.1851	215	0
		2007	8	4	53073	25.4	0	11.9201	11.9201	216	0
		2007	8	5	53073	25.5	4	9.66899	9.66899	217	0
		2007	8	6	53073	27	0	7.22191	7.22191	218	0
		2007	8	7	53073	25.5	1	6.63267	6.63267	219	0
		2007	8	8	53073	25.3	0	5.94577	5.94577	220	0
		2007	8	9	53073	25.4	0.5	4.08666	4.08666	221	0
		2007	8	10	53073	26	0	5.45256	5.45256	222	0
		2007	8	11	53073	26.3	0	11.5099	11.5099	223	0
		2007	8	12	53073	25.7	4	5.44752	5.44752	224	0
		2007	8	13	53073	23.3	0	12.4822	12.4822	225	0
		2007	8	14	53073	25.3	0	12.3819	12.3819	226	0
		2007	8	15	53073	26.9	0	12.477	12.477	227	0
		2007	8	16	53073	26.5	0	12.0836	12.0836	228	0
		2007	8	17	53073	25.6	0.3	3.08918	3.08918	229	0
		2007	8	18	53073	25.8	0	10.0271	10.0271	230	0
		2007	8	19	53073	26.5	0	6.60333	6.60333	231	0
		2007	8	20	53073	25.5	0	7.8718	7.8718	232	0
		2007	8	21	53073	24.8	0	12.1709	12.1709	233	0
		2007	8	22	53073	21.6	0	12.3645	12.3645	234	0
		2007	8	23	53073	21.9	0	12.3623	12.3623	235	0
		2007	8	24	53073	21.5	1	2.38979	2.38979	236	0
		2007	8	25	53073	23	1.3	0.82436	0.82436	237	0
		2007	8	26	53073	26.3	0	3.95049	3.95049	238	0
		2007	8	27	53073	25.6	0	11.4765	11.4765	239	0
		2007	8	28	53073	26.9	0	9.71517	9.71517	240	0
		2007	8	29	53073	30.7	0	10.0074	10.0074	241	22.2756
		2007	8	30	53073	25	0	11.3748	11.3748	242	0
		2007	8	31	53073	23.7	0	9.02705	9.02705	243	0
		2007	9	1	53073	22.9	0	12.0577	12.0577	244	0
		2007	9	2	53073	23.4	0	11.47	11.47	245	0
		2007	9	3	53073	23.1	0	11.6644	11.6644	246	0
		2007	9	4	53073	22.6	0	9.51215	9.51215	247	0
		2007	9	5	53073	22.7	7	4.62018	4.62018	248	0
		2007	9	6	53073	23.5	0	9.70616	9.70616	249	0
		2007	9	7	53073	22	0	11.8583	11.8583	250	0
		2007	9	8	53073	24.2	0	10.1943	10.1943	251	0
		2007	9	9	53073	23.6	0	10.3905	10.3905	252	0
		2007	9	10	53073	23.8	0	6.08354	6.08354	253	0
		2007	9	11	53073	23.7	0	9.41061	9.41061	254	0
		2007	9	12	53073	23.2	0	4.51519	4.51519	255	0
		2007	9	13	53073	23.6	0	6.86526	6.86526	256	0
		2007	9	14	53073	23.3	53.4	1.86985	1.86985	257	0
		2007	9	15	53073	21.9	0	4.90523	4.90523	258	0
		2007	9	16	53073	21.8	0	10.097	10.097	259	0
		2007	9	17	53073	23.9	0	8.62813	8.62813	260	0
		2007	9	18	53073	23	0.4	8.82357	8.82357	261	0
		2007	9	19	53073	21.6	0.1	1.08156	1.08156	262	0
		2007	9	20	53073	21.9	0.6	7.25593	7.25593	263	0
		2007	9	21	53073	22.4	66	1.4719	1.4719	264	0
		2007	9	22	53073	21	4	0.784395	0.784395	265	0
		2007	9	23	53073	21.6	0	2.64655	2.64655	266	0
		2007	9	24	53073	21.7	0	10.2	10.2	267	0
		2007	9	25	53073	21.6	0	8.63131	8.63131	268	0
		2007	9	26	53073	22.8	0	7.15964	7.15964	269	0
		2007	9	27	53073	18.6	0	8.6508	8.6508	270	0
		2007	9	28	53073	15.9	0	8.30171	8.30171	271	0
		2007	9	29	53073	21.6	0	8.83009	8.83009	272	0
		2007	9	30	53073	21.6	0	10.599	10.599	273	0
		2007	10	1	53073	22.3	0	7.55452	7.55452	274	0
		2007	10	2	53073	22.1	0.2	3.03488	3.03488	275	0
		2007	10	3	53073	23.6	0	2.54236	2.54236	276	0
		2007	10	4	53073	18.8	12	2.14885	2.14885	277	0
		2007	10	5	53073	20.8	0.8	8.34242	8.34242	278	0
		2007	10	6	53073	22.6	0	10.6045	10.6045	279	0
		2007	10	7	53073	21.5	0	9.81867	9.81867	280	0
		2007	10	8	53073	21.2	6	9.32699	9.32699	281	0
		2007	10	9	53073	19.6	0	7.16335	7.16335	282	0
		2007	10	10	53073	18.6	0.9	10.5098	10.5098	283	0
		2007	10	11	53073	16	97	0.862847	0.862847	284	0
		2007	10	12	53073	17.6	0.6	4.60294	4.60294	285	0
		2007	10	13	53073	17.3	0	10.7078	10.7078	286	0
		2007	10	14	53073	17.1	0	8.34408	8.34408	287	0
		2007	10	15	53073	17.6	0	6.47212	6.47212	288	0
		2007	10	16	53073	17.9	3.4	0.756977	0.756977	289	0
		2007	10	17	53073	17.9	0	1.1504	1.1504	290	0
		2007	10	18	53073	17.8	27	0.753871	0.753871	291	0
		2007	10	19	53073	17.4	0	8.04607	8.04607	292	0
		2007	10	20	53073	18.5	1	10.0169	10.0169	293	0
		2007	10	21	53073	18.1	0	8.4394	8.4394	294	0
		2007	10	22	53073	18	0.4	7.55066	7.55066	295	0
		2007	10	23	53073	17.7	0.4	1.63205	1.63205	296	0
		2007	10	24	53073	18	54	0.93993	0.93993	297	0
		2007	10	25	53073	15.8	0	4.4882	4.4882	298	0
		2007	10	26	53073	15.9	0	3.69736	3.69736	299	0
		2007	10	27	53073	13	0.7	2.21552	2.21552	300	0
		2007	10	28	53073	15.2	0	7.93472	7.93472	301	0
		2007	10	29	53073	16.3	0	4.48025	4.48025	302	0
		2007	10	30	53073	15.9	0	10.1009	10.1009	303	0
		2007	10	31	53073	16	0	10.394	10.394	304	0
		2007	11	1	53073	15.1	0	5.95131	5.95131	305	0
		2007	11	2	53073	13	0	7.92211	7.92211	306	0
		2007	11	3	53073	14	0	10.0886	10.0886	307	0
		2007	11	4	53073	12.9	0	9.78942	9.78942	308	0
		2007	11	5	53073	15.4	0	5.44584	5.44584	309	0
		2007	11	6	53073	15.8	0	8.7953	8.7953	310	0
		2007	11	7	53073	15.9	0	8.49639	8.49639	311	0
		2007	11	8	53073	14.4	0	9.77443	9.77443	312	0
		2007	11	9	53073	12.3	0	0.697597	0.697597	313	0
		2007	11	10	53073	13	0	5.62362	5.62362	314	0
		2007	11	11	53073	13.2	0	9.76065	9.76065	315	0
		2007	11	12	53073	11.4	0	5.4185	0	316	0
		2007	11	13	53073	13.8	0	4.6255	4.6255	317	0
		2007	11	14	53073	13.3	0	8.267	8.267	318	0
		2007	11	15	53073	12.5	0	9.73945	9.73945	319	0
		2007	11	16	53073	7.4	0	9.83257	0	320	0
		2007	11	17	53073	6.5	0	9.92437	0	321	0
		2007	11	18	53073	9.3	0	9.82033	0	322	0
		2007	11	19	53073	11.3	0	1.64575	0	323	0
		2007	11	20	53073	11.8	0.4	0.854312	0	324	0
		2007	11	21	53073	16.4	0	2.12964	2.12964	325	0
		2007	11	22	53073	11.3	0	0.747768	0	326	0
		2007	11	23	53073	11.3	0.1	1.23543	0	327	0
		2007	11	24	53073	10.6	0	6.14652	0	328	0
		2007	11	25	53073	11.7	0	9.28612	0	329	0
		2007	11	26	53073	9.8	0	9.1807	0	330	0
		2007	11	27	53073	11.5	0	8.7822	0	331	0
		2007	11	28	53073	11.4	0	6.32101	0	332	0
		2007	11	29	53073	9.5	0	8.67097	0	333	0
		2007	11	30	53073	11.4	0	8.37076	0	334	0
		2007	12	1	53073	11.5	0	9.24809	0	335	0
		2007	12	2	53073	13.2	0	8.75171	8.75171	336	0
		2007	12	3	53073	14.4	0	6.19745	6.19745	337	0
		2007	12	4	53073	15.6	0	8.34772	8.34772	338	0
		2007	12	5	53073	13.5	0	8.34331	8.34331	339	0
		2007	12	6	53073	12.6	0	7.65141	7.65141	340	0
		2007	12	7	53073	13.8	0	5.00301	5.00301	341	0
		2007	12	8	53073	13.8	0	4.99846	4.99846	342	0
		2007	12	9	53073	17	0	9.20281	9.20281	343	0
		2007	12	10	53073	12.1	0	9.00299	9.00299	344	0
		2007	12	11	53073	10	0	9.1941	0	345	0
		2007	12	12	53073	6.8	0	8.79789	0	346	0
		2007	12	13	53073	7.4	0	8.79348	0	347	0
		2007	12	14	53073	8.8	0	8.8876	0	348	0
		2007	12	15	53073	6.6	0.6	6.83136	0	349	0
		2007	12	16	53073	8.6	0	5.07006	0	350	0
		2007	12	17	53073	5.7	0	1.06169	0	351	0
		2007	12	18	53073	6.9	13	1.25632	0	352	0
		2007	12	19	53073	11.3	1.1	0.57088	0	353	0
		2007	12	20	53073	11.6	4	0.569336	0	354	0
		2007	12	21	53073	14	13	0.568819	0.568819	355	0
		2007	12	22	53073	11.8	2	0.568002	0	356	0
		2007	12	23	53073	12	0	0.568212	0	357	0
		2007	12	24	53073	11.3	0	3.20327	0	358	0
		2007	12	25	53073	10.3	0	8.76632	0	359	0
		2007	12	26	53073	9.8	9	2.32396	0	360	0
		2007	12	27	53073	12.1	0	8.08218	8.08218	361	0
		2007	12	28	53073	10.3	0	8.2772	0	362	0
		2007	12	29	53073	8.1	0	7.49727	0	363	0
		2007	12	30	53073	10.6	0	7.39967	0	364	0
		2007	12	31	53073	7.6	0	8.66898	0	365	0
		2008	1	1	53073	7.9	0	8.76828	0	1	0
		2008	1	2	53073	8.6	6	1.74194	0	2	0
		2008	1	3	53073	10.2	0.3	1.74346	0	3	0
		2008	1	4	53073	10	0	8.77346	0	4	0
		2008	1	5	53073	10.7	0	4.47991	0	5	0
		2008	1	6	53073	17.5	0	9.07096	9.07096	6	0
		2008	1	7	53073	13.8	0	4.58211	4.58211	7	0
		2008	1	8	53073	10.8	0	0.971077	0	8	0
		2008	1	9	53073	12	0	6.1489	0	9	0
		2008	1	10	53073	11.9	0	4.29556	0	10	0
		2008	1	11	53073	12.6	0	7.5223	7.5223	11	0
		2008	1	12	53073	10.4	0	9.3812	0	12	0
		2008	1	13	53073	9.4	0	9.38398	0	13	0
		2008	1	14	53073	9.7	0.2	1.96113	0	14	0
		2008	1	15	53073	9.9	0	6.65509	0	15	0
		2008	1	16	53073	14.5	0	7.83078	7.83078	16	0
		2008	1	17	53073	11.7	0	5.68468	0	17	0
		2008	1	18	53073	16.2	0	9.30575	9.30575	18	0
		2008	1	19	53073	13.1	0	9.21075	9.21075	19	0
		2008	1	20	53073	10.6	0	9.01886	0	20	0
		2008	1	21	53073	10.7	0	3.44727	0	21	0
		2008	1	22	53073	13.5	0	9.32106	9.32106	22	0
		2008	1	23	53073	12.4	0	9.22632	9.22632	23	0
		2008	1	24	53073	12	0	3.26184	0	24	0
		2008	1	25	53073	13.7	0	6.39566	6.39566	25	0
		2008	1	26	53073	9.8	0	7.76988	0	26	0
		2008	1	27	53073	10.9	0	9.14339	0	27	0
		2008	1	28	53073	12.1	0	9.83201	9.83201	28	0
		2008	1	29	53073	9.3	0	9.54146	0	29	0
		2008	1	30	53073	9.4	0	9.68024	0	30	0
		2008	1	31	53073	9.2	0	8.57008	0	31	0
		2008	2	1	53073	10	0	8.67039	0	32	0
		2008	2	2	53073	11.3	0	3.09179	0	33	0
		2008	2	3	53073	10.4	0	5.15125	0	34	0
		2008	2	4	53073	12.4	0	7.40644	7.40644	35	0
		2008	2	5	53073	12.1	0	9.7592	9.7592	36	0
		2008	2	6	53073	12.5	0	10.0563	10.0563	37	0
		2008	2	7	53073	10.6	0	8.68766	0	38	0
		2008	2	8	53073	9	0	7.22121	0	39	0
		2008	2	9	53073	11.3	0	6.63518	0	40	0
		2008	2	10	53073	9.9	0	7.51879	0	41	0
		2008	2	11	53073	8.8	0	0.666425	0	42	0
		2008	2	12	53073	10.7	3	1.15783	0	43	0
		2008	2	13	53073	9.2	1.3	0.768814	0	44	0
		2008	2	14	53073	11.5	0.7	0.672063	0	45	0
		2008	2	15	53073	12.4	0	1.55572	1.55572	46	0
		2008	2	16	53073	10.5	0	6.94314	0	47	0
		2008	2	17	53073	9.8	3	0.776844	0	48	0
		2008	2	18	53073	11.3	14.5	0.680215	0	49	0
		2008	2	19	53073	11.4	14	0.682231	0	50	0
		2008	2	20	53073	14.6	0.1	1.07547	1.07547	51	0
		2008	2	21	53073	13.8	0	3.13245	3.13245	52	0
		2008	2	22	53073	12.2	0	10.3753	10.3753	53	0
		2008	2	23	53073	11.8	0	9.78873	0	54	0
		2008	2	24	53073	9.5	8	0.690493	0	55	0
		2008	2	25	53073	14.9	0	7.7358	7.7358	56	0
		2008	2	26	53073	14.4	0	8.71432	8.71432	57	0
		2008	2	27	53073	15	0	10.182	10.182	58	0
		2008	2	28	53073	12.7	2	1.18611	1.18611	59	0
		2008	2	29	53073	13.6	0	8.61776	8.61776	60	0
		2008	3	1	53073	16.8	0	8.81399	8.81399	61	0
		2008	3	2	53073	14.8	0	10.7692	10.7692	62	0
		2008	3	3	53073	13.9	0	9.79147	9.79147	63	0
		2008	3	4	53073	12.9	0	7.25132	7.25132	64	0
		2008	3	5	53073	9.3	0	10.4762	0	65	0
		2008	3	6	53073	8.6	0	10.9644	0	66	0
		2008	3	7	53073	9.7	0	9.01084	0	67	0
		2008	3	8	53073	12.6	0	10.7684	10.7684	68	0
		2008	3	9	53073	12.9	0	10.0849	10.0849	69	0
		2008	3	10	53073	11.8	0	0.809138	0	70	0
		2008	3	11	53073	19.7	0	6.47306	6.47306	71	0
		2008	3	12	53073	19.5	0	10.0852	10.0852	72	0
		2008	3	13	53073	15.4	0	10.1823	10.1823	73	0
		2008	3	14	53073	13.2	0	9.59735	9.59735	74	0
		2008	3	15	53073	18.5	0	4.03512	4.03512	75	0
		2008	3	16	53073	18.8	0	8.03696	8.03696	76	0
		2008	3	17	53073	13.5	0	6.96418	6.96418	77	0
		2008	3	18	53073	15.8	0	9.89145	9.89145	78	0
		2008	3	19	53073	12.8	0	9.98858	9.98858	79	0
		2008	3	20	53073	10.9	0	3.2603	0	80	0
		2008	3	21	53073	13.4	0	10.1847	10.1847	81	0
		2008	3	22	53073	16.5	2.9	5.40812	5.40812	82	0
		2008	3	23	53073	8.4	0	10.0884	0	83	0
		2008	3	24	53073	14.6	0	9.60189	9.60189	84	0
		2008	3	25	53073	16.4	0	8.92087	8.92087	85	0
		2008	3	26	53073	16	0	5.70469	5.70469	86	0
		2008	3	27	53073	15.3	0	3.65941	3.65941	87	0
		2008	3	28	53073	20.3	0	10.8728	10.8728	88	0
		2008	3	29	53073	15	0	1.42093	1.42093	89	0
		2008	3	30	53073	15.8	0	8.1467	8.1467	90	0
		2008	3	31	53073	14.3	0	11.6564	11.6564	91	0
		2008	4	1	53073	16.7	0	11.658	11.658	92	0
		2008	4	2	53073	16.6	0	11.6592	11.6592	93	0
		2008	4	3	53073	15.8	0	12.2458	12.2458	94	0
		2008	4	4	53073	14	0	4.35525	4.35525	95	0
		2008	4	5	53073	14.5	0	11.664	11.664	96	0
		2008	4	6	53073	19	0	6.89252	6.89252	97	0
		2008	4	7	53073	13.7	0	0.755852	0.755852	98	0
		2008	4	8	53073	17.5	0.7	5.92254	5.92254	99	0
		2008	4	9	53073	19.2	0.9	1.24812	1.24812	100	0
		2008	4	10	53073	20.8	0	9.6292	9.6292	101	0
		2008	4	11	53073	16.3	0	3.98018	3.98018	102	0
		2008	4	12	53073	14.2	0	9.53696	9.53696	103	0
		2008	4	13	53073	15.3	0	11.3912	11.3912	104	0
		2008	4	14	53073	16.1	0	12.0755	12.0755	105	0
		2008	4	15	53073	11.9	0	11.2993	0	106	0
		2008	4	16	53073	14.3	0	5.2606	5.2606	107	0
		2008	4	17	53073	16.4	0	7.99156	7.99156	108	0
		2008	4	18	53073	17.9	0	7.60491	7.60491	109	0
		2008	4	19	53073	16.8	0.9	5.0741	5.0741	110	0
		2008	4	20	53073	16.4	4	4.68702	4.68702	111	0
		2008	4	21	53073	17.6	0	11.2209	11.2209	112	0
		2008	4	22	53073	18.2	0	12.784	12.784	113	0
		2008	4	23	53073	19.2	0.7	10.7406	10.7406	114	0
		2008	4	24	53073	20.5	0	12.0115	12.0115	115	0
		2008	4	25	53073	18.9	0	9.57758	9.57758	116	0
		2008	4	26	53073	18.7	0	12.6039	12.6039	117	0
		2008	4	27	53073	16.2	0	10.7551	10.7551	118	0
		2008	4	28	53073	18	0	1.59235	1.59235	119	0
		2008	4	29	53073	16.2	0	11.7384	11.7384	120	0
		2008	4	30	53073	19.7	0	12.6198	12.6198	121	0
		2008	5	1	53073	16.2	0	9.3079	9.3079	122	0
		2008	5	2	53073	16.2	0	11.1653	11.1653	123	0
		2008	5	3	53073	17.3	0	11.0712	11.0712	124	0
		2008	5	4	53073	17.8	0	9.51432	9.51432	125	0
		2008	5	5	53073	20	0	9.42064	9.42064	126	0
		2008	5	6	53073	18.3	0	6.20467	6.20467	127	0
		2008	5	7	53073	17.9	0	3.08495	3.08495	128	0
		2008	5	8	53073	16.1	23.9	0.843674	0.843674	129	0
		2008	5	9	53073	16.5	5	0.944544	0.944544	130	0
		2008	5	10	53073	16.2	31	4.65736	4.65736	131	0
		2008	5	11	53073	14.6	3.5	1.53643	1.53643	132	0
		2008	5	12	53073	16	0	7.39774	7.39774	133	0
		2008	5	13	53073	16.7	0.1	6.91338	6.91338	134	0
		2008	5	14	53073	17.3	2	3.6942	3.6942	135	0
		2008	5	15	53073	20.2	0	6.13924	6.13924	136	0
		2008	5	16	53073	21.4	0	5.06877	5.06877	137	0
		2008	5	17	53073	19.3	2	3.11846	3.11846	138	0
		2008	5	18	53073	17.2	7	5.46569	5.46569	139	0
		2008	5	19	53073	16.8	0	1.46437	1.46437	140	0
		2008	5	20	53073	18.9	0	10.5529	10.5529	141	0
		2008	5	21	53073	21.2	0	10.1652	10.1652	142	0
		2008	5	22	53073	22.8	0	10.267	10.267	143	0
		2008	5	23	53073	20.4	6	7.9248	7.9248	144	0
		2008	5	24	53073	20.6	0.5	8.22132	8.22132	145	0
		2008	5	25	53073	16.6	4.3	1.28621	1.28621	146	0
		2008	5	26	53073	19.2	0	1.8749	1.8749	147	0
		2008	5	27	53073	18.2	0.4	2.65988	2.65988	148	0
		2008	5	28	53073	18.3	3.2	7.84317	7.84317	149	0
		2008	5	29	53073	20.1	0	10.2897	10.2897	150	0
		2008	5	30	53073	21.8	0.4	4.03631	4.03631	151	0
		2008	5	31	53073	20.1	0.7	0.910063	0.910063	152	0
		2008	6	1	53073	18.9	0	8.44017	8.44017	153	0
		2008	6	2	53073	19.6	5.4	7.07423	7.07423	154	0
		2008	6	3	53073	19.9	0	11.6718	11.6718	155	0
		2008	6	4	53073	20.6	0.2	4.43859	4.43859	156	0
		2008	6	5	53073	20.9	8.3	0.920686	0.920686	157	0
		2008	6	6	53073	18.4	0	12.7548	12.7548	158	0
		2008	6	7	53073	18.4	0	11.5832	11.5832	159	0
		2008	6	8	53073	17.1	18	0.925969	0.925969	160	0
		2008	6	9	53073	14.8	29	0.927756	0.927756	161	0
		2008	6	10	53073	18.3	0.6	3.56988	3.56988	162	0
		2008	6	11	53073	19.3	0	5.52748	5.52748	163	0
		2008	6	12	53073	21	0	11.3964	11.3964	164	0
		2008	6	13	53073	20.9	0	13.8432	13.8432	165	0
		2008	6	14	53073	20	0	12.1816	12.1816	166	0
		2008	6	15	53073	21.6	0	7.68395	7.68395	167	0
		2008	6	16	53073	23.4	0	12.869	12.869	168	0
		2008	6	17	53073	22.7	0	13.163	13.163	169	0
		2008	6	18	53073	22	0	11.4032	11.4032	170	0
		2008	6	19	53073	23.5	0	13.7521	13.7521	171	0
		2008	6	20	53073	22.9	0	14.1439	14.1439	172	0
		2008	6	21	53073	24.5	0	13.9487	13.9487	173	0
		2008	6	22	53073	24	0	14.0468	14.0468	174	0
		2008	6	23	53073	23.6	0	10.6234	10.6234	175	0
		2008	6	24	53073	25.8	0	13.2643	13.2643	176	0
		2008	6	25	53073	25.1	0	12.4816	12.4816	177	0
		2008	6	26	53073	25.7	0	13.1666	13.1666	178	0
		2008	6	27	53073	25.4	0	11.5033	11.5033	179	0
		2008	6	28	53073	25.8	0	13.5572	13.5572	180	0
		2008	6	29	53073	25.9	0.7	13.3607	13.3607	181	0
		2008	6	30	53073	25.3	0	10.6216	10.6216	182	0
		2008	7	1	53073	26.2	0	10.8166	10.8166	183	0
		2008	7	2	53073	26.5	0	9.25009	9.25009	184	0
		2008	7	3	53073	28.2	0	10.032	10.032	185	0
		2008	7	4	53073	25.3	0	11.1071	11.1071	186	0
		2008	7	5	53073	26.4	0	12.8667	12.8667	187	0
		2008	7	6	53073	27.2	0	12.8652	12.8652	188	0
		2008	7	7	53073	24.9	0	7.67975	7.67975	189	0
		2008	7	8	53073	25.9	0	6.11292	6.11292	190	0
		2008	7	9	53073	26.7	0	10.8068	10.8068	191	0
		2008	7	10	53073	25.8	0	9.43601	9.43601	192	0
		2008	7	11	53073	26.6	0	13.5423	13.5423	193	0
		2008	7	12	53073	25.4	0.4	7.0144	7.0144	194	0
		2008	7	13	53073	23.7	0	12.3643	12.3643	195	0
		2008	7	14	53073	21.9	0	4.73339	4.73339	196	0
		2008	7	15	53073	23.2	0	12.7519	12.7519	197	0
		2008	7	16	53073	23.2	1.8	1.01316	1.01316	198	0
		2008	7	17	53073	23.2	0	5.80361	5.80361	199	0
		2008	7	18	53073	23.8	0	12.7448	12.7448	200	0
		2008	7	19	53073	25.7	0	10.493	10.493	201	0
		2008	7	20	53073	26.5	0	8.63236	8.63236	202	0
		2008	7	21	53073	26	0	4.91434	4.91434	203	0
		2008	7	22	53073	25.7	0	7.45416	7.45416	204	0
		2008	7	23	53073	25.4	0	12.5371	12.5371	205	0
		2008	7	24	53073	26	0	11.2628	11.2628	206	0
		2008	7	25	53073	25.5	0	13.1185	13.1185	207	0
		2008	7	26	53073	26.7	0	12.92	12.92	208	0
		2008	7	27	53073	27.2	0	11.255	11.255	209	0
		2008	7	28	53073	27.4	0	7.43886	7.43886	210	0
		2008	7	29	53073	26.7	0	9.19613	9.19613	211	0
		2008	7	30	53073	26.6	0	12.909	12.909	212	0
		2008	7	31	53073	27.5	0	12.1242	12.1242	213	0
		2008	8	1	53073	27.1	0	11.8275	11.8275	214	0
		2008	8	2	53073	28.2	0	8.40355	8.40355	215	0
		2008	8	3	53073	27.1	0	12.9951	12.9951	216	0
		2008	8	4	53073	27	0	13.0904	13.0904	217	0
		2008	8	5	53073	26.9	0	10.9369	10.9369	218	0
		2008	8	6	53073	27.4	0	6.92634	6.92634	219	0
		2008	8	7	53073	27.1	0	11.8113	11.8113	220	0
		2008	8	8	53073	26.6	0.1	4.86829	4.86829	221	0
		2008	8	9	53073	27.9	0	10.5347	10.5347	222	0
		2008	8	10	53073	26.9	0	12.0966	12.0966	223	0
		2008	8	11	53073	28.9	0	10.6275	10.6275	224	0
		2008	8	12	53073	30.9	0	13.3616	13.3616	225	66.8268
		2008	8	13	53073	26.4	0	4.17128	4.17128	226	0
		2008	8	14	53073	26.2	0	6.51506	6.51506	227	0
		2008	8	15	53073	25.1	0	12.8662	12.8662	228	0
		2008	8	16	53073	24.3	0	9.34451	9.34451	229	0
		2008	8	17	53073	24.2	0	11.8836	11.8836	230	0
		2008	8	18	53073	25.5	0	12.3707	12.3707	231	0
		2008	8	19	53073	26.4	0	9.33813	9.33813	232	0
		2008	8	20	53073	26.3	0	6.20836	6.20836	233	0
		2008	8	21	53073	27.5	0	6.49981	6.49981	234	0
		2008	8	22	53073	27.1	3	8.55031	8.55031	235	0
		2008	8	23	53073	23.5	0.1	2.09651	2.09651	236	0
		2008	8	24	53073	25.9	0	11.3816	11.3816	237	0
		2008	8	25	53073	25.7	0	10.0228	10.0228	238	0
		2008	8	26	53073	26.3	0	7.05889	7.05889	239	0
		2008	8	27	53073	26.8	0	7.73841	7.73841	240	0
		2008	8	28	53073	26.3	0	10.6914	10.6914	241	0
		2008	8	29	53073	24.1	0	11.9614	11.9614	242	0
		2008	8	30	53073	24.7	0	8.14708	8.14708	243	0
		2008	8	31	53073	25.6	0	8.82982	8.82982	244	0
		2008	9	1	53073	25.1	0	11.8607	11.8607	245	0
		2008	9	2	53073	26	0	8.4369	8.4369	246	0
		2008	9	3	53073	28.4	0	10.197	10.197	247	0
		2008	9	4	53073	29.1	0	8.43499	8.43499	248	0
		2008	9	5	53073	26.2	0	6.3795	6.3795	249	0
		2008	9	6	53073	26.6	0.7	6.47709	6.47709	250	0
		2008	9	7	53073	22.4	0.1	8.825	8.825	251	0
		2008	9	8	53073	23.5	0.1	2.26726	2.26726	252	0
		2008	9	9	53073	24.8	0	3.04848	3.04848	253	0
		2008	9	10	53073	26.2	0	7.84467	7.84467	254	0
		2008	9	11	53073	28.5	0	10.4881	10.4881	255	0
		2008	9	12	53073	25.7	0	6.96263	6.96263	256	0
		2008	9	13	53073	20.8	0	11.2719	11.2719	257	0
		2008	9	14	53073	19.8	0	12.056	12.056	258	0
		2008	9	15	53073	20.5	0	11.7628	11.7628	259	0
		2008	9	16	53073	21.4	0	7.74599	7.74599	260	0
		2008	9	17	53073	23.6	0	3.33589	3.33589	261	0
		2008	9	18	53073	23	0	3.9239	3.9239	262	0
		2008	9	19	53073	25.5	0	7.64802	7.64802	263	0
		2008	9	20	53073	23.8	0	7.06062	7.06062	264	0
		2008	9	21	53073	25.1	3	7.15839	7.15839	265	0
		2008	9	22	53073	24.3	0	6.86478	6.86478	266	0
		2008	9	23	53073	20.7	1.3	1.56692	1.56692	267	0
		2008	9	24	53073	17.9	5	0.781242	0.781242	268	0
		2008	9	25	53073	18.6	0	3.33244	3.33244	269	0
		2008	9	26	53073	18.7	3.7	3.92053	3.92053	270	0
		2008	9	27	53073	17.4	2	0.974588	0.974588	271	0
		2008	9	28	53073	18.9	0	1.56344	1.56344	272	0
		2008	9	29	53073	19.1	0	9.22383	9.22383	273	0
		2008	9	30	53073	19.1	0	10.8944	10.8944	274	0
		2008	10	1	53073	18.9	0	10.8953	10.8953	275	0
		2008	10	2	53073	20.1	0	9.52064	9.52064	276	0
		2008	10	3	53073	19.6	0	3.72186	3.72186	277	0
		2008	10	4	53073	14.4	0	10.8007	10.8007	278	0
		2008	10	5	53073	17.3	0	11.2935	11.2935	279	0
		2008	10	6	53073	18.3	0	11.1959	11.1959	280	0
		2008	10	7	53073	19.9	5.3	4.70351	4.70351	281	0
		2008	10	8	53073	19	4	4.90001	4.90001	282	0
		2008	10	9	53073	15.9	71	0	0	283	0
		2008	10	10	53073	18.2	0.1	0	0	284	0
		2008	10	11	53073	20.3	8	0	0	285	0
		2008	10	12	53073	22.1	5	0	0	286	0
		2008	10	13	53073	23	17	5.17426	5.17426	287	0
		2008	10	14	53073	21.6	1	8.56974	8.56974	288	0
		2008	10	15	53073	20	0	0.756977	0.756977	289	0
		2008	10	16	53073	20.1	0	9.46836	9.46836	290	0
		2008	10	17	53073	19.6	0	4.59752	4.59752	291	0
		2008	10	18	53073	18.2	14	0.851139	0.851139	292	0
		2008	10	19	53073	18.7	0.4	6.96158	6.96158	293	0
		2008	10	20	53073	20	0.8	1.53751	1.53751	294	0
		2008	10	21	53073	19.7	0	8.14187	8.14187	295	0
		2008	10	22	53073	16	15	0.745262	0.745262	296	0
		2008	10	23	53073	13.9	2	0.742201	0.742201	297	0
		2008	10	24	53073	13.7	7	0.740531	0.740531	298	0
		2008	10	25	53073	16.1	0	1.03369	1.03369	299	0
		2008	10	26	53073	17.1	0	10.1074	10.1074	300	0
		2008	10	27	53073	17.4	0	10.4999	10.4999	301	0
		2008	10	28	53073	14.3	26	0.730995	0.730995	302	0
		2008	10	29	53073	11.5	0	3.68825	0	303	0
		2008	10	30	53073	10.5	1	1.51484	0	304	0
		2008	10	31	53073	13.5	2.4	1.80809	1.80809	305	0
		2008	11	1	53073	14.3	27.6	1.90394	1.90394	306	0
		2008	11	2	53073	13.5	0.4	6.43883	6.43883	307	0
		2008	11	3	53073	10.9	0	9.19733	0	308	0
		2008	11	4	53073	12.5	0	8.5036	8.5036	309	0
		2008	11	5	53073	12.2	0	9.48664	9.48664	310	0
		2008	11	6	53073	14.3	0	9.38395	9.38395	311	0
		2008	11	7	53073	14.2	0	10.07	10.07	312	0
		2008	11	8	53073	14.5	0	7.99495	7.99495	313	0
		2008	11	9	53073	15.2	0	9.86331	9.86331	314	0
		2008	11	10	53073	12.8	5	9.66175	9.66175	315	0
		2008	11	11	53073	12.9	0	6.69974	6.69974	316	0
		2008	11	12	53073	14.6	1	5.70979	5.70979	317	0
		2008	11	13	53073	12	0	10.2369	0	318	0
		2008	11	14	53073	10.5	0	10.1332	0	319	0
		2008	11	15	53073	10.8	0	10.1279	0	320	0
		2008	11	16	53073	11.3	0	10.1212	0	321	0
		2008	11	17	53073	12.3	0	10.1155	10.1155	322	0
		2008	11	18	53073	11	0	5.2869	0	323	0
		2008	11	19	53073	10.5	0	6.26586	0	324	0
		2008	11	20	53073	12.5	0	5.17907	5.17907	325	0
		2008	11	21	53073	12.5	0	9.79652	9.79652	326	0
		2008	11	22	53073	15	0	10.0847	10.0847	327	0
		2008	11	23	53073	14.3	0	9.98012	9.98012	328	0
		2008	11	24	53073	11.9	0.1	8.10656	0	329	0
		2008	11	25	53073	9.1	0.3	9.57368	0	330	0
		2008	11	26	53073	6.9	0	2.39861	0	331	0
		2008	11	27	53073	6.4	0	9.26631	0	332	0
		2008	11	28	53073	6.2	0	8.0824	0	333	0
		2008	11	29	53073	9.2	0	5.42714	0	334	0
		2008	11	30	53073	8.8	0	1.49839	0	335	0
		2008	12	1	53073	7.9	0	4.82869	0	336	0
		2008	12	2	53073	7	0	7.76541	0	337	0
		2008	12	3	53073	7.5	0	4.23133	0	338	0
		2008	12	4	53073	8.2	0	6.67659	0	339	0
		2008	12	5	53073	15.7	0	4.10864	4.10864	340	0
		2008	12	6	53073	10.5	0	4.38844	0	341	0
		2008	12	7	53073	13.3	0	4.37963	4.37963	342	0
		2008	12	8	53073	12.6	60	0.591113	0.591113	343	0
		2008	12	9	53073	10.9	1.4	0.588561	0	344	0
		2008	12	10	53073	9.9	0	4.03171	0	345	0
		2008	12	11	53073	8.4	0	9.09219	0	346	0
		2008	12	12	53073	10.1	0	6.07168	0	347	0
		2008	12	13	53073	5.8	0	3.75918	0	348	0
		2008	12	14	53073	8.2	0	5.46353	0	349	0
		2008	12	15	53073	6.1	0	4.29126	0	350	0
		2008	12	16	53073	8.8	0	2.76923	0	351	0
		2008	12	17	53073	9.2	0	6.92917	0	352	0
		2008	12	18	53073	10.6	0	7.93083	0	353	0
		2008	12	19	53073	10	0	9.26067	0	354	0
		2008	12	20	53073	9.9	0	9.45465	0	355	0
		2008	12	21	53073	9.5	0	7.80485	0	356	0
		2008	12	22	53073	7.9	0	9.15823	0	357	0
		2008	12	23	53073	5.9	0	7.27541	0	358	0
		2008	12	24	53073	6.9	0	5.59161	0	359	0
		2008	12	25	53073	7.5	0	9.25362	0	360	0
		2008	12	26	53073	5.8	0	0.665228	0	361	0
		2008	12	27	53073	5.6	0	2.32032	0	362	0
		2008	12	28	53073	8.2	3.3	0	0	363	0
		2008	12	29	53073	9.8	1	0.567995	0	364	0
		2008	12	30	53073	9.4	0	6.87835	0	365	0
		2008	12	31	53073	9.8	0	0	0	1	0
		2009	1	1	53073	10.2	0	3.01053	0	2	0
		2009	1	2	53073	12.2	0	4.47217	4.47217	3	0
		2009	1	3	53073	8	26	0.767463	0	4	0
		2009	1	4	53073	9.5	5	0.572973	0	5	0
		2009	1	5	53073	7.5	0	9.36139	0	6	0
		2009	1	6	53073	6.7	0	7.11737	0	7	0
		2009	1	7	53073	4.4	0	9.46374	0	8	0
		2009	1	8	53073	1.5	1	1.55689	0	9	0
		2009	1	9	53073	5.3	1	0	0	10	0
		2009	1	10	53073	5.1	1.1	7.90996	0	11	0
		2009	1	11	53073	6.9	0.4	4.75725	0	12	0
		2009	1	12	53073	7.1	0	9.57611	0	13	0
		2009	1	13	53073	6.1	0	4.01073	0	14	0
		2009	1	14	53073	9.2	0	9.58306	0	15	0
		2009	1	15	53073	7.5	0	8.80553	0	16	0
		2009	1	16	53073	6.5	0	5.73939	0	17	0
		2009	1	17	53073	9.3	0	8.12822	0	18	0
		2009	1	18	53073	9.5	0	9.01171	0	19	0
		2009	1	19	53073	14.6	0	3.03093	3.03093	20	0
		2009	1	20	53073	11	0	9.7042	0	21	0
		2009	1	21	53073	6.6	0	9.41443	0	22	0
		2009	1	22	53073	8.7	0	1.00581	0	23	0
		2009	1	23	53073	16.6	0	1.49756	1.49756	24	0
		2009	1	24	53073	15.4	0	9.23048	9.23048	25	0
		2009	1	25	53073	12.1	0	5.41773	5.41773	26	0
		2009	1	26	53073	9.8	0	4.1153	0	27	0
		2009	1	27	53073	11.7	0	5.22851	0	28	0
		2009	1	28	53073	15.1	0	5.62268	5.62268	29	0
		2009	1	29	53073	17.1	0	4.22218	4.22218	30	0
		2009	1	30	53073	11.2	0	5.74092	0	31	0
		2009	1	31	53073	10.5	5	0	0	32	0
		2009	2	1	53073	7.4	5	1.0244	0	33	0
		2009	2	2	53073	7.9	4	0	0	34	0
		2009	2	3	53073	9.8	0	7.30577	0	35	0
		2009	2	4	53073	11.2	0	6.85584	0	36	0
		2009	2	5	53073	11.1	0	3.59025	0	37	0
		2009	2	6	53073	9.9	0.6	5.5513	0	38	0
		2009	2	7	53073	8.6	0	6.82243	0	39	0
		2009	2	8	53073	10.1	0	6.90003	0	40	0
		2009	2	9	53073	14.2	0	4.87299	4.87299	41	0
		2009	2	10	53073	16	0	6.63801	6.63801	42	0
		2009	2	11	53073	10.9	0	10.7163	0	43	0
		2009	2	12	53073	13.8	0	10.755	10.755	44	0
		2009	2	13	53073	7.8	0	10.6591	0	45	0
		2009	2	14	53073	8.2	0	9.64021	0	46	0
		2009	2	15	53073	7.3	2	0	0	47	0
		2009	2	16	53073	10.8	0	4.55918	0	48	0
		2009	2	17	53073	11.2	0	9.48918	0	49	0
		2009	2	18	53073	9.1	0	10.6656	0	50	0
		2009	2	19	53073	7.6	0	9.37032	0	51	0
		2009	2	20	53073	8.2	0	8.81862	0	52	0
		2009	2	21	53073	10.6	0	6.72808	0	53	0
		2009	2	22	53073	12.5	0	10.7666	10.7666	54	0
		2009	2	23	53073	9.2	0	9.83588	0	55	0
		2009	2	24	53073	8.3	0	8.9305	0	56	0
		2009	2	25	53073	10.5	0	4.68932	0	57	0
		2009	2	26	53073	11.1	0	7.91174	0	58	0
		2009	2	27	53073	10.3	0	9.85029	0	59	0
		2009	2	28	53073	7	9.2	0.696478	0	60	0
		2009	3	1	53073	12	0	3.92497	0	61	0
		2009	3	2	53073	10.7	0	3.38652	0	62	0
		2009	3	3	53073	10	29	0	0	63	0
		2009	3	4	53073	10.3	0	2.01633	0	64	0
		2009	3	5	53073	9.2	0	7.34872	0	65	0
		2009	3	6	53073	11.7	0	7.59449	0	66	0
		2009	3	7	53073	15.7	0	11.7457	11.7457	67	0
		2009	3	8	53073	12.7	0	11.1663	11.1663	68	0
		2009	3	9	53073	11.5	0	11.4524	0	69	0
		2009	3	10	53073	11.3	0	11.4519	0	70	0
		2009	3	11	53073	13.3	0	10.2806	10.2806	71	0
		2009	3	12	53073	11.2	0	9.59726	0	72	0
		2009	3	13	53073	12.9	0	11.177	11.177	73	0
		2009	3	14	53073	13.8	0	12.3324	12.3324	74	0
		2009	3	15	53073	13.1	0	10.2806	10.2806	75	0
		2009	3	16	53073	10.9	0	10.8659	0	76	0
		2009	3	17	53073	10.4	0	11.5509	0	77	0
		2009	3	18	53073	10.6	0	12.7964	0	78	0
		2009	3	19	53073	10.3	0	11.9394	0	79	0
		2009	3	20	53073	12.1	0	12.5933	12.5933	80	0
		2009	3	21	53073	11.1	0	7.3559	0	81	0
		2009	3	22	53073	13.2	0	7.71957	7.71957	82	0
		2009	3	23	53073	12.4	0	12.2477	12.2477	83	0
		2009	3	24	53073	15.1	0	14.5948	14.5948	84	0
		2009	3	25	53073	13.7	0	11.3534	11.3534	85	0
		2009	3	26	53073	12.1	0	12.0399	12.0399	86	0
		2009	3	27	53073	12.6	0	11.2605	11.2605	87	0
		2009	3	28	53073	13	7.4	3.46373	3.46373	88	0
		2009	3	29	53073	10	10.7	0.736651	0	89	0
		2009	3	30	53073	8.5	23	0	0	90	0
		2009	3	31	53073	10.5	0	2.29955	0	91	0
		2009	4	1	53073	10.7	0	4.34767	0	92	0
		2009	4	2	53073	11.1	1	5.52577	0	93	0
		2009	4	3	53073	12.7	0	4.24373	4.24373	94	0
		2009	4	4	53073	13.7	0	7.21819	7.21819	95	0
		2009	4	5	53073	12.8	0	8.93431	8.93431	96	0
		2009	4	6	53073	13.6	0.4	4.94122	4.94122	97	0
		2009	4	7	53073	14.3	8	0.924496	0.924496	98	0
		2009	4	8	53073	13.5	0	7.76685	7.76685	99	0
		2009	4	9	53073	13.2	0	9.38143	9.38143	100	0
		2009	4	10	53073	12.3	13	5.1297	5.1297	101	0
		2009	4	11	53073	8.9	3	2.02975	0	102	0
		2009	4	12	53073	11.4	0	11.0098	0	103	0
		2009	4	13	53073	13.3	0	12.7478	12.7478	104	0
		2009	4	14	53073	14.9	0	14.2334	14.2334	105	0
		2009	4	15	53073	14	0	7.32018	7.32018	106	0
		2009	4	16	53073	14.4	0.2	9.35055	9.35055	107	0
		2009	4	17	53073	15.7	0	8.96373	8.96373	108	0
		2009	4	18	53073	12.7	5.6	7.01698	7.01698	109	0
		2009	4	19	53073	13.4	0	7.26204	7.26204	110	0
		2009	4	20	53073	14.8	0	10.4891	10.4891	111	0
		2009	4	21	53073	14.7	0	12.5272	12.5272	112	0
		2009	4	22	53073	16.5	0	14.6164	14.6164	113	0
		2009	4	23	53073	18.3	0	15.2764	15.2764	114	0
		2009	4	24	53073	17.1	0	12.874	12.874	115	0
		2009	4	25	53073	15.1	0	6.94962	6.94962	116	0
		2009	4	26	53073	16.4	2	9.09072	9.09072	117	0
		2009	4	27	53073	15.3	0	14.3988	14.3988	118	0
		2009	4	28	53073	18.2	0	12.0232	12.0232	119	0
		2009	4	29	53073	16.4	0	14.1426	14.1426	120	0
		2009	4	30	53073	17.3	0	10.1778	10.1778	121	0
		2009	5	1	53073	16.2	0	9.59628	9.59628	122	0
		2009	5	2	53073	16.9	0	14.1033	14.1033	123	0
		2009	5	3	53073	17.2	0	14.7029	14.7029	124	0
		2009	5	4	53073	16.5	0	13.6081	13.6081	125	0
		2009	5	5	53073	15.5	0	13.0566	13.0566	126	0
		2009	5	6	53073	18.3	0	12.1531	12.1531	127	0
		2009	5	7	53073	21.5	0	15.0185	15.0185	128	0
		2009	5	8	53073	16.7	0	8.15969	8.15969	129	0
		2009	5	9	53073	16.6	0	7.30026	7.30026	130	0
		2009	5	10	53073	17.8	0	8.61982	8.61982	131	0
		2009	5	11	53073	18.7	0	5.04735	5.04735	132	0
		2009	5	12	53073	19.1	0	12.8688	12.8688	133	0
		2009	5	13	53073	19.3	0	3.49235	3.49235	134	0
		2009	5	14	53073	20.2	0	5.64388	5.64388	135	0
		2009	5	15	53073	18.2	0	14.4992	14.4992	136	0
		2009	5	16	53073	17.5	0	14.5426	14.5426	137	0
		2009	5	17	53073	19.4	0	13.1747	13.1747	138	0
		2009	5	18	53073	17.6	0	14.0581	14.0581	139	0
		2009	5	19	53073	18	0	11.1655	11.1655	140	0
		2009	5	20	53073	20	0	6.54387	6.54387	141	0
		2009	5	21	53073	19.7	0	11.6593	11.6593	142	0
		2009	5	22	53073	21	0	4.39806	4.39806	143	0
		2009	5	23	53073	22.9	0	6.1924	6.1924	144	0
		2009	5	24	53073	21.9	0	4.86395	4.86395	145	0
		2009	5	25	53073	21.6	0	11.3205	11.3205	146	0
		2009	5	26	53073	22.1	0	9.39616	9.39616	147	0
		2009	5	27	53073	21.6	0	12.7775	12.7775	148	0
		2009	5	28	53073	20.6	0	15.2718	15.2718	149	0
		2009	5	29	53073	20.1	0	14.0983	14.0983	150	0
		2009	5	30	53073	19.9	2	13.1889	13.1889	151	0
		2009	5	31	53073	21.9	0	3.54759	3.54759	152	0
		2009	6	1	53073	19.7	0	14.2056	14.2056	153	0
		2009	6	2	53073	20.7	0	13.0537	13.0537	154	0
		2009	6	3	53073	21.1	0	9.98907	9.98907	155	0
		2009	6	4	53073	22.1	0.5	8.32496	8.32496	156	0
		2009	6	5	53073	24.7	0.9	10.7482	10.7482	157	0
		2009	6	6	53073	22.5	0	10.7964	10.7964	158	0
		2009	6	7	53073	21.7	0	13.9747	13.9747	159	0
		2009	6	8	53073	21.2	0	4.44509	4.44509	160	0
		2009	6	9	53073	22.5	0	11.3723	11.3723	161	0
		2009	6	10	53073	24.1	0	13.3474	13.3474	162	0
		2009	6	11	53073	24.2	0	14.5688	14.5688	163	0
		2009	6	12	53073	24	0	8.07393	8.07393	164	0
		2009	6	13	53073	23.5	0	12.039	12.039	165	0
		2009	6	14	53073	25.7	0	12.231	12.231	166	0
		2009	6	15	53073	24.8	0	11.5899	11.5899	167	0
		2009	6	16	53073	24.7	0	2.39311	2.39311	168	0
		2009	6	17	53073	23.7	0	9.51724	9.51724	169	0
		2009	6	18	53073	23.8	0	11.8868	11.8868	170	0
		2009	6	19	53073	26	0	11.1319	11.1319	171	0
		2009	6	20	53073	24.9	0	6.05884	6.05884	172	0
		2009	6	21	53073	22.3	0	6.81372	6.81372	173	0
		2009	6	22	53073	24.1	0	11.4052	11.4052	174	0
		2009	6	23	53073	22.8	0	7.76635	7.76635	175	0
		2009	6	24	53073	23.4	0	12.2601	12.2601	176	0
		2009	6	25	53073	22.7	0	8.77452	8.77452	177	0
		2009	6	26	53073	26.4	0	13.1483	13.1483	178	0
		2009	6	27	53073	23.5	0	9.62066	9.62066	179	0
		2009	6	28	53073	23.8	0	12.1511	12.1511	180	0
		2009	6	29	53073	25	0	10.123	10.123	181	0
		2009	6	30	53073	26.2	0	11.6726	11.6726	182	0
		2009	7	1	53073	26.2	0	13.9696	13.9696	183	0
		2009	7	2	53073	25.7	0	9.27273	9.27273	184	0
		2009	7	3	53073	26.6	0	7.60601	7.60601	185	0
		2009	7	4	53073	25.1	0	11.5385	11.5385	186	0
		2009	7	5	53073	25.6	0	8.925	8.925	187	0
		2009	7	6	53073	27	0	7.10934	7.10934	188	0
		2009	7	7	53073	26.1	0	3.1728	3.1728	189	0
		2009	7	8	53073	23.7	0	2.18575	2.18575	190	0
		2009	7	9	53073	25.1	0	5.18638	5.18638	191	0
		2009	7	10	53073	26.1	0	7.30145	7.30145	192	0
		2009	7	11	53073	26.6	0	10.7687	10.7687	193	0
		2009	7	12	53073	25.6	0	10.166	10.166	194	0
		2009	7	13	53073	25.7	0	10.1484	10.1484	195	0
		2009	7	14	53073	25.7	0	7.47816	7.47816	196	0
		2009	7	15	53073	25.4	0	9.2016	9.2016	197	0
		2009	7	16	53073	25.8	0	9.59167	9.59167	198	0
		2009	7	17	53073	26.9	0	12.2969	12.2969	199	0
		2009	7	18	53073	22.4	0	10.2431	10.2431	200	0
		2009	7	19	53073	22.1	0	11.8029	11.8029	201	0
		2009	7	20	53073	23.6	0	9.50758	9.50758	202	0
		2009	7	21	53073	23.7	0	8.45457	8.45457	203	0
		2009	7	22	53073	27.4	0	8.95502	8.95502	204	0
		2009	7	23	53073	30.6	0	16.2553	16.2553	205	3.95694e-13
		2009	7	24	53073	30.6	0	17.1602	17.1602	206	3.95694e-13
		2009	7	25	53073	25.5	0	9.20931	9.20931	207	0
		2009	7	26	53073	24.9	0	8.8603	8.8603	208	0
		2009	7	27	53073	25.5	0	10.3951	10.3951	209	0
		2009	7	28	53073	26	0	5.44256	5.44256	210	0
		2009	7	29	53073	27.9	0	15.6525	15.6525	211	0
		2009	7	30	53073	26.5	0	5.53017	5.53017	212	0
		2009	7	31	53073	24.5	0	9.22758	9.22758	213	0
		2009	8	1	53073	26.4	0	10.5208	10.5208	214	0
		2009	8	2	53073	26	0	5.95462	5.95462	215	0
		2009	8	3	53073	26.1	0	5.20288	5.20288	216	0
		2009	8	4	53073	26.9	0	4.93218	4.93218	217	0
		2009	8	5	53073	25.4	0	8.98399	8.98399	218	0
		2009	8	6	53073	27.6	0	11.4915	11.4915	219	0
		2009	8	7	53073	26.4	0	8.62951	8.62951	220	0
		2009	8	8	53073	26.9	0.7	7.99946	7.99946	221	0
		2009	8	9	53073	24.7	2	4.47748	4.47748	222	0
		2009	8	10	53073	24.2	0	7.24326	7.24326	223	0
		2009	8	11	53073	25.1	0	8.21147	8.21147	224	0
		2009	8	12	53073	25.3	0	11.5105	11.5105	225	0
		2009	8	13	53073	25.9	0	13.264	13.264	226	0
		2009	8	14	53073	27	0	13.5358	13.5358	227	0
		2009	8	15	53073	26.5	0	13.2655	13.2655	228	0
		2009	8	16	53073	26.1	0	13.8076	13.8076	229	0
		2009	8	17	53073	27	0	13.3936	13.3936	230	0
		2009	8	18	53073	26.8	0	11.131	11.131	231	0
		2009	8	19	53073	25.8	0	13.5157	13.5157	232	0
		2009	8	20	53073	26.5	0	12.9544	12.9544	233	0
		2009	8	21	53073	25.9	0	11.682	11.682	234	0
		2009	8	22	53073	26.3	0	10.8508	10.8508	235	0
		2009	8	23	53073	26.3	0	11.9865	11.9865	236	0
		2009	8	24	53073	25.4	0	12.0914	12.0914	237	0
		2009	8	25	53073	27.5	0	5.02779	5.02779	238	0
		2009	8	26	53073	25.6	0	8.82378	8.82378	239	0
		2009	8	27	53073	25.5	0	8.60773	8.60773	240	0
		2009	8	28	53073	25.5	0	8.11856	8.11856	241	0
		2009	8	29	53073	25.9	0	7.80599	7.80599	242	0
		2009	8	30	53073	26.3	0	8.58394	8.58394	243	0
		2009	8	31	53073	27.5	0	11.1952	11.1952	244	0
		2009	9	1	53073	26.9	0	3.94493	3.94493	245	0
		2009	9	2	53073	25.4	0	7.29112	7.29112	246	0
		2009	9	3	53073	28.2	0	8.82814	8.82814	247	0
		2009	9	4	53073	25	0	10.5896	10.5896	248	0
		2009	9	5	53073	22.8	0.8	0	0	249	0
		2009	9	6	53073	23.2	0	6.09451	6.09451	250	0
		2009	9	7	53073	24	0	3.79825	3.79825	251	0
		2009	9	8	53073	23.1	0	6.47603	6.47603	252	0
		2009	9	9	53073	23	0	7.49561	7.49561	253	0
		2009	9	10	53073	22.9	0	12.5773	12.5773	254	0
		2009	9	11	53073	24.2	0	9.17357	9.17357	255	0
		2009	9	12	53073	22	0	7.64552	7.64552	256	0
		2009	9	13	53073	21.1	0	2.26273	2.26273	257	0
		2009	9	14	53073	20.7	0	6.6796	6.6796	258	0
		2009	9	15	53073	19.4	1	3.12668	3.12668	259	0
		2009	9	16	53073	21.6	0.8	7.95742	7.95742	260	0
		2009	9	17	53073	18	8	5.00209	5.00209	261	0
		2009	9	18	53073	19.6	0	6.89478	6.89478	262	0
		2009	9	19	53073	20.1	0	11.8838	11.8838	263	0
		2009	9	20	53073	21.2	0	6.72594	6.72594	264	0
		2009	9	21	53073	18.9	0	9.26772	9.26772	265	0
		2009	9	22	53073	21.2	0	7.14832	7.14832	266	0
		2009	9	23	53073	20.4	0	2.32616	2.32616	267	0
		2009	9	24	53073	21	0	11.0822	11.0822	268	0
		2009	9	25	53073	20.6	0	10.6946	10.6946	269	0
		2009	9	26	53073	19.4	0	7.00206	7.00206	270	0
		2009	9	27	53073	19.9	0	6.10744	6.10744	271	0
		2009	9	28	53073	18.6	37	0	0	272	0
		2009	9	29	53073	18.4	23	4.3733	4.3733	273	0
		2009	9	30	53073	18.9	0	5.43008	5.43008	274	0
		2009	10	1	53073	20.5	0	9.83631	9.83631	275	0
		2009	10	2	53073	20.3	0	8.00453	8.00453	276	0
		2009	10	3	53073	20.3	0	7.3869	7.3869	277	0
		2009	10	4	53073	20	0	8.35221	8.35221	278	0
		2009	10	5	53073	20	0	9.42199	9.42199	279	0
		2009	10	6	53073	20.8	0	9.23378	9.23378	280	0
		2009	10	7	53073	20.1	5	6.61902	6.61902	281	0
		2009	10	8	53073	23.8	0	9.12877	9.12877	282	0
		2009	10	9	53073	20.3	0	7.15042	7.15042	283	0
		2009	10	10	53073	21	0	6.32822	6.32822	284	0
		2009	10	11	53073	20.3	0	8.14749	8.14749	285	0
		2009	10	12	53073	19.9	0	9.17955	9.17955	286	0
		2009	10	13	53073	19.3	0	4.69699	4.69699	287	0
		2009	10	14	53073	18.7	0.3	8.93229	8.93229	288	0
		2009	10	15	53073	20.5	0	6.44334	6.44334	289	0
		2009	10	16	53073	17.7	0	7.1869	7.1869	290	0
		2009	10	17	53073	14.9	0	8.11298	8.11298	291	0
		2009	10	18	53073	14.8	0	2.31012	2.31012	292	0
		2009	10	19	53073	14.5	0	7.52975	7.52975	293	0
		2009	10	20	53073	16.4	0	7.20065	7.20065	294	0
		2009	10	21	53073	17	0	2.72095	2.72095	295	0
		2009	10	22	53073	17.7	0	6.12391	6.12391	296	0
		2009	10	23	53073	17.6	0	8.84779	8.84779	297	0
		2009	10	24	53073	21.1	0	9.94579	9.94579	298	0
		2009	10	25	53073	21.3	0	8.95422	8.95422	299	0
		2009	10	26	53073	20.2	0	5.90021	5.90021	300	0
		2009	10	27	53073	18.1	0	8.82778	8.82778	301	0
		2009	10	28	53073	20.3	0	2.17894	2.17894	302	0
		2009	10	29	53073	18.7	0	9.00573	9.00573	303	0
		2009	10	30	53073	18.4	0	8.34987	8.34987	304	0
		2009	10	31	53073	17.8	0	6.65954	6.65954	305	0
		2009	11	1	53073	18.4	0	6.75756	6.75756	306	0
		2009	11	2	53073	20.5	0	4.36084	4.36084	307	0
		2009	11	3	53073	19.1	0	8.11916	8.11916	308	0
		2009	11	4	53073	18.6	0	6.16768	6.16768	309	0
		2009	11	5	53073	15.7	0	2.73201	2.73201	310	0
		2009	11	6	53073	15	0	5.78836	5.78836	311	0
		2009	11	7	53073	18.1	0	4.67269	4.67269	312	0
		2009	11	8	53073	14.7	0	6.3384	6.3384	313	0
		2009	11	9	53073	15.2	0	3.50436	3.50436	314	0
		2009	11	10	53073	11.6	0	7.77318	0	315	0
		2009	11	11	53073	17.1	0	7.37189	7.37189	316	0
		2009	11	12	53073	16.6	0.2	9.15458	9.15458	317	0
		2009	11	13	53073	15.1	0	6.0522	6.0522	318	0
		2009	11	14	53073	16.6	0	9.44706	9.44706	319	0
		2009	11	15	53073	17.2	0	9.38692	9.38692	320	0
		2009	11	16	53073	18.4	0	9.27629	9.27629	321	0
		2009	11	17	53073	17	0	7.67894	7.67894	322	0
		2009	11	18	53073	14.8	0	3.75294	3.75294	323	0
		2009	11	19	53073	14.9	0	3.18452	3.18452	324	0
		2009	11	20	53073	16.1	0	2.99029	2.99029	325	0
		2009	11	21	53073	17.5	0.1	1.71109	1.71109	326	0
		2009	11	22	53073	17.1	0	6.86328	6.86328	327	0
		2009	11	23	53073	13.3	0	9.88742	9.88742	328	0
		2009	11	24	53073	12.2	0	7.4876	7.4876	329	0
		2009	11	25	53073	12.2	0	9.31476	9.31476	330	0
		2009	11	26	53073	16.3	0	5.07189	5.07189	331	0
		2009	11	27	53073	15.9	0	3.63208	3.63208	332	0
		2009	11	28	53073	13.2	0	5.05927	5.05927	333	0
		2009	11	29	53073	11.7	0.6	3.1354	0	334	0
		2009	11	30	53073	9.8	0	3.46303	0	335	0
		2009	12	1	53073	11.2	0	4.31564	0	336	0
		2009	12	2	53073	14.4	0.9	2.23945	2.23945	337	0
		2009	12	3	53073	14.7	0	1.87106	1.87106	338	0
		2009	12	4	53073	14.2	0	5.52029	5.52029	339	0
		2009	12	5	53073	10.4	0	9.51845	0	340	0
		2009	12	6	53073	11.2	0	7.47317	0	341	0
		2009	12	7	53073	13.4	0	4.61157	4.61157	342	0
		2009	12	8	53073	14	0	6.63516	6.63516	343	0
		2009	12	9	53073	12.1	0	6.87348	6.87348	344	0
		2009	12	10	53073	11.8	0	6.84845	0	345	0
		2009	12	11	53073	10.9	0	7.28801	0	346	0
		2009	12	12	53073	10.6	0	4.17357	0	347	0
		2009	12	13	53073	7.2	15	0	0	348	0
		2009	12	14	53073	4.7	21	0	0	349	0
		2009	12	15	53073	6.3	0	0.385848	0	350	0
		2009	12	16	53073	2.5	0.5	3.80169	0	351	0
		2009	12	17	53073	10.9	0	5.14331	0	352	0
		2009	12	18	53073	7.1	0.3	1.15535	0	353	0
		2009	12	19	53073	4.3	0	2.69328	0	354	0
		2009	12	20	53073	1.1	1	5.63872	0	355	0
		2009	12	21	53073	3.6	0.3	4.58911	0	356	0
		2009	12	22	53073	10.8	3	3.31288	0	357	0
		2009	12	23	53073	13.5	9	4.34601	4.34601	358	0
		2009	12	24	53073	15.3	2	3.11304	3.11304	359	0
		2009	12	25	53073	13	3	0.726801	0.726801	360	0
		2009	12	26	53073	10.1	0.6	0	0	361	0
		2009	12	27	53073	9.6	0	5.20927	0	362	0
		2009	12	28	53073	13.2	0	5.89735	5.89735	363	0
		2009	12	29	53073	19.4	0.5	0.84388	0.84388	364	0
		2009	12	30	53073	16.2	0	2.45341	2.45341	365	0
		2009	12	31	53073	14.3	0.1	1.53925	1.53925	1	0
		2010	1	1	53073	11.1	0	1.13796	0	2	0
		2010	1	2	53073	10.3	0	0	0	3	0
		2010	1	3	53073	9	6	7.02297	0	4	0
		2010	1	4	53073	10.8	7.8	0	0	5	0
		2010	1	5	53073	12	5.4	1.62084	0	6	0
		2010	1	6	53073	10.1	0.2	0.509185	0	7	0
		2010	1	7	53073	6.8	28	0	0	8	0
		2010	1	8	53073	3.2	2	1.26398	0	9	0
		2010	1	9	53073	3.9	0	1.02504	0	10	0
		2010	1	10	53073	3.2	0.7	2.89751	0	11	0
		2010	1	11	53073	4.9	0	4.82167	0	12	0
		2010	1	12	53073	6.1	0	4.9184	0	13	0
		2010	1	13	53073	10.3	0.7	3.0332	0	14	0
		2010	1	14	53073	11.7	0	3.30765	0	15	0
		2010	1	15	53073	13.8	0	9.29387	9.29387	16	0
		2010	1	16	53073	11.5	0	5.18818	0	17	0
		2010	1	17	53073	16.3	0	1.75686	1.75686	18	0
		2010	1	18	53073	10.8	0	4.35582	0	19	0
		2010	1	19	53073	10.6	0	1.73259	0	20	0
		2010	1	20	53073	12.3	0	3.8776	3.8776	21	0
		2010	1	21	53073	10.6	0	6.48843	0	22	0
		2010	1	22	53073	9.5	0	7.50106	0	23	0
		2010	1	23	53073	8.5	0	2.29071	0	24	0
		2010	1	24	53073	9.5	0.1	1.98209	0	25	0
		2010	1	25	53073	7.9	4	0	0	26	0
		2010	1	26	53073	8.2	0	0	0	27	0
		2010	1	27	53073	4.6	0	1.31249	0	28	0
		2010	1	28	53073	4.9	0	7.66586	0	29	0
		2010	1	29	53073	9.1	0	8.9569	0	30	0
		2010	1	30	53073	11.1	0	4.43197	0	31	0
		2010	1	31	53073	10.2	0	4.10572	0	32	0
		2010	2	1	53073	8	0	5.09085	0	33	0
		2010	2	2	53073	5.6	0	7.27331	0	34	0
		2010	2	3	53073	5.3	0	8.48959	0	35	0
		2010	2	4	53073	8.2	5	1.52418	0	36	0
		2010	2	5	53073	12.4	0	5.69486	5.69486	37	0
		2010	2	6	53073	13.2	0	5.03633	5.03633	38	0
		2010	2	7	53073	10.7	0	5.58253	0	39	0
		2010	2	8	53073	10	0	4.05854	0	40	0
		2010	2	9	53073	10.7	0.2	5.02664	0	41	0
		2010	2	10	53073	7.3	0	9.46661	0	42	0
		2010	2	11	53073	4.8	0	4.18601	0	43	0
		2010	2	12	53073	2.8	0	7.94476	0	44	0
		2010	2	13	53073	4.2	0.2	1.1934	0	45	0
		2010	2	14	53073	5	3	5.56806	0	46	0
		2010	2	15	53073	4.8	3.4	0.674569	0	47	0
		2010	2	16	53073	6.9	0	2.71923	0	48	0
		2010	2	17	53073	10.6	0	6.02409	0	49	0
		2010	2	18	53073	10.7	0	3.97217	0	50	0
		2010	2	19	53073	9.5	0.2	5.93582	0	51	0
		2010	2	20	53073	8.8	0	7.40471	0	52	0
		2010	2	21	53073	7.5	0	5.80162	0	53	0
		2010	2	22	53073	12.4	0	3.95424	3.95424	54	0
		2010	2	23	53073	15.4	0.1	3.7216	3.7216	55	0
		2010	2	24	53073	15.8	0	8.51764	8.51764	56	0
		2010	2	25	53073	16.3	0	7.01524	7.01524	57	0
		2010	2	26	53073	16.1	0	5.39084	5.39084	58	0
		2010	2	27	53073	12.8	0	2.38385	2.38385	59	0
		2010	2	28	53073	13.6	0	3.71804	3.71804	60	0
		2010	3	1	53073	12.2	0	10.769	10.769	61	0
		2010	3	2	53073	9.6	14	6.67094	0	62	0
		2010	3	3	53073	11.3	4	3.7277	0	63	0
		2010	3	4	53073	14.1	0	8.77693	8.77693	64	0
		2010	3	5	53073	11.7	11	0.703918	0	65	0
		2010	3	6	53073	9	0	1.19473	0	66	0
		2010	3	7	53073	8.7	11	1.3445	0	67	0
		2010	3	8	53073	7.7	0.8	1.61637	0	68	0
		2010	3	9	53073	6.4	0	9.17497	0	69	0
		2010	3	10	53073	5	0	9.29544	0	70	0
		2010	3	11	53073	6.3	0	10.0196	0	71	0
		2010	3	12	53073	5.9	0	5.44262	0	72	0
		2010	3	13	53073	6.4	0	9.72557	0	73	0
		2010	3	14	53073	6.6	0	10.4476	0	74	0
		2010	3	15	53073	8.7	0	12.3237	0	75	0
		2010	3	16	53073	8.9	0	9.46694	0	76	0
		2010	3	17	53073	9.1	0	8.64984	0	77	0
		2010	3	18	53073	10.1	0	8.84601	0	78	0
		2010	3	19	53073	10.3	0	7.74347	0	79	0
		2010	3	20	53073	17	0.6	12.0719	12.0719	80	0
		2010	3	21	53073	15.2	4	2.78516	2.78516	81	0
		2010	3	22	53073	15.5	0	7.45443	7.45443	82	0
		2010	3	23	53073	13.9	0	4.06749	4.06749	83	0
		2010	3	24	53073	13.3	0	0	0	84	0
		2010	3	25	53073	15.4	0	6.10533	6.10533	85	0
		2010	3	26	53073	14.9	0	7.46571	7.46571	86	0
		2010	3	27	53073	16	0	10.9429	10.9429	87	0
		2010	3	28	53073	13.8	0	10.14	10.14	88	0
		2010	3	29	53073	14.6	0	12.8523	12.8523	89	0
		2010	3	30	53073	16.1	0	6.83658	6.83658	90	0
		2010	3	31	53073	15.1	0	9.0664	9.0664	91	0
		2010	4	1	53073	14.5	0	7.44619	7.44619	92	0
		2010	4	2	53073	13.4	0	13.2138	13.2138	93	0
		2010	4	3	53073	14.8	0.1	14.2202	14.2202	94	0
		2010	4	4	53073	15	0	6.92926	6.92926	95	0
		2010	4	5	53073	10.5	0	10.0742	0	96	0
		2010	4	6	53073	12.4	0	6.6254	6.6254	97	0
		2010	4	7	53073	13.1	3	8.15897	8.15897	98	0
		2010	4	8	53073	12.2	0	11.9915	11.9915	99	0
		2010	4	9	53073	12.5	0	12.0433	12.0433	100	0
		2010	4	10	53073	11.8	0	11.6632	0	101	0
		2010	4	11	53073	13.5	0	14.45	14.45	102	0
		2010	4	12	53073	11.9	6	9.99945	0	103	0
		2010	4	13	53073	10.2	4.1	0.767978	0	104	0
		2010	4	14	53073	10.8	0	0.781766	0	105	0
		2010	4	15	53073	12.6	0	7.32018	7.32018	106	0
		2010	4	16	53073	12.4	2	7.7338	7.7338	107	0
		2010	4	17	53073	12.2	1	1.61267	1.61267	108	0
		2010	4	18	53073	14	3	5.24338	5.24338	109	0
		2010	4	19	53073	16.1	0	12.1831	12.1831	110	0
		2010	4	20	53073	16.7	0	11.154	11.154	111	0
		2010	4	21	53073	15.7	0	10.5542	10.5542	112	0
		2010	4	22	53073	15.5	2	0.887187	0.887187	113	0
		2010	4	23	53073	17.3	0	11.7617	11.7617	114	0
		2010	4	24	53073	16.5	0	9.57365	9.57365	115	0
		2010	4	25	53073	17.3	0	9.69991	9.69991	116	0
		2010	4	26	53073	18.5	0	13.6333	13.6333	117	0
		2010	4	27	53073	18.1	0	8.59151	8.59151	118	0
		2010	4	28	53073	17.7	0	8.81409	8.81409	119	0
		2010	4	29	53073	16.8	0	10.7595	10.7595	120	0
		2010	4	30	53073	18.1	0	0.662955	0.662955	121	0
		2010	5	1	53073	17.9	0.5	7.0873	7.0873	122	0
		2010	5	2	53073	17.6	17	9.69359	9.69359	123	0
		2010	5	3	53073	13.6	13.5	0	0	124	0
		2010	5	4	53073	12.8	0	6.78384	6.78384	125	0
		2010	5	5	53073	12.5	0	11.0397	11.0397	126	0
		2010	5	6	53073	14.4	0	13.2008	13.2008	127	0
		2010	5	7	53073	14.7	5	9.01996	9.01996	128	0
		2010	5	8	53073	17.4	0	13.4419	13.4419	129	0
		2010	5	9	53073	18.6	0.1	12.9329	12.9329	130	0
		2010	5	10	53073	19.3	0	13.5265	13.5265	131	0
		2010	5	11	53073	18.1	0	8.84851	8.84851	132	0
		2010	5	12	53073	17.1	0	12.6472	12.6472	133	0
		2010	5	13	53073	16.3	0	12.5202	12.5202	134	0
		2010	5	14	53073	13.4	0	6.11557	6.11557	135	0
		2010	5	15	53073	16	0	13.6478	13.6478	136	0
		2010	5	16	53073	16.3	0	12.795	12.795	137	0
		2010	5	17	53073	14.2	0	11.5494	11.5494	138	0
		2010	5	18	53073	16	0	12.6139	12.6139	139	0
		2010	5	19	53073	16.9	0	12.6478	12.6478	140	0
		2010	5	20	53073	19.4	0	12.7645	12.7645	141	0
		2010	5	21	53073	18.5	0	14.4194	14.4194	142	0
		2010	5	22	53073	18.8	0	14.6081	14.6081	143	0
		2010	5	23	53073	18.2	0	11.641	11.641	144	0
		2010	5	24	53073	18.9	0	14.4719	14.4719	145	0
		2010	5	25	53073	19.1	0	12.5749	12.5749	146	0
		2010	5	26	53073	20.7	0	13.6148	13.6148	147	0
		2010	5	27	53073	19.4	21	7.64275	7.64275	148	0
		2010	5	28	53073	18.6	5.2	11.5893	11.5893	149	0
		2010	5	29	53073	19.2	0	13.2788	13.2788	150	0
		2010	5	30	53073	22.9	0	15.3268	15.3268	151	0
		2010	5	31	53073	26.5	0	16.9341	16.9341	152	0
		2010	6	1	53073	25.2	0	9.85483	9.85483	153	0
		2010	6	2	53073	23.9	0	4.62764	4.62764	154	0
		2010	6	3	53073	22.2	2	4.04065	4.04065	155	0
		2010	6	4	53073	23.4	0	10.1051	10.1051	156	0
		2010	6	5	53073	23.2	0	8.98746	8.98746	157	0
		2010	6	6	53073	21.5	0.3	8.89391	8.89391	158	0
		2010	6	7	53073	21.4	0	10.9344	10.9344	159	0
		2010	6	8	53073	22.2	0	10.9475	10.9475	160	0
		2010	6	9	53073	21.9	1	6.51323	6.51323	161	0
		2010	6	10	53073	21.8	0	10.5825	10.5825	162	0
		2010	6	11	53073	21	0	11.648	11.648	163	0
		2010	6	12	53073	21.6	0	12.121	12.121	164	0
		2010	6	13	53073	20.8	0	10.2122	10.2122	165	0
		2010	6	14	53073	19.4	1	5.72516	5.72516	166	0
		2010	6	15	53073	18.4	3	6.8027	6.8027	167	0
		2010	6	16	53073	17.8	0.4	11.9077	11.9077	168	0
		2010	6	17	53073	18.6	0	13.4072	13.4072	169	0
		2010	6	18	53073	19.8	5.3	11.9793	11.9793	170	0
		2010	6	19	53073	22.7	0	11.7966	11.7966	171	0
		2010	6	20	53073	21.8	0	13.6772	13.6772	172	0
		2010	6	21	53073	17.8	0	11.8938	11.8938	173	0
[truncated: 2,019 more rows]

## Sheet: Pivot tables
	PIVOT TABLE FORAGING HOURS														PIVOT TABLE WATER NEED
	Mittelwert von Foraging hour	Spaltenbeschriftungen													Mittelwert von Water need [ml]	Spaltenbeschriftungen
	Zeilenbeschriftungen	2005	2006	2007	2008	2009	2010	2011	2012	2013	2014	2015	Gesamtergebnis		Zeilenbeschriftungen	2005	2006	2007	2008	2009	2010	2011	2012	2013	2014	2015	Gesamtergebnis
	1	0	8.18334	0	0	1.53925	0	7.66019	0	0	0	9.44549	2.23569		1	0	0	0	0	0	0	0	0	0	0	0	0
	2	0	0	9.06215	0	0	0	0	4.57912	0	0	1.64026	1.65505		2	0	0	0	0	0	0	0	0	0	0	0	0
	3	0	0	0	0	4.47217	0	0	8.76981	6.0255	2.84173	0	2.00993		3	0	0	0	0	0	0	0	0	0	0	0	0
	4	0	0	0	0	0	0	0	8.30609	0	1.72628	0	0.912034		4	0	0	0	0	0	0	0	0	0	0	0	0
	5	0	0	0	0	0	0	0	9.48959	0	0	0	0.86269		5	0	0	0	0	0	0	0	0	0	0	0	0
	6	0	0	0	9.07096	0	0	0	9.74157	0	2.96786	9.55057	2.84827		6	0	0	0	0	0	0	0	0	0	0	0	0
	7	0	0	0	4.58211	0	0	5.75141	2.72437	9.24631	3.8799	0	2.38037		7	0	0	0	0	0	0	0	0	0	0	0	0
	8	0	0	0	0	0	0	5.6555	7.2412	9.26297	8.87251	0	2.82111		8	0	0	0	0	0	0	0	0	0	0	0	0
	9	0	0	0	0	0	0	8.78233	0	8.43657	5.62212	0	2.07646		9	0	0	0	0	0	0	0	0	0	0	0	0
	10	0	0	0	0	0	0	7.80887	0	0	0	0	0.709897		10	0	0	0	0	0	0	0	0	0	0	0	0
	11	0	0	0	7.5223	0	0	0	0	0	0	0	0.683846		11	0	0	0	0	0	0	0	0	0	0	0	0
	12	0	0	0	0	0	0	9.28062	0	9.07839	0	9.6645	2.54759		12	0	0	0	0	0	0	0	0	0	0	0	0
	13	0	0	0	0	0	0	9.57611	4.34247	8.15514	0	7.91009	2.7258		13	0	0	0	0	0	0	0	0	0	0	0	0
	14	0	0	0	0	0	0	8.81073	0	0	6.99325	0	1.43673		14	0	0	0	0	0	0	0	0	0	0	0	0
	15	0	0	0	0	0	0	0	0	2.05318	0	9.18622	1.02176		15	0	0	0	0	0	0	0	0	0	0	0	0
	16	3.53085	0	0	7.83078	0	9.29387	0	0	0	3.04108	9.48217	3.01625		16	0	0	0	0	0	0	0	0	0	0	0	0
	17	0	0	0	0	0	0	0	0	0	4.9335	0	0.4485		17	0	0	0	0	0	0	0	0	0	0	0	0
	18	0	8.15276	6.47024	9.30575	0	1.75686	0	2.33708	2.61957	0.925248	4.21278	3.25275		18	0	0	0	0	0	0	0	0	0	0	0	0
	19	7.74375	0	9.30903	9.21075	0	0	0	0	4.11085	0	0	2.76131		19	0	0	0	0	0	0	0	0	0	0	0	0
	20	9.60646	0	9.31326	0	3.03093	0	0	0	4.35216	0	0	2.39116		20	0	0	0	0	0	0	0	0	0	0	0	0
	21	9.60998	0	0	0	0	3.8776	0	8.04514	1.19142	0	0	2.06583		21	0	0	0	0	0	0	0	0	0	0	0	0
	22	0	0	2.76618	9.32106	0	0	0	9.45882	0	0	0	1.95873		22	0	0	0	0	0	0	0	0	0	0	0	0
	23	0	0	0	9.22632	0	0	0	8.6162	4.31463	0	0	2.01429		23	0	0	0	0	0	0	0	0	0	0	0	0
	24	0	0	0	0	1.49756	0	0	8.46281	0	3.43884	0	1.21811		24	0	0	0	0	0	0	0	0	0	0	0	0
	25	0	0	0	6.39566	9.23048	0	0	0	0	0	0	1.42056		25	0	0	0	0	0	0	0	0	0	0	0	0
	26	0	0	0	0	5.41773	0	0	0	8.05325	4.04195	0	1.59208		26	0	0	0	0	0	0	0	0	0	0	0	0
	27	0	0	0	0	0	0	0	0	0	3.63052	10.1118	1.2493		27	0	0	0	0	0	0	0	0	0	0	0	0
	28	0	0	0	9.83201	0	0	0	1.25928	6.72704	7.29618	0	2.28314		28	0	0	0	0	0	0	0	0	0	0	0	0
	29	0	0	0	0	5.62268	0	0	2.38323	8.03427	2.51528	0	1.68686		29	0	0	0	0	0	0	0	0	0	0	0	0
	30	0	0	0	0	4.22218	0	0	0	8.06807	0	0	1.11729		30	0	0	0	0	0	0	0	0	0	0	0	0
	31	0	0	0	0	0	0	0	0	0	3.22774	6.79905	0.911526		31	0	0	0	0	0	0	0	0	0	0	0	0
	32	0	9.64979	0	0	0	0	0	0	12.1495	0	9.44431	2.84033		32	0	0	0	0	0	0	0	0	0	0	0	0
	33	0	0	0	0	0	0	0	0	9.33405	4.44601	8.1757	1.99598		33	0	0	0	0	0	0	0	0	0	0	0	0
	34	0	0	0	0	0	0	0	0	9.64755	3.93236	0	1.23454		34	0	0	0	0	0	0	0	0	0	0	0	0
	35	0	0	0	7.40644	0	0	0	0	5.1542	0	0	1.14188		35	0	0	0	0	0	0	0	0	0	0	0	0
	36	0	0	0	9.7592	0	0	0	0	4.53062	0	9.26151	2.14103		36	0	0	0	0	0	0	0	0	0	0	0	0
	37	0	0	0	10.0563	0	5.69486	0	0	0	0	0	1.43192		37	0	0	0	0	0	0	0	0	0	0	0	0
	38	0	0	8.39326	0	0	5.03633	0	3.73374	10.0609	5.55434	0	2.97987		38	0	0	0	0	0	0	0	0	0	0	0	0
	39	0	0	0.658987	0	0	0	0	0	4.66416	6.41248	0	1.06688		39	0	0	0	0	0	0	0	0	0	0	0	0
	40	0	0	9.76962	0	0	0	0	0	0	2.84163	0	1.14648		40	0	0	0	0	0	0	0	0	0	0	0	0
	41	0	0	9.28246	0	4.87299	0	0	0	0	3.39911	0	1.59587		41	0	0	0	0	0	0	0	0	0	0	0	0
	42	10.0673	0	3.60394	0	6.63801	0	0	0	0	2.18042	0	2.04452		42	0	0	0	0	0	0	0	0	0	0	0	0
	43	7.03361	0	5.76028	0	0	0	0	0	6.61696	0	0	1.76462		43	0	0	0	0	0	0	0	0	0	0	0	0
	44	10.2674	0	9.97374	0	10.755	0	0	0	0	0	0	2.81784		44	0	0	0	0	0	0	0	0	0	0	0	0
	45	10.4641	0	4.09946	0	0	0	0	0	0	0	0	1.32396		45	0	0	0	0	0	0	0	0	0	0	0	0
	46	0	8.40981	7.91994	1.55572	0	0	4.47403	0	7.10364	8.3063	0	3.43359		46	0	0	0	0	0	0	0	0	0	0	0	0
	47	0	3.02605	0	0	0	0	0	0	8.42235	6.68665	3.90195	2.00336		47	0	0	0	0	0	0	0	0	0	0	0	0
	48	0	8.5109	8.11899	0	0	0	0	0	10.8693	6.59974	5.86188	3.6328		48	0	0	0	0	0	0	0	0	0	0	0	0
	49	0	8.12021	1.07242	0	0	0	0	0	0	0	8.60445	1.61792		49	0	0	0	0	0	0	0	0	0	0	0	0
	50	0	6.75144	0	0	0	0	9.08082	0	2.9419	0	0	1.70674		50	0	0	0	0	0	0	0	0	0	0	0	0
	51	4.79485	0	0	1.07547	0	0	2.93334	0	8.21577	4.47786	0	1.9543		51	0	0	0	0	0	0	0	0	0	0	0	0
	52	0	0	0.881643	3.13245	0	0	7.33696	0	0	8.01194	0	1.76027		52	0	0	0	0	0	0	0	0	0	0	0	0
	53	0	0	4.79695	10.3753	0	0	7.52483	0	5.97999	11.5208	0	3.65435		53	0	0	0	0	0	0	0	0	0	0	0	0
	54	0	0	7.53833	0	10.7666	3.95424	7.02286	0	5.01364	3.46109	0	3.43243		54	0	0	0	0	0	0	0	0	0	0	0	0
	55	0	0	7.93084	0	0	3.7216	2.46411	0	4.30198	0	9.00274	2.49284		55	0	0	0	0	0	0	0	0	0	0	0	0
	56	0	0	5.29026	7.7358	0	8.51764	9.24492	0	0	0	7.3411	3.46634		56	0	0	0	0	0	0	0	0	0	0	0	0
	57	0	0	7.93155	8.71432	0	7.01524	10.6816	0	0	0	8.71069	3.91395		57	0	0	0	0	0	0	0	0	0	0	0	0
	58	0	0	10.8659	10.182	0	5.39084	10.6279	12.3556	0	8.9206	1.57164	5.44677		58	0	0	0	0	0	0	0	0	0	0	0	0
	59	0	0	6.85689	1.18611	0	2.38385	7.48359	7.62413	0	4.28363	10.6684	3.6806		59	0	0	0	0	0	0	0	0	0	0	0	0
	60	0	0	10.9642	8.61776	0	3.71804	0	0	0	0	9.00611	2.93692		60	0	0	0	0	0	0	0	0	0	0	0	0
	61	0	0	8.9114	8.81399	0	10.769	0	9.40206	0	7.81289	0	4.1554		61	0	0	0	0	0	0	0	0	0	0	0	0
	62	7.24981	6.175	6.07729	10.7692	0	0	0	9.58501	0	4.75273	9.20228	4.89194		62	0	0	0	0	0	0	0	0	0	0	0	0
	63	0	4.02545	9.98748	9.79147	0	0	0	6.48548	0	9.45544	10.5711	4.57422		63	0	0	0	0	0	0	0	0	0	0	0	0
	64	0	0	10.4754	7.25132	0	8.77693	0	10.7543	0	0.200116	8.03057	4.13533		64	0	0	0	0	0	0	0	0	0	0	0	0
	65	0	0	0.70534	0	0	0	0	9.88201	0	7.58271	8.51921	2.4263		65	0	0	0	0	0	0	0	0	0	0	0	0
	66	0	7.05604	5.59141	0	0	0	0	8.39849	1.65717	7.70405	11.5486	3.81416		66	0	0	0	0	0	0	0	0	0	0	0	0
	67	0	10.8661	10.8661	0	11.7457	0	0	8.86546	7.6895	9.93569	0	5.45169		67	0	0	0	0	0	0	0	0	0	0	0	0
	68	0	7.35005	8.91263	10.7684	11.1663	0	2.8721	0	0.909743	10.5608	11.6459	5.83509		68	0	0	0	0	0	0	0	0	0	0	0	0
	69	0	10.7684	10.9635	10.0849	0	0	0	12.4744	5.88922	0	0	4.56186		69	0	0	0	0	0	0	0	0	0	0	0	0
	70	0	7.83901	10.9637	0	0	0	0	0	6.372	0	8.91087	3.09869		70	0	0	0	0	0	0	0	0	0	0	0	0
	71	0	11.2567	0	6.47306	10.2806	0	0	9.95345	6.37231	0	10.9618	5.02708		71	0	0	0	0	0	0	0	0	0	0	0	0
	72	8.52282	9.01149	0	10.0852	0	0	5.70736	12.6081	6.01084	0	11.3526	5.75441		72	0	0	0	0	0	0	0	0	0	0	0	0
	73	0	9.30451	0	10.1823	11.177	0	11.4514	9.99572	5.44088	0	11.255	6.25516		73	0	0	0	0	0	0	0	0	0	0	0	0
	74	0.716388	0	10.8661	9.59735	12.3324	0	0	11.5316	0	0	6.95959	4.72758		74	0	0	0	0	0	0	0	0	0	0	0	0
	75	7.93845	0	9.01161	4.03512	10.2806	0	4.52592	11.8991	0	9.50214	6.47255	5.78777		75	0	0	0	0	0	0	0	0	0	0	0	0
	76	9.59778	0.719474	9.50013	8.03696	0	0	0	0	11.8361	12.6189	0	4.7554		76	0	0	0	0	0	0	0	0	0	0	0	0
	77	11.1591	0.720745	10.866	6.96418	0	0	10.6779	0	8.15088	12.7998	0	5.57624		77	0	0	0	0	0	0	0	0	0	0	0	0
	78	8.72081	5.50135	10.2814	9.89145	0	0	12.9271	13.4555	7.73221	12.8625	0	7.39748		78	0	0	0	0	0	0	0	0	0	0	0	0
	79	8.03794	4.33232	0	9.98858	0	0	9.68981	8.44336	8.47081	10.7312	0	5.42673		79	0	0	0	0	0	0	0	0	0	0	0	0
	80	1.40759	8.03892	0	0	12.5933	12.0719	0	8.94155	0	7.43352	0.72131	4.65528		80	0	0	0	0	0	0	0	0	0	0	0	0
	81	8.52732	9.40484	0	10.1847	0	2.78516	0	0	9.23419	10.5026	0.72286	4.66924		81	0	0	0	0	0	0	0	0	0	0	0	0
	82	1.70238	2.77505	8.82057	5.40812	7.71957	7.45443	0	0	11.8747	9.86029	1.5041	5.19265		82	0	0	0	0	0	0	0	0	0	0	0	0
	83	10.7714	10.186	11.4536	0	12.2477	4.06749	0	11.7984	13.9427	9.10933	0	7.59788		83	0	0	0	0	0	0	0	0	0	0	0	0
	84	4.72775	10.7715	0	9.60189	14.5948	0	0	0	9.2315	9.00684	0.726931	5.33283		84	0	0	0	0	0	0	0	0	0	0	0	0
	85	4.14366	10.8699	0	8.92087	11.3534	6.10533	3.69093	9.69983	10.3665	15.3241	0.728436	7.38209		85	0	0	0	0	0	0	0	0	0	0	0	0
	86	11.3584	8.14169	0.733639	5.70469	12.0399	7.46571	9.67424	11.2341	9.21582	7.59056	0	7.55989		86	0	0	0	0	0	0	0	0	0	0	0	0
	87	7.07062	12.0417	0	3.65941	11.2605	10.9429	9.11873	11.8926	3.60543	8.52606	0	7.10163		87	0	0	0	0	0	0	0	0	0	0	0	0
	88	10.3852	8.92347	1.80872	10.8728	3.46373	10.14	10.14	10.4291	6.89993	8.49143	12.1365	8.51735		88	0	0	0	0	0	0	0	0	0	0	0	0
	89	10.3871	8.04754	2.78554	1.42093	0	12.8523	9.81898	10.6946	7.2647	0	12.5273	6.89081		89	0	0	0	0	0	0	0	0	0	0	0	0
	90	10.2906	5.0279	7.75705	8.1467	0	6.83658	10.3871	11.9917	4.66862	2.36384	10.6763	7.10421		90	0	0	0	0	0	0	0	0	0	0	0	0
	91	6.29682	8.53822	2.3011	11.6564	0	9.0664	11.8437	15.3458	4.80353	2.8877	8.92348	7.42392		91	0	0	0	0	0	0	0	0	0	0	0	0
	92	0.744251	5.61655	3.66716	11.658	0	7.44619	11.0617	11.8984	5.84191	11.6536	12.5307	7.4653		92	0	0	0	0	0	0	0	0	0	0	0	0
	93	2.98702	5.71561	7.85872	11.6592	0	13.2138	11.4671	10.8246	5.87493	5.32106	12.0445	7.90604		93	0	0	0	0	0	0	0	0	0	0	0	0
	94	8.73742	8.25043	1.52732	12.2458	4.24373	14.2202	5.54488	5.94325	8.00339	1.23101	12.1432	7.46278		94	0	0	0	0	0	0	0	0	0	0	0	0
	95	3.28343	10.7854	0	4.35525	7.21819	6.92926	5.678	7.91256	10.2069	1.7194	11.1704	6.29626		95	0	0	0	0	0	0	0	0	0	0	0	0
	96	10.2027	4.84406	2.70028	11.664	8.93431	0	10.9743	4.21595	10.777	11.1724	9.02868	7.68307		96	0	0	0	0	0	0	0	0	0	0	0	0
	97	7.18454	4.84605	3.482	6.89252	4.94122	6.6254	10.5783	6.04241	4.76851	8.15347	12.1482	6.87842		97	0	0	0	0	0	0	0	0	0	0	0	0
	98	5.92028	9.42731	4.55622	0.755852	0.924496	8.15897	12.3587	8.45099	0	12.6372	3.28481	6.04317		98	0	0	0	0	0	0	0	0	0	0	0	0
	99	12.7426	6.1172	0.758258	5.92254	7.76685	11.9915	15.6318	9.17456	0	12.6392	8.06061	8.25501		99	0	0	0	0	0	0	0	0	0	0	0	0
	100	12.5497	6.50929	1.44292	1.24812	9.38143	12.0433	17.4397	13.4854	9.74056	4.06834	0	7.9917		100	0	0	0	0	0	0	0	0	0	0	0	0
	101	12.065	7.2905	2.3218	9.6292	5.1297	0	10.6922	9.83082	9.21654	10.2082	4.16752	7.32286		101	0	0	0	0	0	0	0	0	0	0	0	0
	102	12.4574	9.24165	0.765209	3.98018	0	14.45	8.36313	12.5717	9.50589	9.52796	10.0157	8.26171		102	0	0	0	0	0	0	0	0	0	0	0	0
	103	10.7058	7.49044	6.90604	9.53696	0	0	11.6164	10.3973	9.54879	3.49002	0	6.3356		103	0	0	0	0	0	0	0	0	0	0	0	0
	104	10.5137	5.44735	0.769736	11.3912	12.7478	0	8.17362	8.35233	10.7852	10.215	9.43602	7.98472		104	0	0	0	0	0	0	0	0	0	0	0	0
	105	10.3217	3.98798	3.30639	12.0755	14.2334	0	10.2483	9.08959	10.9863	12.6535	10.0233	8.81145		105	0	0	0	0	0	0	0	0	0	0	0	0
	106	11.0069	9.25259	11.3965	0	7.32018	7.32018	5.27167	9.96779	8.0294	12.5589	11.7882	8.53748		106	0	0	0	0	0	0	0	0	0	0	0	0
	107	8.57365	0.777318	11.9844	5.2606	9.35055	7.7338	3.6553	9.67958	11.9856	11.6849	2.62331	7.57354		107	0	0	0	0	0	0	0	0	0	0	0	0
	108	9.94073	11.5975	11.9873	7.99156	8.96373	1.61267	9.29637	7.76963	9.34083	12.3702	10.5186	9.2172		108	0	0	0	0	0	0	0	0	0	0	0	0
	109	11.0157	6.04569	5.55811	7.60491	7.01698	5.24338	9.33663	15.379	12.9339	10.9111	11.7882	9.34852		109	0	0	0	0	0	0	0	0	0	0	0	0
	110	6.63331	4.19677	10.7268	5.0741	7.26204	12.1831	8.2142	9.71924	10.0129	13.1554	11.1095	8.93521		110	0	0	0	0	0	0	0	0	0	0	0	0
	111	9.0732	6.73386	7.80639	4.68702	10.4891	11.154	7.90082	7.49065	6.35145	9.2606	11.2102	8.37794		111	0	0	0	0	0	0	0	0	0	0	0	0
	112	8.29644	3.71513	7.12679	11.2209	12.5272	10.5542	0	9.28077	8.7974	9.26383	12.6747	8.49613		112	0	0	0	0	0	0	0	0	0	0	0	0
	113	7.91027	6.05771	12.0044	12.784	14.6164	0.887187	7.94414	10.3483	10.0549	5.66132	9.36497	8.87578		113	0	0	0	0	0	0	0	0	0	0	0	0
	114	8.88819	11.6183	12.2032	10.7406	15.2764	11.7617	9.09137	6.04374	9.01061	11.0249	8.5883	10.3861		114	0	0	0	0	0	0	0	0	0	0	0	0
	115	13.3767	12.0313	5.96669	12.0115	12.874	9.57365	6.71142	14.7257	11.9169	13.3679	11.9059	11.3147		115	0	0	0	0	0	0	0	0	0	0	0	0
	116	13.3803	11.9176	0.900387	9.57758	6.94962	9.69991	7.1547	9.61202	9.30725	9.27716	9.56999	8.84968		116	0	0	0	0	0	0	0	0	0	0	0	0
	117	12.312	11.7268	1.29348	12.6039	9.09072	13.6333	11.5806	13.8497	2.48543	12.0107	4.30919	9.53598		117	0	0	0	0	0	0	0	0	0	0	0	0
	118	13.5833	10.5607	2.27136	10.7551	14.3988	8.59151	10.2989	13.972	6.01752	10.9417	5.97	9.76008		118	0	0	0	0	0	0	0	0	0	0	0	0
	119	13.2948	11.4415	6.85283	1.59235	12.0232	8.81409	6.6174	5.96116	0.0567166	11.1409	12.1157	8.1737		119	0	0	0	0	0	0	0	0	0	0	0	0
	120	11.2506	11.5432	8.71514	11.7384	14.1426	10.7595	5.41465	7.37997	0	12.3145	13.5826	9.71284		120	0	0	0	0	0	0	0	0	0	0	0	0
	121	11.4494	5.10954	7.64606	12.6198	10.1778	0.662955	6.12593	10.5886	6.75249	13.489	10.5632	8.65316		121	0	0	0	0	0	0	0	0	0	0	0	0
	122	0.821403	12.0388	0.91909	9.3079	9.59628	7.0873	8.04683	11.053	7.30694	12.42	12.9078	8.31867		122	0	0	0	0	0	0	0	0	0	0	0	0
	123	10.6776	2.09229	5.11686	11.1653	14.1033	9.69359	3.31858	12.3999	12.5792	13.2047	7.74245	9.28125		123	0	0	0	0	0	0	0	0	0	0	0	0
	124	6.9736	0.827632	8.6324	11.0712	14.7029	0	11.5511	13.0186	11.9187	11.9404	12.7212	9.39616		124	0	0	0	0	0	0	0	0	0	0	0	0
	125	10.2947	2.48964	12.3439	9.51432	13.6081	6.78384	13.9472	13.1903	8.92035	14.0909	8.43263	10.3287		125	0	0	0	0	0	0	0	0	0	0	0	0
	126	13.7139	12.3481	11.7623	9.42064	13.0566	11.0397	7.76409	5.26089	11.9204	13.1196	5.9981	10.4913		126	0	0	0	0	0	0	0	0	0	0	0	0
	127	12.5475	5.42341	13.1333	6.20467	12.1531	13.2008	5.93479	4.59485	11.766	10.6845	4.05036	9.06303		127	0	0	0	0	0	0	0	0	0	0	0	0
	128	13.0399	12.1612	13.3321	3.08495	15.0185	9.01996	0.523077	9.49576	13.0317	11.4694	13.3232	10.3182		128	0	0	0	0	0	0	0	0	0	0	0	0
	129	5.62588	8.35867	13.2391	0.843674	8.15969	13.4419	12.4096	14.943	14.8956	4.44737	10.6925	9.73245		129	0	0	0	0	0	0	0	0	0	0	0	0
	130	10.6076	6.50813	13.0481	0.944544	7.30026	12.9329	12.6927	15.0619	11.7477	10.3062	13.8195	10.4518		130	0	0	0	0	0	0	0	0	0	0	0	0
	131	10.6117	6.90213	12.0758	4.65736	8.61982	13.5265	6.82832	8.9178	8.0324	7.48025	13.531	9.19846		131	0	0	0	0	0	0	0	0	0	0	0	0
	132	7.88247	11.8851	12.7637	1.53643	5.04735	8.84851	11.6056	11.9455	7.69578	11.9736	12.5595	9.43124		132	0	0	0	0	0	0	0	0	0	0	0	0
	133	8.27624	11.3031	7.69057	7.39774	12.8688	12.6472	10.9422	13.9969	8.84779	11.8804	13.7345	10.8714		133	0	0	0	0	0	0	0	0	0	0	0	0
	134	13.9438	11.8929	11.5026	6.91338	3.49235	12.5202	11.3296	14.115	7.85459	7.78381	13.6416	10.4536		134	0	0	0	0	0	0	0	0	0	0	0	0
	135	13.5573	11.3113	13.3619	3.6942	5.64388	6.11557	12.7221	10.0204	10.2489	6.71423	10.2289	9.41989		135	0	0	0	0	0	0	0	0	0	0	0	0
	136	5.84642	11.12	10.2408	6.13924	14.4992	13.6478	2.7901	5.89669	8.63173	11.5018	11.5018	9.25597		136	0	0	0	0	0	0	0	0	0	0	89.1024	8.10022
	137	6.33813	10.5378	9.46348	5.06877	14.5426	12.795	9.38589	11.4292	11.4838	10.9199	14.3373	10.5729		137	0	0	0	0	0	0	0	0	0	0	0	0
	138	14.0581	5.07204	12.3976	3.11846	13.1747	11.5494	10.4644	9.89846	9.96511	12.9745	14.5369	10.6554		138	0	0	0	0	0	0	0	0	0	0	0	0
	139	14.1593	9.76415	12.4992	5.46569	14.0581	12.6139	9.2659	6.89969	9.60871	12.6856	14.4434	11.0421		139	0	0	0	0	0	0	0	0	0	0	0	0
	140	14.1635	8.59514	7.52084	1.46437	11.1655	12.6478	1.90308	4.70141	10.1175	5.1695	13.9592	8.30979		140	0	0	0	0	0	0	0	0	0	0	0	0
	141	8.50141	8.50141	11.53	10.5529	6.54387	12.7645	7.94288	9.0925	11.7008	11.5216	1.85189	9.13671		141	0	0	0	0	0	0	0	0	0	0	0	0
	142	12.9012	6.15958	1.66564	10.1652	11.6593	14.4194	13.4594	9.11707	7.72547	8.79053	12.795	9.89616		142	0	0	0	0	0	0	0	0	0	0	0	0
	143	11.2437	5.86964	5.08793	10.267	4.39806	14.6081	13.9786	11.9672	10.1034	11.334	14.5579	10.3105		143	0	0	0	0	0	0	0	0	0	0	0	0
	144	13.7877	13.2992	10.0745	7.9248	6.1924	11.641	15.9376	14.6444	17.9587	13.2915	14.0729	12.6204		144	0	0	0	0	0	0	0	0	0	0	0	0
	145	14.3779	6.46231	8.90522	8.22132	4.86395	14.4719	14.2833	13.7189	14.909	13.2952	14.272	11.6164		145	0	0	0	0	0	0	0	0	0	0	0	0
	146	14.0887	8.12667	8.41996	1.28621	11.3205	12.5749	16.74	12.6607	9.33291	4.89586	8.51116	9.81432		146	0	0	0	0	0	0	0	0	0	0	0	0
	147	14.2873	11.7465	12.0396	1.8749	9.39616	13.6148	10.8002	11.989	10.4686	11.2503	13.9866	11.0413		147	0	0	0	0	0	0	0	0	0	0	0	0
	148	13.1177	10.5763	14.0953	2.65988	12.7775	7.64275	5.47866	13.0572	5.12157	11.4491	12.2312	9.83702		148	0	0	0	0	0	0	0	0	0	0	0	0
	149	8.62514	8.91812	12.7303	7.84317	15.2718	11.5893	5.74915	7.54721	6.35676	5.00207	13.8589	9.40836		149	0	0	0	0	0	0	0	0	0	0	0	0
	150	3.64242	4.5225	13.2221	10.2897	14.0983	13.2788	4.74145	8.25928	14.6425	8.32802	11.6509	9.69781		150	0	0	0	0	0	0	0	0	0	0	0	0
	151	4.52504	0.908061	4.91616	4.03631	13.1889	15.3268	7.23561	12.4418	11.5209	13.6093	12.8273	9.13965		151	0	0	0	0	0	0	0	0	0	0	0	0
	152	11.0774	10.0019	12.8367	0.910063	3.54759	16.9341	10.3324	11.5645	14.0527	7.25895	12.2437	10.0691		152	0	0	0	0	0	0	0	0	0	0	0	0
	153	12.5468	13.9154	12.9377	8.44017	14.2056	9.85483	5.01263	13.0092	10.9103	8.1413	11.4648	10.949		153	0	0	0	0	0	0	0	0	0	0	0	0
	154	13.9768	11.0825	12.94	7.07423	13.0537	4.62764	11.6044	15.0126	15.9182	11.9563	10.5881	11.6213		154	0	0	0	0	0	0	0	0	0	0	0	0
	155	9.91215	13.9204	11.965	11.6718	9.98907	4.04065	9.16989	13.6482	10.2704	13.3279	13.6213	11.0488		155	0	0	0	0	0	0	0	0	0	0	0	0
	156	7.46976	14.021	3.65642	4.43859	8.32496	10.1051	11.2683	7.76598	9.98907	14.3083	14.6016	9.63174		156	0	0	0	0	0	0	0	0	0	0	0	0
	157	12.6545	13.2415	10.9921	0.920686	10.7482	8.98746	11.659	9.71664	11.1828	14.507	14.8002	10.8555		157	0	0	0	0	0	0	0	0	0	0	0	0
	158	13.048	10.7988	13.4393	12.7548	10.7964	8.89391	10.0349	10.2348	8.33813	5.80721	14.705	10.8047		158	0	0	0	0	0	0	0	0	0	0	0	0
	159	13.3433	7.08531	12.8545	11.5832	13.9747	10.9344	10.6434	13.8921	10.2348	6.20085	14.1204	11.3515		159	0	0	0	0	0	0	0	0	0	0	0	0
	160	11.8787	2.00161	9.92308	0.925969	4.44509	10.9475	9.23677	9.44584	8.79902	13.5361	14.9051	8.73134		160	0	0	0	0	0	0	0	0	0	0	0	0
	161	2.49274	6.40451	2.88329	0.927756	11.3723	6.51323	10.2734	7.12062	9.02487	10.6049	14.614	7.47561		161	0	0	0	0	0	0	0	0	0	0	0	0
	162	9.73069	13.7404	13.4474	3.56988	13.3474	10.5825	11.7301	10.0839	11.4373	9.62928	13.2475	10.9588		162	0	0	0	0	0	0	0	0	0	0	0	0
	163	6.40737	6.50552	11.9819	5.52748	14.5688	11.648	9.26743	17.1026	11.0825	9.82686	8.84874	10.2516		163	0	0	0	0	0	0	0	0	0	0	0	0
	164	10.4183	10.614	12.9612	11.3964	8.07393	12.121	10.304	12.484	14.369	13.1536	4.34458	10.9309		164	0	0	0	0	0	0	0	0	0	0	0	0
	165	11.6915	4.94273	9.93107	13.8432	12.039	10.2122	9.38947	11.854	10.2037	13.9373	12.1768	10.9292		165	0	0	0	0	0	0	0	0	0	0	0	0
	166	10.7149	5.33527	6.21587	12.1816	12.231	5.72516	11.7897	9.50101	11.5743	13.4499	5.43073	9.46814		166	0	0	0	0	0	0	0	0	0	0	0	0
	167	12.6718	7.39017	2.59791	7.68395	11.5899	6.8027	11.777	11.2092	12.6561	14.6249	11.2022	10.0187		167	0	0	0	0	0	0	0	0	0	0	0	0
	168	12.7708	9.93462	8.17399	12.869	2.39311	11.9077	9.82443	11.9692	10.5264	14.4308	4.84659	9.96788		168	0	0	0	0	0	0	0	0	0	0	0	0
	169	13.9456	8.46844	8.95718	13.163	9.51724	13.4072	7.98825	11.0279	11.5963	9.15072	9.73757	10.6327		169	0	0	0	0	0	0	0	0	0	0	0	0
	170	12.3814	7.09953	12.6752	11.4032	11.8868	11.9793	9.20438	8.33072	10.4382	9.93392	14.2377	10.87		170	0	0	0	0	0	0	0	0	0	0	0	0
	171	12.9694	8.27406	11.0127	13.7521	11.1319	11.7966	7.64764	9.83582	9.62602	11.5979	14.9231	11.1425		171	0	0	0	0	0	0	0	0	0	0	0	0
	172	9.35059	12.3827	13.4586	14.1439	6.05884	13.6772	8.22249	7.29643	11.2287	7.09953	14.8267	10.7041		172	0	0	0	0	0	0	0	0	0	0	0	0
	173	10.6231	11.4052	13.8505	13.9487	6.81372	11.8938	9.42194	12.8935	10.7443	13.947	14.8272	11.8517		173	0	0	0	0	0	0	0	0	0	0	0	0
	174	10.1342	10.6232	9.54703	14.0468	11.4052	11.4236	10.9417	17.3323	10.4484	14.045	14.632	12.2345		174	0	0	0	0	0	0	0	0	0	0	0	0
	175	10.6234	11.504	12.6771	10.6234	7.76635	10.8437	5.12995	5.87543	11.7069	6.12315	9.64451	9.3198		175	0	0	0	0	0	0	0	0	0	0	0	0
	176	13.1667	13.1667	13.9492	13.2643	12.2601	10.1442	5.4389	9.93999	12.9819	5.43874	8.7641	10.7741		176	0	0	0	0	0	0	0	0	0	0	0	0
	177	10.2321	7.10179	3.38468	12.4816	8.77452	11.5135	10.5416	11.2272	4.85162	4.94985	13.0679	8.92058		177	0	0	0	0	0	0	0	0	0	0	0	0
	178	2.89502	6.80794	1.81957	13.1666	13.1483	12.7057	11.885	12.9722	12.1878	5.82988	13.9485	9.76059		178	0	0	0	0	0	0	0	0	0	0	0	0
	179	5.1448	9.05777	8.2749	11.5033	9.62066	12.9672	12.7897	11.7864	10.8627	8.37287	11.5032	10.1712		179	0	0	0	0	0	0	0	0	0	0	0	0
	180	13.9483	11.503	12.8725	13.5572	12.1511	11.8739	10.7275	10.2303	11.6832	14.3396	14.8028	12.5172		180	0	0	0	0	0	0	0	0	0	0	0	0
	181	13.3607	12.7742	12.3829	13.3607	10.123	13.6491	7.74769	14.899	9.51109	14.8286	10.9163	12.1412		181	0	0	0	0	0	0	0	0	0	0	0	0
	182	10.3279	12.1862	10.5239	10.6216	11.6726	11.0068	5.91065	8.19802	11.6806	12.0894	14.4371	10.7868		182	0	0	0	0	0	0	0	0	0	0	0	0
	183	11.4034	12.2839	12.8707	10.8166	13.9696	13.7155	8.41502	9.38666	11.1993	12.3822	14.1432	11.8715		183	0	0	0	0	0	0	0	0	0	0	0	0
	184	12.8696	13.8481	13.2612	9.25009	9.27273	11.9328	10.2007	6.28275	12.3094	13.0666	11.9902	11.2986		184	0	0	0	0	0	0	0	0	0	0	0	0
	185	6.21671	10.5214	13.3579	10.032	7.60601	8.43088	4.95934	10.589	8.73688	6.21834	4.94703	8.32869		185	0	0	0	0	0	0	0	0	0	0	0	0
	186	5.04194	13.1609	10.6175	11.1071	11.5385	11.4443	10.6758	9.9782	10.1911	2.4026	9.3478	9.59142		186	0	0	0	0	0	0	0	0	0	0	0	0
	187	9.93203	12.0843	14.0403	12.8667	8.925	13.4081	11.8049	9.34866	9.46402	13.8466	12.6724	11.6721		187	0	0	0	0	0	0	0	0	0	0	0	0
	188	5.15566	12.1804	13.55	12.8652	7.10934	14.7249	11.5124	9.85408	10.468	14.7259	13.6497	11.436		188	0	0	0	0	0	0	0	0	0	0	0	0
	189	1.22339	9.83139	12.9617	7.67975	3.1728	14.707	9.53327	8.46917	11.2296	11.2034	13.4528	9.40585		189	0	0	0	0	0	0	0	0	0	0	0	0
	190	1.71152	12.7647	10.2213	6.11292	2.18575	11.6689	9.04917	7.03581	12.5022	12.4732	13.3537	9.00719		190	0	0	0	0	0	0	0	0	0	0	0	0
	191	5.62223	12.6649	11.0999	10.8068	5.18638	13.6699	11.8133	8.76979	12.0355	12.3745	13.2546	10.6634		191	0	0	0	0	0	0	0	0	0	0	0	0
	192	13.8375	11.1962	12.0766	9.43601	7.30145	8.6478	10.6109	6.70599	9.50619	7.28634	9.7318	9.66697		192	0	0	0	0	0	0	0	0	0	0	0	0
	193	13.4442	1.31519	9.33634	13.5423	10.7687	11.7088	8.4718	9.7825	9.14319	12.1759	13.7408	10.3118		193	0	0	0	0	0	0	0	0	0	0	0	0
	194	12.171	12.5619	12.0729	7.0144	10.166	12.2331	3.95623	7.39143	9.7825	14.7172	6.30551	9.85202		194	0	0	0	0	0	0	0	0	0	0	0	0
	195	12.4624	12.4624	12.4624	12.3643	10.1484	10.8278	10.9465	6.42525	10.0666	14.3243	14.1283	11.5108		195	0	0	0	0	0	0	0	0	0	0	0	0
	196	12.0692	11.6779	9.03727	4.73339	7.47816	8.47857	8.93433	13.7387	8.3867	13.3443	14.0287	10.1734		196	0	0	0	0	0	0	0	0	0	0	0	0
	197	11.6757	10.4045	13.1427	12.7519	9.2016	11.4823	9.50892	7.11582	7.24708	11.2885	13.733	10.6866		197	0	0	0	0	0	0	0	0	0	0	0	0
	198	7.95688	9.13054	10.5976	1.01316	9.59167	13.8965	10.759	6.0136	9.71166	12.9492	11.7754	9.39956		198	0	0	0	0	0	0	0	0	0	0	0	0
	199	12.0624	9.22624	7.17252	5.80361	12.2969	5.22995	10.7564	10.4025	12.584	12.2622	13.5335	10.1209		199	22.2756	0	0	0	0	0	0	0	0	0	0	2.02505
	200	12.6471	9.22379	7.46398	12.7448	10.2431	8.29986	4.12258	9.85048	13.2149	13.7269	13.2377	10.4341		200	0	0	0	0	0	0	0	0	0	0	0	0
	201	12.5472	12.2532	10.1019	10.493	11.8029	9.82845	9.01985	15.8045	10.2431	7.66137	9.61746	10.8521		201	0	0	0	0	0	0	0	0	0	0	0	0
	202	12.5444	12.8379	9.90402	8.63236	9.50758	7.8251	8.36809	13.9835	8.60129	11.1797	6.97411	10.0326		202	0	0	0	0	0	0	0	0	0	0	0	0
	203	11.8575	13.5202	6.28339	4.91434	8.45457	9.28354	6.48104	9.97899	11.5069	14.1112	12.1555	9.86791		203	0	0	0	0	0	0	0	0	0	0	0	0
	204	10.4861	11.2684	13.6152	7.45416	8.95502	8.74781	7.11224	7.33946	10.461	14.5972	11.5662	10.1457		204	0	0	0	0	0	0	0	0	0	0	0	0
	205	12.2437	11.6569	13.6128	12.5371	16.2553	3.18373	4.7476	7.43199	12.5941	14.5948	10.9764	10.894		205	0	0	0	0	111.378	0	0	0	0	0	0	10.1253
	206	10.6762	12.8278	9.60038	11.2628	17.1602	8.80578	4.99712	8.80578	10.8779	14.3968	10.8744	10.935		206	0	0	0	0	111.378	0	0	0	0	0	0	10.1253
	207	10.2933	12.8246	12.8246	13.1185	9.20931	8.04757	13.0061	5.24062	9.61159	12.3403	13.9055	10.9474		207	0	0	0	0	0	0	0	0	0	0	22.2756	2.02505
	208	12.3331	4.21724	12.3331	12.92	8.8603	9.36283	10.8862	9.9485	9.78159	12.827	11.3602	10.4391		208	0	0	0	0	0	0	0	0	0	0	0	0
	209	10.9619	12.6239	12.6239	11.255	10.3951	10.1124	1.86737	8.10762	9.65817	13.8017	12.2375	10.3313		209	0	0	0	0	0	0	0	0	0	0	0	0
	210	13.0119	12.523	11.9364	7.43886	5.44256	11.3663	6.87609	10.7357	9.63163	13.6038	14.19	10.6142		210	0	0	0	0	0	0	0	0	0	0	0	0
	211	11.9337	12.8139	12.4231	9.19613	15.6525	10.5676	6.85438	10.8875	12.4041	12.6231	8.12576	11.2256		211	0	0	0	0	0	0	0	0	178.205	0	0	16.2004
	212	4.98923	12.909	12.4199	12.909	5.53017	10.3699	3.53455	8.65638	12.7042	10.7631	11.0557	9.62193		212	0	0	0	0	0	0	0	0	0	0	0	0
	213	3.61842	12.417	7.23552	12.1242	9.22758	6.46685	8.1145	6.69667	13.4975	11.8351	3.62307	8.62332		213	0	0	0	0	0	0	0	0	0	0	0	0
	214	5.1798	11.2411	8.30796	11.8275	10.5208	7.23335	5.85576	8.3989	14.8074	13.69	3.03395	9.09969		214	0	0	0	0	0	0	0	0	0	0	0	0
	215	13.0957	8.98989	9.1851	8.40355	5.95462	11.1437	9.60991	11.4643	14.4863	12.9053	8.79919	10.367		215	0	0	0	0	0	0	0	0	0	0	0	0
	216	13.4837	12.8974	11.9201	12.9951	5.20288	9.67456	11.5298	7.71888	9.36656	12.5113	13.5865	10.9897		216	0	0	0	0	0	0	0	0	0	0	0	0
	217	13.3832	12.699	9.66899	13.0904	4.93218	9.59634	7.48324	10.2283	7.72105	12.9974	10.1626	10.1784		217	0	0	0	0	0	0	0	0	0	0	0	0
	218	12.9897	11.2302	7.22191	10.9369	8.98399	9.08112	7.13411	8.88613	9.58983	10.4527	12.2126	9.88356		218	0	0	0	0	0	0	0	0	0	0	0	0
	219	12.5956	11.8141	6.63267	6.92634	11.4915	5.98357	14.2738	10.2648	8.98326	12.2097	12.6982	10.3521		219	0	0	0	0	0	0	0	0	0	0	0	0
	220	6.33744	2.81828	5.94577	11.8113	8.62951	8.53065	6.75479	8.62951	9.24202	11.1315	10.3497	8.19822		220	0	0	0	0	0	0	0	0	0	0	0	0
	221	2.81579	12.5905	4.08666	4.86829	7.99946	11.2471	4.9768	6.50706	12.2844	10.7376	8.39181	7.86413		221	0	0	0	0	0	0	0	0	0	0	0	0
	222	10.0462	12.3919	5.45256	10.5347	4.47748	9.79866	6.92151	11.7957	7.48185	10.4419	1.44964	8.25383		222	0	0	0	0	0	0	0	0	0	0	0	0
	223	10.8259	9.84787	11.5099	12.0966	7.24326	9.2085	7.00299	9.67297	10.161	8.28863	4.86756	9.15683		223	0	0	0	0	0	0	0	0	0	0	0	0
	224	10.725	10.4319	5.44752	10.6275	8.21147	8.89178	8.21147	9.26924	12.324	13.369	9.94756	9.76877		224	0	0	0	0	0	0	0	0	0	0	0	0
	225	12.3845	11.2114	12.4822	13.3616	11.5105	10.6913	9.32832	7.16003	11.7974	12.1931	7.89252	10.9103		225	0	0	0	178.205	0	0	0	0	0	0	0	16.2004
	226	12.4797	7.59261	12.3819	4.17128	13.264	1.34231	8.34554	5.93112	9.78485	8.47683	11.8	8.68818		226	0	0	0	0	0	0	0	0	0	0	0	0
	227	11.1087	6.61306	12.477	6.51506	13.5358	6.99836	11.8362	8.69799	9.56854	12.4814	12.9696	10.2547		227	0	0	0	0	0	0	0	0	0	0	0	0
	228	5.24226	11.8886	12.0836	12.8662	13.2655	5.42082	10.5523	8.18405	12.8695	5.93048	11.9899	10.0266		228	0	0	0	0	0	0	0	0	0	0	0	0
	229	3.67587	5.33755	3.08918	9.34451	13.8076	4.80222	7.65879	14.3111	11.7696	6.22105	3.68035	7.60889		229	0	0	0	0	0	0	0	0	0	0	0	0
	230	6.01906	10.0271	10.0271	11.8836	13.3936	7.32476	9.69372	8.50258	8.34469	5.73029	11.0078	9.26857		230	0	0	0	0	0	0	0	0	0	0	0	0
	231	0.836694	11.9791	6.60333	12.3707	11.131	10.8538	8.935	8.18322	7.52673	8.95314	5.43447	8.43702		231	0	0	0	0	0	0	0	0	0	0	0	0
	232	6.9923	12.4659	7.8718	9.33813	13.5157	3.86082	9.53012	9.26263	6.35269	7.19196	2.89107	8.11574		232	0	0	0	0	0	0	0	0	0	0	0	0
	233	13.148	12.1709	12.1709	6.20836	12.9544	9.75516	12.2775	8.40054	9.52938	7.385	3.57327	9.77941		233	0	0	0	0	0	0	0	0	0	0	0	0
	234	12.7558	12.3645	12.3645	6.49981	11.682	10.7296	13.148	9.80323	6.92677	10.9988	11.7808	10.8231		234	0	0	0	0	0	0	0	0	0	0	0	0
	235	12.8513	12.0697	12.3623	8.55031	10.8508	12.6361	10.8508	11.1725	7.80276	10.899	10.6057	10.9683		235	0	0	0	0	0	0	0	0	0	0	0	0
	236	11.3837	4.24724	2.38979	2.09651	11.9865	15.8869	10.8081	8.10926	9.15081	9.92	8.45346	8.58475		236	0	0	0	0	0	3.95694e-13	0	0	0	0	0	3.59722e-14
	237	11.7729	11.6749	0.82436	11.3816	12.0914	11.0852	8.89837	9.16458	7.23841	8.54956	12.0682	9.52267		237	0	0	0	0	0	0	0	0	0	0	0	0
	238	10.6957	9.71815	3.95049	10.0228	5.02779	8.94999	9.474	9.64591	7.78992	11.1867	13.1419	9.05485		238	0	0	0	0	0	0	0	0	0	0	0	0
	239	9.42346	11.2809	11.4765	7.05889	8.82378	12.3687	13.093	11.6944	3.21523	12.9446	12.2607	10.3309		239	0	0	0	0	0	0	0	0	0	0	0	0
	240	9.51977	11.4752	9.71517	7.73841	8.60773	16.0911	8.2461	6.09532	5.47765	13.0408	10.7924	9.70907		240	0	0	0	0	0	467.788	0	0	0	289.583	0	68.8518
	241	3.65176	12.2561	10.0074	10.6914	8.11856	4.51707	7.46395	6.68085	3.93846	12.9419	12.8441	8.46468		241	0	0	133.654	0	0	0	0	0	0	0	0	12.1503
	242	7.46347	11.7457	11.3748	11.9614	7.80599	5.28585	9.90064	8.70958	1.60897	10.0071	12.8422	8.97325		242	0	0	0	0	0	0	0	0	0	0	0	0
	243	3.0621	7.56017	9.02705	8.14708	8.58394	5.58353	11.0497	7.58355	3.58161	8.83311	10.8858	7.62706		243	0	0	0	0	0	0	0	0	0	0	0	0
	244	6.87417	11.3727	12.0577	8.82982	11.1952	5.01001	8.2798	2.76826	5.79539	6.58239	11.7648	8.23002		244	0	0	0	0	0	0	0	0	0	0	0	0
	245	10.2963	5.40631	11.47	11.8607	3.94493	5.73742	6.65175	8.93988	10.0589	5.60382	8.04811	8.00165		245	0	0	0	0	0	0	0	0	0	0	0	0
	246	11.5668	6.67593	11.6644	8.4369	7.29112	6.81471	5.91515	8.72887	9.27698	12.5449	10.4915	9.03702		246	0	0	0	0	0	0	0	0	0	0	0	0
	247	9.6101	11.957	9.51215	10.197	8.82814	10.3249	11.0919	9.68887	11.0623	12.4468	8.53429	10.2958		247	0	0	0	0	0	0	0	0	0	0	0	0
	248	10.8807	9.70659	4.62018	8.43499	10.5896	11.5614	12.6956	12.5572	8.51515	12.0541	7.36002	9.90686		248	0	0	0	0	0	0	0	0	0	0	0	0
	249	10.1955	5.01015	9.70616	6.3795	0	11.071	9.19561	9.76276	8.64847	12.2493	1.29512	7.59215		249	0	0	0	0	0	0	0	0	0	0	0	0
	250	2.95429	6.7702	11.8583	6.47709	6.09451	12.0542	7.69717	8.48401	8.26414	10.9774	5.10854	7.88544		250	0	0	0	0	0	0	0	0	0	0	0	0
	251	1.38765	9.31404	10.1943	8.825	3.79825	11.0482	9.19286	9.5952	10.0326	12.2483	0.802685	7.8581		251	0	0	0	0	0	0	0	0	0	0	0	0
	252	11.9559	9.11803	10.3905	2.26726	6.47603	9.06952	10.6297	8.82264	0.801156	10.3897	2.07339	7.45398		252	0	0	0	0	0	0	0	0	0	0	0	0
	253	12.2498	8.82367	6.08354	3.04848	7.49561	9.97557	9.58679	9.74357	12.0684	11.0738	6.18182	8.75737		253	0	0	0	0	0	0	0	0	0	0	0	0
	254	12.3477	6.96354	9.41061	7.84467	12.5773	9.93022	10.6083	9.62019	7.49481	7.844	11.465	9.64604		254	0	0	0	0	0	0	0	0	0	0	0	0
	255	10.0962	0.79503	4.51519	10.4881	9.17357	8.36665	11.4251	5.83338	9.6973	11.2697	8.62653	8.20789		255	0	0	0	0	0	0	0	0	0	0	0	0
	256	10.0964	11.467	6.86526	6.96263	7.64552	9.21709	9.53044	8.73704	3.58025	12.248	9.99724	8.75881		256	0	0	0	0	0	0	0	0	0	0	0	0
	257	11.2719	4.22017	1.86985	11.2719	2.26273	10.5367	9.56287	10.1681	6.37768	12.2488	4.61216	7.67299		257	0	0	0	0	0	0	0	0	0	0	0	0
	258	10.7823	8.82358	4.90523	12.056	6.6796	7.13059	9.36291	4.50952	5.16637	11.0742	8.62611	8.1015		258	0	0	0	0	0	0	0	0	0	0	0	0
	259	9.60691	8.92119	10.097	11.7628	3.12668	9.24001	9.999	12.3028	7.90729	11.2703	10.5849	9.52898		259	0	0	0	0	0	0	0	0	0	0	0	0
	260	3.43438	11.9593	8.62813	7.74599	7.95742	6.69766	9.19515	13.4587	8.76757	8.23425	10.0956	8.74311		260	0	0	0	0	0	0	0	0	0	0	0	0
	261	10.7836	10.0982	8.82357	3.33589	5.00209	5.63605	8.36193	9.90343	8.24035	7.54891	12.1525	8.17151		261	0	0	0	0	0	0	0	0	0	0	0	0
	262	11.6663	11.3728	1.08156	3.9239	6.89478	6.80179	7.74644	8.55861	7.10302	10.2917	11.6636	7.9186		262	0	0	0	0	0	0	0	0	0	0	0	0
	263	11.7658	10.0014	7.25593	7.64802	11.8838	7.9526	11.0802	7.62191	5.30829	10.3903	8.33232	9.02187		263	0	0	0	0	0	0	0	0	0	0	0	0
	264	10.6877	1.4719	1.4719	7.06062	6.72594	3.34911	9.53788	1.62125	10.8065	9.80285	11.5671	6.73661		264	0	0	0	0	0	0	0	0	0	0	0	0
	265	7.06024	7.64915	0.784395	7.15839	9.26772	11.3747	8.34782	3.54711	9.61015	6.76498	12.2543	7.6199		265	0	0	0	0	0	0	0	0	0	0	0	0
	266	2.45095	0.783218	2.64655	6.86478	7.14832	5.19703	7.33288	5.27421	7.867	5.00043	12.2553	5.71097		266	0	0	0	0	0	0	0	0	0	0	0	0
	267	5.19661	5.7856	10.2	1.56692	2.32616	4.03267	8.02325	7.37487	7.57952	2.35231	12.0601	6.04528		267	0	0	0	0	0	0	0	0	0	0	0	0
	268	6.1779	11.5746	8.63131	0.781242	11.0822	9.49155	5.67712	7.25086	7.29056	8.23656	9.11933	7.75575		268	0	0	0	0	0	0	0	0	0	0	0	0
	269	7.74884	11.576	7.15964	3.33244	10.6946	10.2294	7.20953	8.47883	8.5907	4.90169	11.6704	8.32655		269	0	0	0	0	0	0	0	0	0	0	0	0
	270	6.17804	11.4791	8.6508	3.92053	7.00206	10.7976	9.10364	7.81306	7.45402	8.04096	11.8676	8.39159		270	0	0	0	0	0	0	0	0	0	0	0	0
	271	6.57122	4.41134	8.30171	0.974588	6.10744	8.61292	9.48596	4.22016	7.08342	3.33073	8.72854	6.16618		271	0	0	0	0	0	0	0	0	0	0	0	0
	272	9.02682	8.92846	8.83009	1.56344	0	5.44064	9.50674	2.08179	7.92413	2.85377	1.3677	5.22942		272	0	0	0	0	0	0	0	0	0	0	0	0
	273	7.75062	9.22383	10.599	9.22383	4.3733	11.2848	5.22027	2.41649	6.06739	2.06361	2.05409	6.38884		273	0	0	0	0	0	0	0	0	0	0	0	0
	274	10.8944	10.7959	7.55452	10.8944	5.43008	8.76427	6.91905	5.81611	4.93737	3.6247	3.6247	7.20505		274	0	0	0	0	0	0	0	0	0	0	0	0
	275	5.09782	9.22547	3.03488	10.8953	9.83631	7.43568	6.38018	7.97532	5.98943	10.2042	9.32012	7.76316		275	0	0	0	0	0	0	0	0	0	0	0	0
	276	9.71744	9.42268	2.54236	9.52064	8.00453	8.22765	10.6988	10.5766	10.3029	1.75675	9.41904	8.19903		276	0	0	0	0	0	0	0	0	0	0	0	0
	277	8.14528	6.08048	2.14885	3.72186	7.3869	10.0639	10.3916	9.79759	7.23248	4.90038	9.61681	7.22601		277	0	0	0	0	0	0	0	0	0	0	0	0
	278	10.1123	11.1936	8.34242	10.8007	8.35221	5.03867	11.6478	8.9927	4.22192	11.2875	2.44351	8.40303		278	0	0	0	0	0	0	0	0	0	0	0	0
	279	4.90127	10.998	10.6045	11.2935	9.42199	10.6629	11.4883	8.23068	3.43341	10.7977	7.25934	9.00832		279	0	0	0	0	0	0	0	0	0	0	0	0
	280	8.04828	8.83542	9.81867	11.1959	9.23378	7.44148	10.7314	7.89024	8.30097	7.35748	2.9338	8.34432		280	0	0	0	0	0	0	0	0	0	0	0	0
	281	5.3918	9.1306	9.32699	4.70351	6.61902	4.83586	9.84512	7.84214	6.25478	10.7006	3.03101	7.06195		281	0	0	0	0	0	0	0	0	0	0	0	0
	282	10.1156	5.88347	7.16335	4.90001	9.12877	8.0119	11.6883	9.32975	3.28711	11.6857	10.3085	8.3184		282	0	0	0	0	0	0	0	0	0	0	0	0
	283	3.12793	3.91499	10.5098	0	7.15042	1.31339	9.60491	9.40821	5.50101	11.6865	1.94759	5.83315		283	0	0	0	0	0	0	0	0	0	0	0	0
	284	3.91417	8.93487	0.862847	0	6.32822	6.48712	10.743	9.41979	4.39304	11.5894	10.1128	6.61684		284	0	0	0	0	0	0	0	0	0	0	0	0
	285	3.22422	11.1013	4.60294	0	8.14749	8.09139	10.3787	7.65562	8.61321	10.4085	10.9995	7.56571		285	0	0	0	0	0	0	0	0	0	0	0	0
	286	8.24606	8.24606	10.7078	0	9.17955	0	11.5079	8.57913	3.94503	6.27537	7.65375	6.75823		286	0	0	0	0	0	0	0	0	0	0	0	0
	287	3.51833	9.6244	8.34408	5.17426	4.69699	5.38464	11.3878	5.79666	2.81578	7.45638	6.96418	6.46941		287	0	0	0	0	0	0	0	0	0	0	0	0
	288	7.94986	2.63097	6.47212	8.56974	8.93229	6.69101	6.99131	3.44111	9.825	8.34267	0.859039	6.42774		288	0	0	0	0	0	0	0	0	0	0	0	0
	289	3.51652	4.69877	0.756977	0.756977	6.44334	2.82289	3.98876	8.88352	8.80454	4.20663	11.1983	5.09793		289	0	0	0	0	0	0	0	0	0	0	0	0
	290	1.1504	1.1504	1.1504	9.46836	7.1869	7.33082	5.42319	8.63284	9.64733	9.82005	11.2968	6.56886		290	0	0	0	0	0	0	0	0	0	0	0	0
	291	0.753871	3.51402	0.753871	4.59752	8.11298	7.70268	6.62538	10.3813	9.89815	11.1982	4.9924	6.23004		291	0	0	0	0	0	0	0	0	0	0	0	0
	292	9.72212	1.44234	8.04607	0.851139	2.31012	10.4379	6.94463	8.19354	8.31133	11.199	3.71044	6.46988		292	0	0	0	0	0	0	0	0	0	0	0	0
	293	10.0169	2.03247	10.0169	6.96158	7.52975	10.7222	8.72693	5.69308	7.57887	10.5083	10.1149	8.1729		293	0	0	0	0	0	0	0	0	0	0	0	0
	294	9.4251	6.66474	8.4394	1.53751	7.20065	10.7162	4.58879	4.33186	7.31889	9.62162	0.917156	6.4329		294	0	0	0	0	0	0	0	0	0	0	0	0
	295	9.22676	3.21209	7.55066	8.14187	2.72095	6.93938	1.89404	3.57981	9.23419	10.3105	0.74985	5.77819		295	0	0	0	0	0	0	0	0	0	0	0	0
	296	6.76041	2.81544	1.63205	0.745262	6.12391	7.71354	6.6759	2.8823	8.22668	10.5067	7.84518	5.62976		296	0	0	0	0	0	0	0	0	0	0	0	0
	297	9.51975	8.04086	0.93993	0.742201	8.84779	7.65934	3.5939	8.05414	6.01331	10.9994	11.0979	6.86441		297	0	0	0	0	0	0	0	0	0	0	0	0
	298	8.53245	5.67244	4.4882	0.740531	9.94579	10.3494	4.83438	8.25693	5.11743	10.7023	9.22336	7.07848		298	0	0	0	0	0	0	0	0	0	0	0	0
	299	6.36103	2.21778	3.69736	1.03369	8.95422	3.42712	6.73763	6.02134	7.26829	10.7999	1.03778	5.23238		299	0	0	0	0	0	0	0	0	0	0	0	0
	300	6.06262	3.79368	2.21552	10.1074	5.90021	10.8814	7.82512	1.73319	6.59499	10.6013	0.739505	6.04135		300	0	0	0	0	0	0	0	0	0	0	0	0
	301	0.930368	7.04752	7.93472	10.4999	8.82778	10.2697	4.70396	5.48004	6.89108	10.402	0.737158	6.7022		301	0	0	0	0	0	0	0	0	0	0	0	0
	302	7.14323	9.5109	4.48025	0.730995	2.17894	9.12463	4.66036	5.65754	10.3768	5.66625	4.68003	5.83727		302	0	0	0	0	0	0	0	0	0	0	0	0
	303	3.29323	9.11442	10.1009	0	9.00573	8.46891	0	5.75637	11.8386	9.90498	9.90498	7.03528		303	0	0	0	0	0	0	0	0	0	0	0	0
	304	5.47921	9.30887	10.394	0	8.34987	4.08751	3.92186	0	4.32627	10.0013	10.6921	6.051		304	0	0	0	0	0	0	0	0	0	0	0	0
	305	6.54335	6.24733	5.95131	1.80809	6.65954	6.94072	6.70337	0	7.28056	6.25055	9.20999	5.78135		305	0	0	0	0	0	0	0	0	0	0	0	0
	306	7.82349	0.720458	7.92211	1.90394	6.75756	5.53903	8.05359	6.85013	9.27038	8.81278	2.00664	5.9691		306	0	0	0	0	0	0	0	0	0	0	0	0
	307	7.22771	0.716978	10.0886	6.43883	4.36084	9.16628	4.12241	5.27338	11.1548	9.6984	3.68109	6.53904		307	0	0	0	0	0	0	0	0	0	0	0	0
	308	3.3775	0.713653	9.78942	0	8.11916	9.38377	3.5048	4.55119	10.2576	5.35466	0.718291	5.07001		308	0	0	0	0	0	0	0	0	0	0	0	0
	309	8.1088	3.96617	5.44584	8.5036	6.16768	9.48733	0	3.3797	8.05588	8.90259	6.43665	6.22311		309	0	0	0	0	0	0	0	0	0	0	0	0
	310	10.1769	0.707395	8.7953	9.48664	2.73201	6.92551	3.42319	7.338	5.17574	3.1589	9.78722	6.15516		310	0	0	0	0	0	0	0	0	0	0	0	0
	311	9.97566	0	8.49639	9.38395	5.78836	8.28765	0.843214	4.34	5.05657	10.1779	10.0795	6.58447		311	0	0	0	0	0	0	0	0	0	0	0	0
	312	9.87257	0.701547	9.77443	10.07	4.67269	8.97267	2.29577	0	6.90497	10.6667	10.5687	6.77274		312	0	0	0	0	0	0	0	0	0	0	0	0
	313	4.24806	4.24806	0.697597	7.99495	6.3384	0	7.47773	1.59834	6.27188	8.69026	10.564	5.28448		313	0	0	0	0	0	0	0	0	0	0	0	0
	314	1.58162	9.66676	5.62362	9.86331	3.50436	1.36636	10.0648	4.24238	5.48108	7.60181	7.50367	6.04544		314	0	0	0	0	0	0	0	0	0	0	0	0
	315	1.47991	9.95732	9.76065	9.66175	0	3.38263	6.75839	2.54155	5.29492	2.66869	10.1613	5.6061		315	0	0	0	0	0	0	0	0	0	0	0	0
	316	2.26459	9.65689	0	6.69974	7.37189	7.72382	7.4317	5.67894	8.23372	10.1559	10.4518	6.879		316	0	0	0	0	0	0	0	0	0	0	0	0
	317	0	9.55314	4.6255	5.70979	9.15458	8.39996	4.94859	1.65117	5.40636	0	10.2494	5.42714		317	0	0	0	0	0	0	0	0	0	0	0	0
	318	0	9.64628	8.267	0	6.0522	9.66146	1.71037	5.92525	7.01686	6.89418	2.95208	5.28415		318	0	0	0	0	0	0	0	0	0	0	0	0
	319	0	8.26215	9.73945	0	9.44706	5.79555	0	0	4.89919	9.84547	6.39694	4.94416		319	0	0	0	0	0	0	0	0	0	0	0	0
	320	0	0.67238	0	0	9.38692	3.18181	5.0635	1.16688	5.92094	5.30923	9.83963	3.68557		320	0	0	0	0	0	0	0	0	0	0	0	0
	321	9.72751	5.98593	0	0	9.27629	5.50571	8.33572	1.85491	1.82241	8.8493	10.0318	5.58087		321	0	0	0	0	0	0	0	0	0	0	0	0
	322	0	9.42671	0	10.1155	7.67894	0	1.00472	4.72363	0	10.1243	10.1243	4.8362		322	0	0	0	0	0	0	0	0	0	0	0	0
	323	2.33487	9.71614	0	0	3.75294	0	1.63128	2.66451	0	8.83864	9.92198	3.53276		323	0	0	0	0	0	0	0	0	0	0	0	0
	324	1.54244	7.93823	0	0	3.18452	0	2.21177	3.26055	0	9.81793	9.81793	3.43394		324	0	0	0	0	0	0	0	0	0	0	0	0
	325	0.948432	4.39201	2.12964	5.17907	2.99029	0	5.58623	6.48673	6.23913	0	9.90924	3.98734		325	0	0	0	0	0	0	0	0	0	0	0	0
	326	2.41987	4.09198	0	9.79652	1.71109	3.78066	0	7.02533	0	0.656491	9.50987	3.54471		326	0	0	0	0	0	0	0	0	0	0	0	0
	327	4.38251	6.3482	0	10.0847	6.86328	4.37536	0	4.37536	5.65498	2.02958	5.27426	4.48984		327	0	0	0	0	0	0	0	0	0	0	0	0
	328	0	6.93233	0	9.98012	9.88742	0	4.05941	0	9.49718	0.648399	0	3.72772		328	0	0	0	0	0	0	0	0	0	0	0	0
	329	0	1.22729	0	0	7.4876	0	5.40409	6.07463	0	1.13554	0	1.93901		329	0	0	0	0	0	0	0	0	0	0	0	0
	330	0	2.59885	0	0	9.31476	0	5.67023	5.67023	0	6.14404	0	2.67256		330	0	0	0	0	0	0	0	0	0	0	0	0
	331	0	8.1925	0	0	5.07189	0	7.12442	5.63008	0	7.61207	5.35261	3.54396		331	0	0	0	0	0	0	0	0	0	0	0	0
	332	0	0.626156	0	0	3.63208	0	0	4.90703	0	5.93671	9.47231	2.23403		332	0	0	0	0	0	0	0	0	0	0	0	0
	333	0	4.15651	0	0	5.05927	0	3.59799	1.92199	0	2.29803	8.77842	2.34656		333	0	0	0	0	0	0	0	0	0	0	0	0
	334	0	1.20851	0	0	0	0	4.57764	3.1354	0	0.624893	9.75383	1.75457		334	0	0	0	0	0	0	0	0	0	0	0	0
	335	0	0	0	0	0	0	0	1.70017	0	3.56541	0	0.478689		335	0	0	0	0	0	0	0	0	0	0	0	0
	336	2.37809	0.808111	8.75171	0	0	0	8.56135	0	0	0.617491	0	1.91971		336	0	0	0	0	0	0	0	0	0	0	0	0
	337	7.96124	8.3542	6.19745	0	2.23945	0	2.90056	0	0	6.4986	0	3.10468		337	0	0	0	0	0	0	0	0	0	0	0	0
	338	1.19317	8.44598	8.34772	0	1.87106	0	0.608443	0	0	7.37558	0	2.53109		338	0	0	0	0	0	0	0	0	0	0	0	0
	339	6.18759	8.8323	8.34331	0	5.52029	0	6.46923	0	0	0.607155	0	3.26908		339	0	0	0	0	0	0	0	0	0	0	0	0
	340	0	4.81121	7.65141	4.10864	0	0	9.32259	3.59995	7.17512	0	0	3.33354		340	0	0	0	0	0	0	0	0	0	0	0	0
	341	0	0	5.00301	0	0	8.12109	9.21918	5.10655	0	0	0	2.49544		341	0	0	0	0	0	0	0	0	0	0	0	0
	342	0	6.36957	4.99846	4.37963	4.61157	1.20211	9.11576	0	0	0	3.53618	3.1103		342	0	0	0	0	0	0	0	0	0	0	0	0
	343	8.02897	0	9.20281	0.591113	6.63516	8.13186	7.36389	7.36389	0	0	2.35686	4.51587		343	0	0	0	0	0	0	0	0	0	0	0	0
	344	0	0	9.00299	0	6.87348	5.50159	0	0	0	0	7.933	2.66464		344	0	0	0	0	0	0	0	0	0	0	0	0
	345	0	0	0	0	0	0	5.82047	0	0	0	2.6437	0.76947		345	0	0	0	0	0	0	0	0	0	0	0	0
	346	0	0	0	0	0	0	0	0	0	0	3.12959	0.284508		346	0	0	0	0	0	0	0	0	0	0	0	0
	347	0	0	0	0	0	0	3.85287	0	0	9.38643	1.7581	1.3634		347	0	0	0	0	0	0	0	0	0	0	0	0
	348	0	0	0	0	0	0	3.02865	0	0	0	1.46153	0.408198		348	0	0	0	0	0	0	0	0	0	0	0	0
	349	0	2.33686	0	0	0	0	0.760767	4.09808	0	6.6401	7.22702	1.9148		349	0	0	0	0	0	0	0	0	0	0	0	0
	350	0	7.61078	0	0	0	0	0.83384	2.64966	0	0	5.65884	1.52301		350	0	0	0	0	0	0	0	0	0	0	0	0
	351	0	0	0	0	0	0	0.285807	0.0987353	0	0	5.85187	0.566947		351	0	0	0	0	0	0	0	0	0	0	0	0
	352	0	5.45582	0	0	0	0	3.66283	0.186681	0	0	7.99819	1.57305		352	0	0	0	0	0	0	0	0	0	0	0	0
	353	0	0	0	0	0	0	0	0.0872085	2.91396	9.45994	6.13915	1.69093		353	0	0	0	0	0	0	0	0	0	0	0	0
	354	0	0	0	0	0	0	0	5.64231	0	9.16509	0	1.34613		354	0	0	0	0	0	0	0	0	0	0	0	0
	355	0	0	0.568819	0	0	0	0	4.83193	0.632014	9.25982	8.8691	2.19652		355	0	0	0	0	0	0	0	0	0	0	0	0
	356	0	0	0	0	0	0	3.30261	4.82966	1.71374	0	0	0.895092		356	0	0	0	0	0	0	0	0	0	0	0	0
	357	0	0	0	0	0	0	7.95233	5.25395	0	0	8.57218	1.97986		357	0	0	0	0	0	0	0	0	0	0	0	0
	358	0	0	0	0	4.34601	0	0	3.24653	0	0	0	0.690232		358	0	0	0	0	0	0	0	0	0	0	0	0
	359	0	0	0	0	3.11304	0	0	6.7168	0	0	0	0.893623		359	0	0	0	0	0	0	0	0	0	0	0	0
	360	0	0	0	0	0.726801	0	0	7.57862	0	0	8.17768	1.49846		360	0	0	0	0	0	0	0	0	0	0	0	0
	361	0	0	8.08218	0	0	0	0	7.18955	0	0	0	1.38834		361	0	0	0	0	0	0	0	0	0	0	0	0
	362	0	0	0	0	0	0	0	3.53814	0	0	6.02975	0.869808		362	0	0	0	0	0	0	0	0	0	0	0	0
	363	0	0	0	0	5.89735	0	5.50665	0	3.73249	0	0	1.37604		363	0	0	0	0	0	0	0	0	0	0	0	0
	364	3.59334	0	0	0	0.84388	0	0	6.29175	2.7889	2.51699	4.17615	1.83737		364	0	0	0	0	0	0	0	0	0	0	0	0
	365	0.763961	8.66898	0	0	2.45341	0	0	0	0	0	3.59087	1.40702		365	0	0	0	0	0	0	0	0	0	0	0	0
	Gesamtergebnis	6.35818	6.45796	6.37292	5.97727	6.4131	6.22382	6.44814	6.90136	6.74543	7.62162	7.47987	6.63623		Gesamtergebnis	0.061029	0	0.366174	0.486898	0.61029	1.28161	0	0	0.488232	0.793377	0.305145	0.399264

## Sheet: Foraging hours
Attention, grouped tables	FORAGING HOURS [NUMBERS]													FORAGING HOURS [TEXT]													FORAGING HOURS [LISTS FOR NETLOGO]
		2005	2006	2007	2008	2009	2010	2011	2012	2013	2014	2015			2005	2006	2007	2008	2009	2010	2011	2012	2013	2014	2015
	1	0	8.18334	0	0	1.53925	0	7.66019	0	0	0	9.44549		open	[	[	[	[	[	[	[	[	[	[	[		2005	[ 0 0 0 0 0 0 0 0 0 0 0 0 0 0 0 4 0 0 8 10 10 0 0 0 0 0 0 0 0 0 0 0 0 0 0 0 0 0 0 0 0 10 7 10 10 0 0 0 0 0 5 0 0 0 0 0 0 0 0 0 0 7 0 0 0 0 0 0 0 0 0 9 0 1 8 10 11 9 8 1 9 2 11 5 4 11 7 10 10 10 6 1 3 9 3 10 7 6 13 13 12 12 11 11 10 11 9 10 11 7 9 8 8 9 13 13 12 14 13 11 11 1 11 7 10 14 13 13 6 11 11 8 8 14 14 6 6 14 14 14 9 13 11 14 14 14 14 13 9 4 5 11 13 14 10 7 13 13 13 12 2 10 6 10 12 11 13 1…
	2	0	0	9.06215	0	0	0	0	4.57912	0	0	1.64026		1	0	8	0	0	2	0	8	0	0	0	9		2006	[ 8 0 0 0 0 0 0 0 0 0 0 0 0 0 0 0 0 8 0 0 0 0 0 0 0 0 0 0 0 0 0 10 0 0 0 0 0 0 0 0 0 0 0 0 0 8 3 9 8 7 0 0 0 0 0 0 0 0 0 0 0 6 4 0 0 7 11 7 11 8 11 9 9 0 0 1 1 6 4 8 9 3 10 11 11 8 12 9 8 5 9 6 6 8 11 5 5 9 6 7 7 9 7 5 4 9 1 12 6 4 7 4 6 12 12 12 12 11 11 12 5 12 2 1 2 12 5 12 8 7 7 12 11 12 11 11 11 5 10 9 9 6 6 13 6 8 12 11 9 5 1 10 14 11 14 14 13 11 7 2 6 14 7 11 5 5 7 10 8 7 8 12 11 11 12 13 …
	3	0	0	0	0	4.47217	0	0	8.76981	6.0255	2.84173	0		2	0	0	9	0	0	0	0	5	0	0	2		2007	[ 0 9 0 0 0 0 0 0 0 0 0 0 0 0 0 0 0 6 9 9 0 3 0 0 0 0 0 0 0 0 0 0 0 0 0 0 0 8 1 10 9 4 6 10 4 8 0 8 1 0 0 1 5 8 8 5 8 11 7 11 9 6 10 10 1 6 11 9 11 11 0 0 0 11 9 10 11 10 0 0 0 9 11 0 0 1 0 2 3 8 2 4 8 2 0 3 3 5 1 1 2 1 7 1 3 11 12 12 6 11 8 7 12 12 6 1 1 2 7 9 8 1 5 9 12 12 13 13 13 13 12 13 8 12 13 10 9 12 12 8 12 2 5 10 9 8 12 14 13 13 5 13 13 13 12 4 11 13 13 10 3 13 12 13 10 6 3 8 9 13 11 13…
	4	0	0	0	0	0	0	0	8.30609	0	1.72628	0		3	0	0	0	0	4	0	0	9	6	3	0		2008	[ 0 0 0 0 0 9 5 0 0 0 8 0 0 0 0 8 0 9 9 0 0 9 9 0 6 0 0 10 0 0 0 0 0 0 7 10 10 0 0 0 0 0 0 0 0 2 0 0 0 0 1 3 10 0 0 8 9 10 1 9 9 11 10 7 0 0 0 11 10 0 6 10 10 10 4 8 7 10 10 0 10 5 0 10 9 6 4 11 1 8 12 12 12 12 4 12 7 1 6 1 10 4 10 11 12 0 5 8 8 5 5 11 13 11 12 10 13 11 2 12 13 9 11 11 10 9 6 3 1 1 5 2 7 7 4 6 5 3 5 1 11 10 10 8 8 1 2 3 8 10 4 1 8 7 12 4 1 13 12 1 1 4 6 11 14 12 8 13 13 11 14 14 …
	5	0	0	0	0	0	0	0	9.48959	0	0	0		4	0	0	0	0	0	0	0	8	0	2	0		2009	[ 2 0 4 0 0 0 0 0 0 0 0 0 0 0 0 0 0 0 0 3 0 0 0 1 9 5 0 0 6 4 0 0 0 0 0 0 0 0 0 0 5 7 0 11 0 0 0 0 0 0 0 0 0 11 0 0 0 0 0 0 0 0 0 0 0 0 12 11 0 0 10 0 11 12 10 0 0 0 0 13 0 8 12 15 11 12 11 3 0 0 0 0 0 4 7 9 5 1 8 9 5 0 0 13 14 7 9 9 7 7 10 13 15 15 13 7 9 14 12 14 10 10 14 15 14 13 12 15 8 7 9 5 13 3 6 14 15 13 14 11 7 12 4 6 5 11 9 13 15 14 13 4 14 13 10 8 11 11 14 4 11 13 15 8 12 12 12 2 10 12…
	6	0	0	0	9.07096	0	0	0	9.74157	0	2.96786	9.55057		5	0	0	0	0	0	0	0	9	0	0	0		2010	[ 0 0 0 0 0 0 0 0 0 0 0 0 0 0 0 9 0 2 0 0 4 0 0 0 0 0 0 0 0 0 0 0 0 0 0 0 6 5 0 0 0 0 0 0 0 0 0 0 0 0 0 0 0 4 4 9 7 5 2 4 11 0 0 9 0 0 0 0 0 0 0 0 0 0 0 0 0 0 0 12 3 7 4 0 6 7 11 10 13 7 9 7 13 14 7 0 7 8 12 12 0 14 0 0 0 7 8 2 5 12 11 11 1 12 10 10 14 9 9 11 1 7 10 0 7 11 13 9 13 13 14 9 13 13 6 14 13 12 13 13 13 14 15 12 14 13 14 8 12 13 15 17 10 5 4 10 9 9 11 11 7 11 12 12 10 6 7 12 13 12 12 1…
	7	0	0	0	4.58211	0	0	5.75141	2.72437	9.24631	3.8799	0		6	0	0	0	9	0	0	0	10	0	3	10		2011	[ 8 0 0 0 0 0 6 6 9 8 0 9 10 9 0 0 0 0 0 0 0 0 0 0 0 0 0 0 0 0 0 0 0 0 0 0 0 0 0 0 0 0 0 0 0 4 0 0 0 9 3 7 8 7 2 9 11 11 7 0 0 0 0 0 0 0 0 3 0 0 0 6 11 0 5 0 11 13 10 0 0 0 0 0 4 10 9 10 10 10 12 11 11 6 6 11 11 12 16 17 11 8 12 8 10 5 4 9 9 8 8 0 8 9 7 7 12 10 7 5 6 8 3 12 14 8 6 1 12 13 7 12 11 11 13 3 9 10 9 2 8 13 14 16 14 17 11 5 6 5 7 10 5 12 9 11 12 10 11 9 10 12 9 10 9 12 12 10 8 9 8 8 9 …
	8	0	0	0	0	0	0	5.6555	7.2412	9.26297	8.87251	0		7	0	0	0	5	0	0	6	3	9	4	0		2012	[ 0 5 9 8 9 10 3 7 0 0 0 0 4 0 0 0 0 2 0 0 8 9 9 8 0 0 0 1 2 0 0 0 0 0 0 0 0 4 0 0 0 0 0 0 0 0 0 0 0 0 0 0 0 0 0 0 0 12 8 0 9 10 6 11 10 8 9 0 12 0 10 13 10 12 12 0 0 13 8 9 0 0 12 0 10 11 12 10 11 12 15 12 11 6 8 4 6 8 9 13 10 13 10 8 9 10 10 8 15 10 7 9 10 6 15 10 14 14 6 7 11 11 12 13 13 5 5 9 15 15 9 12 14 14 10 6 11 10 7 5 9 9 12 15 14 13 12 13 8 8 12 12 13 15 14 8 10 10 14 9 7 10 17 12 12 1…
	9	0	0	0	0	0	0	8.78233	0	8.43657	5.62212	0		8	0	0	0	0	0	0	6	7	9	9	0		2013	[ 0 0 6 0 0 0 9 9 8 0 0 9 8 0 2 0 0 3 4 4 1 0 4 0 0 8 0 7 8 8 0 12 9 10 5 5 0 10 5 0 0 0 7 0 0 7 8 11 0 3 8 0 6 5 4 0 0 0 0 0 0 0 0 0 0 2 8 1 6 6 6 6 5 0 0 12 8 8 8 0 9 12 14 9 10 9 4 7 7 5 5 6 6 8 10 11 5 0 0 10 9 10 10 11 11 8 12 9 13 10 6 9 10 9 12 9 2 6 0 0 7 7 13 12 9 12 12 13 15 12 8 8 9 8 10 9 11 10 10 10 12 8 10 18 15 9 10 5 6 15 12 14 11 16 10 10 11 8 10 9 9 11 11 14 10 12 13 11 12 10 10…
	10	0	0	0	0	0	0	7.80887	0	0	0	0		9	0	0	0	0	0	0	9	0	8	6	0		2014	[ 0 0 3 2 0 3 4 9 6 0 0 0 0 7 0 3 5 1 0 0 0 0 0 3 0 4 4 7 3 0 3 0 4 4 0 0 0 6 6 3 3 2 0 0 0 8 7 7 0 0 4 8 12 3 0 0 0 9 4 0 8 5 9 0 8 8 10 11 0 0 0 0 0 0 10 13 13 13 11 7 11 10 9 9 15 8 9 8 0 2 3 12 5 1 2 11 8 13 13 4 10 10 3 10 13 13 12 12 11 13 9 9 6 11 13 9 12 11 11 12 13 12 13 12 14 13 11 11 4 10 7 12 12 8 7 12 11 13 13 5 12 9 11 13 13 5 11 11 5 8 14 7 8 12 13 14 15 6 6 14 11 10 10 13 14 13 15…
	11	0	0	0	7.5223	0	0	0	0	0	0	0		10	0	0	0	0	0	0	8	0	0	0	0		2015	[ 9 2 0 0 0 10 0 0 0 0 0 10 8 0 9 9 0 4 0 0 0 0 0 0 0 0 10 0 0 0 7 9 8 0 0 9 0 0 0 0 0 0 0 0 0 0 4 6 9 0 0 0 0 0 9 7 9 2 11 9 0 9 11 8 9 12 0 12 0 9 11 11 11 7 6 0 0 0 0 1 1 2 0 1 1 0 0 12 13 11 9 13 12 12 11 9 12 3 8 0 4 10 0 9 10 12 3 11 12 11 11 13 9 9 12 10 4 6 12 14 11 13 8 13 8 6 4 13 11 14 14 13 14 14 10 12 14 15 14 14 2 13 15 14 14 9 14 12 14 12 13 12 11 11 14 15 15 15 14 15 15 13 9 4 12 …
	12	0	0	0	0	0	0	9.28062	0	9.07839	0	9.6645		11	0	0	0	8	0	0	0	0	0	0	0
	13	0	0	0	0	0	0	9.57611	4.34247	8.15514	0	7.91009		12	0	0	0	0	0	0	9	0	9	0	10
	14	0	0	0	0	0	0	8.81073	0	0	6.99325	0		13	0	0	0	0	0	0	10	4	8	0	8
	15	0	0	0	0	0	0	0	0	2.05318	0	9.18622		14	0	0	0	0	0	0	9	0	0	7	0
	16	3.53085	0	0	7.83078	0	9.29387	0	0	0	3.04108	9.48217		15	0	0	0	0	0	0	0	0	2	0	9
	17	0	0	0	0	0	0	0	0	0	4.9335	0		16	4	0	0	8	0	9	0	0	0	3	9
	18	0	8.15276	6.47024	9.30575	0	1.75686	0	2.33708	2.61957	0.925248	4.21278		17	0	0	0	0	0	0	0	0	0	5	0
	19	7.74375	0	9.30903	9.21075	0	0	0	0	4.11085	0	0		18	0	8	6	9	0	2	0	2	3	1	4
	20	9.60646	0	9.31326	0	3.03093	0	0	0	4.35216	0	0		19	8	0	9	9	0	0	0	0	4	0	0
	21	9.60998	0	0	0	0	3.8776	0	8.04514	1.19142	0	0		20	10	0	9	0	3	0	0	0	4	0	0
	22	0	0	2.76618	9.32106	0	0	0	9.45882	0	0	0		21	10	0	0	0	0	4	0	8	1	0	0
	23	0	0	0	9.22632	0	0	0	8.6162	4.31463	0	0		22	0	0	3	9	0	0	0	9	0	0	0
	24	0	0	0	0	1.49756	0	0	8.46281	0	3.43884	0		23	0	0	0	9	0	0	0	9	4	0	0
	25	0	0	0	6.39566	9.23048	0	0	0	0	0	0		24	0	0	0	0	1	0	0	8	0	3	0
	26	0	0	0	0	5.41773	0	0	0	8.05325	4.04195	0		25	0	0	0	6	9	0	0	0	0	0	0
	27	0	0	0	0	0	0	0	0	0	3.63052	10.1118		26	0	0	0	0	5	0	0	0	8	4	0
	28	0	0	0	9.83201	0	0	0	1.25928	6.72704	7.29618	0		27	0	0	0	0	0	0	0	0	0	4	10
	29	0	0	0	0	5.62268	0	0	2.38323	8.03427	2.51528	0		28	0	0	0	10	0	0	0	1	7	7	0
	30	0	0	0	0	4.22218	0	0	0	8.06807	0	0		29	0	0	0	0	6	0	0	2	8	3	0
	31	0	0	0	0	0	0	0	0	0	3.22774	6.79905		30	0	0	0	0	4	0	0	0	8	0	0
	32	0	9.64979	0	0	0	0	0	0	12.1495	0	9.44431		31	0	0	0	0	0	0	0	0	0	3	7
	33	0	0	0	0	0	0	0	0	9.33405	4.44601	8.1757		32	0	10	0	0	0	0	0	0	12	0	9
	34	0	0	0	0	0	0	0	0	9.64755	3.93236	0		33	0	0	0	0	0	0	0	0	9	4	8
	35	0	0	0	7.40644	0	0	0	0	5.1542	0	0		34	0	0	0	0	0	0	0	0	10	4	0
	36	0	0	0	9.7592	0	0	0	0	4.53062	0	9.26151		35	0	0	0	7	0	0	0	0	5	0	0
	37	0	0	0	10.0563	0	5.69486	0	0	0	0	0		36	0	0	0	10	0	0	0	0	5	0	9
	38	0	0	8.39326	0	0	5.03633	0	3.73374	10.0609	5.55434	0		37	0	0	0	10	0	6	0	0	0	0	0
	39	0	0	0.658987	0	0	0	0	0	4.66416	6.41248	0		38	0	0	8	0	0	5	0	4	10	6	0
	40	0	0	9.76962	0	0	0	0	0	0	2.84163	0		39	0	0	1	0	0	0	0	0	5	6	0
	41	0	0	9.28246	0	4.87299	0	0	0	0	3.39911	0		40	0	0	10	0	0	0	0	0	0	3	0
	42	10.0673	0	3.60394	0	6.63801	0	0	0	0	2.18042	0		41	0	0	9	0	5	0	0	0	0	3	0
	43	7.03361	0	5.76028	0	0	0	0	0	6.61696	0	0		42	10	0	4	0	7	0	0	0	0	2	0
	44	10.2674	0	9.97374	0	10.755	0	0	0	0	0	0		43	7	0	6	0	0	0	0	0	7	0	0
	45	10.4641	0	4.09946	0	0	0	0	0	0	0	0		44	10	0	10	0	11	0	0	0	0	0	0
	46	0	8.40981	7.91994	1.55572	0	0	4.47403	0	7.10364	8.3063	0		45	10	0	4	0	0	0	0	0	0	0	0
	47	0	3.02605	0	0	0	0	0	0	8.42235	6.68665	3.90195		46	0	8	8	2	0	0	4	0	7	8	0
	48	0	8.5109	8.11899	0	0	0	0	0	10.8693	6.59974	5.86188		47	0	3	0	0	0	0	0	0	8	7	4
	49	0	8.12021	1.07242	0	0	0	0	0	0	0	8.60445		48	0	9	8	0	0	0	0	0	11	7	6
	50	0	6.75144	0	0	0	0	9.08082	0	2.9419	0	0		49	0	8	1	0	0	0	0	0	0	0	9
	51	4.79485	0	0	1.07547	0	0	2.93334	0	8.21577	4.47786	0		50	0	7	0	0	0	0	9	0	3	0	0
	52	0	0	0.881643	3.13245	0	0	7.33696	0	0	8.01194	0		51	5	0	0	1	0	0	3	0	8	4	0
	53	0	0	4.79695	10.3753	0	0	7.52483	0	5.97999	11.5208	0		52	0	0	1	3	0	0	7	0	0	8	0
	54	0	0	7.53833	0	10.7666	3.95424	7.02286	0	5.01364	3.46109	0		53	0	0	5	10	0	0	8	0	6	12	0
	55	0	0	7.93084	0	0	3.7216	2.46411	0	4.30198	0	9.00274		54	0	0	8	0	11	4	7	0	5	3	0
	56	0	0	5.29026	7.7358	0	8.51764	9.24492	0	0	0	7.3411		55	0	0	8	0	0	4	2	0	4	0	9
	57	0	0	7.93155	8.71432	0	7.01524	10.6816	0	0	0	8.71069		56	0	0	5	8	0	9	9	0	0	0	7
	58	0	0	10.8659	10.182	0	5.39084	10.6279	12.3556	0	8.9206	1.57164		57	0	0	8	9	0	7	11	0	0	0	9
	59	0	0	6.85689	1.18611	0	2.38385	7.48359	7.62413	0	4.28363	10.6684		58	0	0	11	10	0	5	11	12	0	9	2
	60	0	0	10.9642	8.61776	0	3.71804	0	0	0	0	9.00611		59	0	0	7	1	0	2	7	8	0	4	11
	61	0	0	8.9114	8.81399	0	10.769	0	9.40206	0	7.81289	0		60	0	0	11	9	0	4	0	0	0	0	9
	62	7.24981	6.175	6.07729	10.7692	0	0	0	9.58501	0	4.75273	9.20228		61	0	0	9	9	0	11	0	9	0	8	0
	63	0	4.02545	9.98748	9.79147	0	0	0	6.48548	0	9.45544	10.5711		62	7	6	6	11	0	0	0	10	0	5	9
	64	0	0	10.4754	7.25132	0	8.77693	0	10.7543	0	0.200116	8.03057		63	0	4	10	10	0	0	0	6	0	9	11
	65	0	0	0.70534	0	0	0	0	9.88201	0	7.58271	8.51921		64	0	0	10	7	0	9	0	11	0	0	8
	66	0	7.05604	5.59141	0	0	0	0	8.39849	1.65717	7.70405	11.5486		65	0	0	1	0	0	0	0	10	0	8	9
	67	0	10.8661	10.8661	0	11.7457	0	0	8.86546	7.6895	9.93569	0		66	0	7	6	0	0	0	0	8	2	8	12
	68	0	7.35005	8.91263	10.7684	11.1663	0	2.8721	0	0.909743	10.5608	11.6459		67	0	11	11	0	12	0	0	9	8	10	0
	69	0	10.7684	10.9635	10.0849	0	0	0	12.4744	5.88922	0	0		68	0	7	9	11	11	0	3	0	1	11	12
	70	0	7.83901	10.9637	0	0	0	0	0	6.372	0	8.91087		69	0	11	11	10	0	0	0	12	6	0	0
	71	0	11.2567	0	6.47306	10.2806	0	0	9.95345	6.37231	0	10.9618		70	0	8	11	0	0	0	0	0	6	0	9
	72	8.52282	9.01149	0	10.0852	0	0	5.70736	12.6081	6.01084	0	11.3526		71	0	11	0	6	10	0	0	10	6	0	11
	73	0	9.30451	0	10.1823	11.177	0	11.4514	9.99572	5.44088	0	11.255		72	9	9	0	10	0	0	6	13	6	0	11
	74	0.716388	0	10.8661	9.59735	12.3324	0	0	11.5316	0	0	6.95959		73	0	9	0	10	11	0	11	10	5	0	11
	75	7.93845	0	9.01161	4.03512	10.2806	0	4.52592	11.8991	0	9.50214	6.47255		74	1	0	11	10	12	0	0	12	0	0	7
	76	9.59778	0.719474	9.50013	8.03696	0	0	0	0	11.8361	12.6189	0		75	8	0	9	4	10	0	5	12	0	10	6
	77	11.1591	0.720745	10.866	6.96418	0	0	10.6779	0	8.15088	12.7998	0		76	10	1	10	8	0	0	0	0	12	13	0
	78	8.72081	5.50135	10.2814	9.89145	0	0	12.9271	13.4555	7.73221	12.8625	0		77	11	1	11	7	0	0	11	0	8	13	0
	79	8.03794	4.33232	0	9.98858	0	0	9.68981	8.44336	8.47081	10.7312	0		78	9	6	10	10	0	0	13	13	8	13	0
	80	1.40759	8.03892	0	0	12.5933	12.0719	0	8.94155	0	7.43352	0.72131		79	8	4	0	10	0	0	10	8	8	11	0
	81	8.52732	9.40484	0	10.1847	0	2.78516	0	0	9.23419	10.5026	0.72286		80	1	8	0	0	13	12	0	9	0	7	1
	82	1.70238	2.77505	8.82057	5.40812	7.71957	7.45443	0	0	11.8747	9.86029	1.5041		81	9	9	0	10	0	3	0	0	9	11	1
	83	10.7714	10.186	11.4536	0	12.2477	4.06749	0	11.7984	13.9427	9.10933	0		82	2	3	9	5	8	7	0	0	12	10	2
	84	4.72775	10.7715	0	9.60189	14.5948	0	0	0	9.2315	9.00684	0.726931		83	11	10	11	0	12	4	0	12	14	9	0
	85	4.14366	10.8699	0	8.92087	11.3534	6.10533	3.69093	9.69983	10.3665	15.3241	0.728436		84	5	11	0	10	15	0	0	0	9	9	1
	86	11.3584	8.14169	0.733639	5.70469	12.0399	7.46571	9.67424	11.2341	9.21582	7.59056	0		85	4	11	0	9	11	6	4	10	10	15	1
	87	7.07062	12.0417	0	3.65941	11.2605	10.9429	9.11873	11.8926	3.60543	8.52606	0		86	11	8	1	6	12	7	10	11	9	8	0
	88	10.3852	8.92347	1.80872	10.8728	3.46373	10.14	10.14	10.4291	6.89993	8.49143	12.1365		87	7	12	0	4	11	11	9	12	4	9	0
	89	10.3871	8.04754	2.78554	1.42093	0	12.8523	9.81898	10.6946	7.2647	0	12.5273		88	10	9	2	11	3	10	10	10	7	8	12
	90	10.2906	5.0279	7.75705	8.1467	0	6.83658	10.3871	11.9917	4.66862	2.36384	10.6763		89	10	8	3	1	0	13	10	11	7	0	13
	91	6.29682	8.53822	2.3011	11.6564	0	9.0664	11.8437	15.3458	4.80353	2.8877	8.92348		90	10	5	8	8	0	7	10	12	5	2	11
	92	0.744251	5.61655	3.66716	11.658	0	7.44619	11.0617	11.8984	5.84191	11.6536	12.5307		91	6	9	2	12	0	9	12	15	5	3	9
	93	2.98702	5.71561	7.85872	11.6592	0	13.2138	11.4671	10.8246	5.87493	5.32106	12.0445		92	1	6	4	12	0	7	11	12	6	12	13
	94	8.73742	8.25043	1.52732	12.2458	4.24373	14.2202	5.54488	5.94325	8.00339	1.23101	12.1432		93	3	6	8	12	0	13	11	11	6	5	12
	95	3.28343	10.7854	0	4.35525	7.21819	6.92926	5.678	7.91256	10.2069	1.7194	11.1704		94	9	8	2	12	4	14	6	6	8	1	12
	96	10.2027	4.84406	2.70028	11.664	8.93431	0	10.9743	4.21595	10.777	11.1724	9.02868		95	3	11	0	4	7	7	6	8	10	2	11
	97	7.18454	4.84605	3.482	6.89252	4.94122	6.6254	10.5783	6.04241	4.76851	8.15347	12.1482		96	10	5	3	12	9	0	11	4	11	11	9
	98	5.92028	9.42731	4.55622	0.755852	0.924496	8.15897	12.3587	8.45099	0	12.6372	3.28481		97	7	5	3	7	5	7	11	6	5	8	12
	99	12.7426	6.1172	0.758258	5.92254	7.76685	11.9915	15.6318	9.17456	0	12.6392	8.06061		98	6	9	5	1	1	8	12	8	0	13	3
	100	12.5497	6.50929	1.44292	1.24812	9.38143	12.0433	17.4397	13.4854	9.74056	4.06834	0		99	13	6	1	6	8	12	16	9	0	13	8
	101	12.065	7.2905	2.3218	9.6292	5.1297	0	10.6922	9.83082	9.21654	10.2082	4.16752		100	13	7	1	1	9	12	17	13	10	4	0
	102	12.4574	9.24165	0.765209	3.98018	0	14.45	8.36313	12.5717	9.50589	9.52796	10.0157		101	12	7	2	10	5	0	11	10	9	10	4
	103	10.7058	7.49044	6.90604	9.53696	0	0	11.6164	10.3973	9.54879	3.49002	0		102	12	9	1	4	0	14	8	13	10	10	10
	104	10.5137	5.44735	0.769736	11.3912	12.7478	0	8.17362	8.35233	10.7852	10.215	9.43602		103	11	7	7	10	0	0	12	10	10	3	0
	105	10.3217	3.98798	3.30639	12.0755	14.2334	0	10.2483	9.08959	10.9863	12.6535	10.0233		104	11	5	1	11	13	0	8	8	11	10	9
	106	11.0069	9.25259	11.3965	0	7.32018	7.32018	5.27167	9.96779	8.0294	12.5589	11.7882		105	10	4	3	12	14	0	10	9	11	13	10
	107	8.57365	0.777318	11.9844	5.2606	9.35055	7.7338	3.6553	9.67958	11.9856	11.6849	2.62331		106	11	9	11	0	7	7	5	10	8	13	12
	108	9.94073	11.5975	11.9873	7.99156	8.96373	1.61267	9.29637	7.76963	9.34083	12.3702	10.5186		107	9	1	12	5	9	8	4	10	12	12	3
	109	11.0157	6.04569	5.55811	7.60491	7.01698	5.24338	9.33663	15.379	12.9339	10.9111	11.7882		108	10	12	12	8	9	2	9	8	9	12	11
	110	6.63331	4.19677	10.7268	5.0741	7.26204	12.1831	8.2142	9.71924	10.0129	13.1554	11.1095		109	11	6	6	8	7	5	9	15	13	11	12
	111	9.0732	6.73386	7.80639	4.68702	10.4891	11.154	7.90082	7.49065	6.35145	9.2606	11.2102		110	7	4	11	5	7	12	8	10	10	13	11
	112	8.29644	3.71513	7.12679	11.2209	12.5272	10.5542	0	9.28077	8.7974	9.26383	12.6747		111	9	7	8	5	10	11	8	7	6	9	11
	113	7.91027	6.05771	12.0044	12.784	14.6164	0.887187	7.94414	10.3483	10.0549	5.66132	9.36497		112	8	4	7	11	13	11	0	9	9	9	13
	114	8.88819	11.6183	12.2032	10.7406	15.2764	11.7617	9.09137	6.04374	9.01061	11.0249	8.5883		113	8	6	12	13	15	1	8	10	10	6	9
	115	13.3767	12.0313	5.96669	12.0115	12.874	9.57365	6.71142	14.7257	11.9169	13.3679	11.9059		114	9	12	12	11	15	12	9	6	9	11	9
	116	13.3803	11.9176	0.900387	9.57758	6.94962	9.69991	7.1547	9.61202	9.30725	9.27716	9.56999		115	13	12	6	12	13	10	7	15	12	13	12
	117	12.312	11.7268	1.29348	12.6039	9.09072	13.6333	11.5806	13.8497	2.48543	12.0107	4.30919		116	13	12	1	10	7	10	7	10	9	9	10
	118	13.5833	10.5607	2.27136	10.7551	14.3988	8.59151	10.2989	13.972	6.01752	10.9417	5.97		117	12	12	1	13	9	14	12	14	2	12	4
	119	13.2948	11.4415	6.85283	1.59235	12.0232	8.81409	6.6174	5.96116	0.0567166	11.1409	12.1157		118	14	11	2	11	14	9	10	14	6	11	6
	120	11.2506	11.5432	8.71514	11.7384	14.1426	10.7595	5.41465	7.37997	0	12.3145	13.5826		119	13	11	7	2	12	9	7	6	0	11	12
	121	11.4494	5.10954	7.64606	12.6198	10.1778	0.662955	6.12593	10.5886	6.75249	13.489	10.5632		120	11	12	9	12	14	11	5	7	0	12	14
	122	0.821403	12.0388	0.91909	9.3079	9.59628	7.0873	8.04683	11.053	7.30694	12.42	12.9078		121	11	5	8	13	10	1	6	11	7	13	11
	123	10.6776	2.09229	5.11686	11.1653	14.1033	9.69359	3.31858	12.3999	12.5792	13.2047	7.74245		122	1	12	1	9	10	7	8	11	7	12	13
	124	6.9736	0.827632	8.6324	11.0712	14.7029	0	11.5511	13.0186	11.9187	11.9404	12.7212		123	11	2	5	11	14	10	3	12	13	13	8
	125	10.2947	2.48964	12.3439	9.51432	13.6081	6.78384	13.9472	13.1903	8.92035	14.0909	8.43263		124	7	1	9	11	15	0	12	13	12	12	13
	126	13.7139	12.3481	11.7623	9.42064	13.0566	11.0397	7.76409	5.26089	11.9204	13.1196	5.9981		125	10	2	12	10	14	7	14	13	9	14	8
	127	12.5475	5.42341	13.1333	6.20467	12.1531	13.2008	5.93479	4.59485	11.766	10.6845	4.05036		126	14	12	12	9	13	11	8	5	12	13	6
	128	13.0399	12.1612	13.3321	3.08495	15.0185	9.01996	0.523077	9.49576	13.0317	11.4694	13.3232		127	13	5	13	6	12	13	6	5	12	11	4
	129	5.62588	8.35867	13.2391	0.843674	8.15969	13.4419	12.4096	14.943	14.8956	4.44737	10.6925		128	13	12	13	3	15	9	1	9	13	11	13
	130	10.6076	6.50813	13.0481	0.944544	7.30026	12.9329	12.6927	15.0619	11.7477	10.3062	13.8195		129	6	8	13	1	8	13	12	15	15	4	11
	131	10.6117	6.90213	12.0758	4.65736	8.61982	13.5265	6.82832	8.9178	8.0324	7.48025	13.531		130	11	7	13	1	7	13	13	15	12	10	14
	132	7.88247	11.8851	12.7637	1.53643	5.04735	8.84851	11.6056	11.9455	7.69578	11.9736	12.5595		131	11	7	12	5	9	14	7	9	8	7	14
	133	8.27624	11.3031	7.69057	7.39774	12.8688	12.6472	10.9422	13.9969	8.84779	11.8804	13.7345		132	8	12	13	2	5	9	12	12	8	12	13
	134	13.9438	11.8929	11.5026	6.91338	3.49235	12.5202	11.3296	14.115	7.85459	7.78381	13.6416		133	8	11	8	7	13	13	11	14	9	12	14
	135	13.5573	11.3113	13.3619	3.6942	5.64388	6.11557	12.7221	10.0204	10.2489	6.71423	10.2289		134	14	12	12	7	3	13	11	14	8	8	14
	136	5.84642	11.12	10.2408	6.13924	14.4992	13.6478	2.7901	5.89669	8.63173	11.5018	11.5018		135	14	11	13	4	6	6	13	10	10	7	10
	137	6.33813	10.5378	9.46348	5.06877	14.5426	12.795	9.38589	11.4292	11.4838	10.9199	14.3373		136	6	11	10	6	14	14	3	6	9	12	12
	138	14.0581	5.07204	12.3976	3.11846	13.1747	11.5494	10.4644	9.89846	9.96511	12.9745	14.5369		137	6	11	9	5	15	13	9	11	11	11	14
	139	14.1593	9.76415	12.4992	5.46569	14.0581	12.6139	9.2659	6.89969	9.60871	12.6856	14.4434		138	14	5	12	3	13	12	10	10	10	13	15
	140	14.1635	8.59514	7.52084	1.46437	11.1655	12.6478	1.90308	4.70141	10.1175	5.1695	13.9592		139	14	10	12	5	14	13	9	7	10	13	14
	141	8.50141	8.50141	11.53	10.5529	6.54387	12.7645	7.94288	9.0925	11.7008	11.5216	1.85189		140	14	9	8	1	11	13	2	5	10	5	14
	142	12.9012	6.15958	1.66564	10.1652	11.6593	14.4194	13.4594	9.11707	7.72547	8.79053	12.795		141	9	9	12	11	7	13	8	9	12	12	2
	143	11.2437	5.86964	5.08793	10.267	4.39806	14.6081	13.9786	11.9672	10.1034	11.334	14.5579		142	13	6	2	10	12	14	13	9	8	9	13
	144	13.7877	13.2992	10.0745	7.9248	6.1924	11.641	15.9376	14.6444	17.9587	13.2915	14.0729		143	11	6	5	10	4	15	14	12	10	11	15
	145	14.3779	6.46231	8.90522	8.22132	4.86395	14.4719	14.2833	13.7189	14.909	13.2952	14.272		144	14	13	10	8	6	12	16	15	18	13	14
	146	14.0887	8.12667	8.41996	1.28621	11.3205	12.5749	16.74	12.6607	9.33291	4.89586	8.51116		145	14	6	9	8	5	14	14	14	15	13	14
	147	14.2873	11.7465	12.0396	1.8749	9.39616	13.6148	10.8002	11.989	10.4686	11.2503	13.9866		146	14	8	8	1	11	13	17	13	9	5	9
	148	13.1177	10.5763	14.0953	2.65988	12.7775	7.64275	5.47866	13.0572	5.12157	11.4491	12.2312		147	14	12	12	2	9	14	11	12	10	11	14
	149	8.62514	8.91812	12.7303	7.84317	15.2718	11.5893	5.74915	7.54721	6.35676	5.00207	13.8589		148	13	11	14	3	13	8	5	13	5	11	12
	150	3.64242	4.5225	13.2221	10.2897	14.0983	13.2788	4.74145	8.25928	14.6425	8.32802	11.6509		149	9	9	13	8	15	12	6	8	6	5	14
	151	4.52504	0.908061	4.91616	4.03631	13.1889	15.3268	7.23561	12.4418	11.5209	13.6093	12.8273		150	4	5	13	10	14	13	5	8	15	8	12
	152	11.0774	10.0019	12.8367	0.910063	3.54759	16.9341	10.3324	11.5645	14.0527	7.25895	12.2437		151	5	1	5	4	13	15	7	12	12	14	13
	153	12.5468	13.9154	12.9377	8.44017	14.2056	9.85483	5.01263	13.0092	10.9103	8.1413	11.4648		152	11	10	13	1	4	17	10	12	14	7	12
	154	13.9768	11.0825	12.94	7.07423	13.0537	4.62764	11.6044	15.0126	15.9182	11.9563	10.5881		153	13	14	13	8	14	10	5	13	11	8	11
	155	9.91215	13.9204	11.965	11.6718	9.98907	4.04065	9.16989	13.6482	10.2704	13.3279	13.6213		154	14	11	13	7	13	5	12	15	16	12	11
	156	7.46976	14.021	3.65642	4.43859	8.32496	10.1051	11.2683	7.76598	9.98907	14.3083	14.6016		155	10	14	12	12	10	4	9	14	10	13	14
	157	12.6545	13.2415	10.9921	0.920686	10.7482	8.98746	11.659	9.71664	11.1828	14.507	14.8002		156	7	14	4	4	8	10	11	8	10	14	15
	158	13.048	10.7988	13.4393	12.7548	10.7964	8.89391	10.0349	10.2348	8.33813	5.80721	14.705		157	13	13	11	1	11	9	12	10	11	15	15
	159	13.3433	7.08531	12.8545	11.5832	13.9747	10.9344	10.6434	13.8921	10.2348	6.20085	14.1204		158	13	11	13	13	11	9	10	10	8	6	15
	160	11.8787	2.00161	9.92308	0.925969	4.44509	10.9475	9.23677	9.44584	8.79902	13.5361	14.9051		159	13	7	13	12	14	11	11	14	10	6	14
	161	2.49274	6.40451	2.88329	0.927756	11.3723	6.51323	10.2734	7.12062	9.02487	10.6049	14.614		160	12	2	10	1	4	11	9	9	9	14	15
	162	9.73069	13.7404	13.4474	3.56988	13.3474	10.5825	11.7301	10.0839	11.4373	9.62928	13.2475		161	2	6	3	1	11	7	10	7	9	11	15
	163	6.40737	6.50552	11.9819	5.52748	14.5688	11.648	9.26743	17.1026	11.0825	9.82686	8.84874		162	10	14	13	4	13	11	12	10	11	10	13
	164	10.4183	10.614	12.9612	11.3964	8.07393	12.121	10.304	12.484	14.369	13.1536	4.34458		163	6	7	12	6	15	12	9	17	11	10	9
	165	11.6915	4.94273	9.93107	13.8432	12.039	10.2122	9.38947	11.854	10.2037	13.9373	12.1768		164	10	11	13	11	8	12	10	12	14	13	4
	166	10.7149	5.33527	6.21587	12.1816	12.231	5.72516	11.7897	9.50101	11.5743	13.4499	5.43073		165	12	5	10	14	12	10	9	12	10	14	12
	167	12.6718	7.39017	2.59791	7.68395	11.5899	6.8027	11.777	11.2092	12.6561	14.6249	11.2022		166	11	5	6	12	12	6	12	10	12	13	5
	168	12.7708	9.93462	8.17399	12.869	2.39311	11.9077	9.82443	11.9692	10.5264	14.4308	4.84659		167	13	7	3	8	12	7	12	11	13	15	11
	169	13.9456	8.46844	8.95718	13.163	9.51724	13.4072	7.98825	11.0279	11.5963	9.15072	9.73757		168	13	10	8	13	2	12	10	12	11	14	5
	170	12.3814	7.09953	12.6752	11.4032	11.8868	11.9793	9.20438	8.33072	10.4382	9.93392	14.2377		169	14	8	9	13	10	13	8	11	12	9	10
	171	12.9694	8.27406	11.0127	13.7521	11.1319	11.7966	7.64764	9.83582	9.62602	11.5979	14.9231		170	12	7	13	11	12	12	9	8	10	10	14
	172	9.35059	12.3827	13.4586	14.1439	6.05884	13.6772	8.22249	7.29643	11.2287	7.09953	14.8267		171	13	8	11	14	11	12	8	10	10	12	15
	173	10.6231	11.4052	13.8505	13.9487	6.81372	11.8938	9.42194	12.8935	10.7443	13.947	14.8272		172	9	12	13	14	6	14	8	7	11	7	15
	174	10.1342	10.6232	9.54703	14.0468	11.4052	11.4236	10.9417	17.3323	10.4484	14.045	14.632		173	11	11	14	14	7	12	9	13	11	14	15
	175	10.6234	11.504	12.6771	10.6234	7.76635	10.8437	5.12995	5.87543	11.7069	6.12315	9.64451		174	10	11	10	14	11	11	11	17	10	14	15
	176	13.1667	13.1667	13.9492	13.2643	12.2601	10.1442	5.4389	9.93999	12.9819	5.43874	8.7641		175	11	12	13	11	8	11	5	6	12	6	10
	177	10.2321	7.10179	3.38468	12.4816	8.77452	11.5135	10.5416	11.2272	4.85162	4.94985	13.0679		176	13	13	14	13	12	10	5	10	13	5	9
	178	2.89502	6.80794	1.81957	13.1666	13.1483	12.7057	11.885	12.9722	12.1878	5.82988	13.9485		177	10	7	3	12	9	12	11	11	5	5	13
	179	5.1448	9.05777	8.2749	11.5033	9.62066	12.9672	12.7897	11.7864	10.8627	8.37287	11.5032		178	3	7	2	13	13	13	12	13	12	6	14
	180	13.9483	11.503	12.8725	13.5572	12.1511	11.8739	10.7275	10.2303	11.6832	14.3396	14.8028		179	5	9	8	12	10	13	13	12	11	8	12
	181	13.3607	12.7742	12.3829	13.3607	10.123	13.6491	7.74769	14.899	9.51109	14.8286	10.9163		180	14	12	13	14	12	12	11	10	12	14	15
	182	10.3279	12.1862	10.5239	10.6216	11.6726	11.0068	5.91065	8.19802	11.6806	12.0894	14.4371		181	13	13	12	13	10	14	8	15	10	15	11
	183	11.4034	12.2839	12.8707	10.8166	13.9696	13.7155	8.41502	9.38666	11.1993	12.3822	14.1432		182	10	12	11	11	12	11	6	8	12	12	14
	184	12.8696	13.8481	13.2612	9.25009	9.27273	11.9328	10.2007	6.28275	12.3094	13.0666	11.9902		183	11	12	13	11	14	14	8	9	11	12	14
	185	6.21671	10.5214	13.3579	10.032	7.60601	8.43088	4.95934	10.589	8.73688	6.21834	4.94703		184	13	14	13	9	9	12	10	6	12	13	12
	186	5.04194	13.1609	10.6175	11.1071	11.5385	11.4443	10.6758	9.9782	10.1911	2.4026	9.3478		185	6	11	13	10	8	8	5	11	9	6	5
	187	9.93203	12.0843	14.0403	12.8667	8.925	13.4081	11.8049	9.34866	9.46402	13.8466	12.6724		186	5	13	11	11	12	11	11	10	10	2	9
	188	5.15566	12.1804	13.55	12.8652	7.10934	14.7249	11.5124	9.85408	10.468	14.7259	13.6497		187	10	12	14	13	9	13	12	9	9	14	13
	189	1.22339	9.83139	12.9617	7.67975	3.1728	14.707	9.53327	8.46917	11.2296	11.2034	13.4528		188	5	12	14	13	7	15	12	10	10	15	14
	190	1.71152	12.7647	10.2213	6.11292	2.18575	11.6689	9.04917	7.03581	12.5022	12.4732	13.3537		189	1	10	13	8	3	15	10	8	11	11	13
	191	5.62223	12.6649	11.0999	10.8068	5.18638	13.6699	11.8133	8.76979	12.0355	12.3745	13.2546		190	2	13	10	6	2	12	9	7	13	12	13
	192	13.8375	11.1962	12.0766	9.43601	7.30145	8.6478	10.6109	6.70599	9.50619	7.28634	9.7318		191	6	13	11	11	5	14	12	9	12	12	13
	193	13.4442	1.31519	9.33634	13.5423	10.7687	11.7088	8.4718	9.7825	9.14319	12.1759	13.7408		192	14	11	12	9	7	9	11	7	10	7	10
	194	12.171	12.5619	12.0729	7.0144	10.166	12.2331	3.95623	7.39143	9.7825	14.7172	6.30551		193	13	1	9	14	11	12	8	10	9	12	14
	195	12.4624	12.4624	12.4624	12.3643	10.1484	10.8278	10.9465	6.42525	10.0666	14.3243	14.1283		194	12	13	12	7	10	12	4	7	10	15	6
	196	12.0692	11.6779	9.03727	4.73339	7.47816	8.47857	8.93433	13.7387	8.3867	13.3443	14.0287		195	12	12	12	12	10	11	11	6	10	14	14
	197	11.6757	10.4045	13.1427	12.7519	9.2016	11.4823	9.50892	7.11582	7.24708	11.2885	13.733		196	12	12	9	5	7	8	9	14	8	13	14
	198	7.95688	9.13054	10.5976	1.01316	9.59167	13.8965	10.759	6.0136	9.71166	12.9492	11.7754		197	12	10	13	13	9	11	10	7	7	11	14
	199	12.0624	9.22624	7.17252	5.80361	12.2969	5.22995	10.7564	10.4025	12.584	12.2622	13.5335		198	8	9	11	1	10	14	11	6	10	13	12
	200	12.6471	9.22379	7.46398	12.7448	10.2431	8.29986	4.12258	9.85048	13.2149	13.7269	13.2377		199	12	9	7	6	12	5	11	10	13	12	14
	201	12.5472	12.2532	10.1019	10.493	11.8029	9.82845	9.01985	15.8045	10.2431	7.66137	9.61746		200	13	9	7	13	10	8	4	10	13	14	13
	202	12.5444	12.8379	9.90402	8.63236	9.50758	7.8251	8.36809	13.9835	8.60129	11.1797	6.97411		201	13	12	10	10	12	10	9	16	10	8	10
	203	11.8575	13.5202	6.28339	4.91434	8.45457	9.28354	6.48104	9.97899	11.5069	14.1112	12.1555		202	13	13	10	9	10	8	8	14	9	11	7
	204	10.4861	11.2684	13.6152	7.45416	8.95502	8.74781	7.11224	7.33946	10.461	14.5972	11.5662		203	12	14	6	5	8	9	6	10	12	14	12
	205	12.2437	11.6569	13.6128	12.5371	16.2553	3.18373	4.7476	7.43199	12.5941	14.5948	10.9764		204	10	11	14	7	9	9	7	7	10	15	12
	206	10.6762	12.8278	9.60038	11.2628	17.1602	8.80578	4.99712	8.80578	10.8779	14.3968	10.8744		205	12	12	14	13	16	3	5	7	13	15	11
	207	10.2933	12.8246	12.8246	13.1185	9.20931	8.04757	13.0061	5.24062	9.61159	12.3403	13.9055		206	11	13	10	11	17	9	5	9	11	14	11
	208	12.3331	4.21724	12.3331	12.92	8.8603	9.36283	10.8862	9.9485	9.78159	12.827	11.3602		207	10	13	13	13	9	8	13	5	10	12	14
	209	10.9619	12.6239	12.6239	11.255	10.3951	10.1124	1.86737	8.10762	9.65817	13.8017	12.2375		208	12	4	12	13	9	9	11	10	10	13	11
	210	13.0119	12.523	11.9364	7.43886	5.44256	11.3663	6.87609	10.7357	9.63163	13.6038	14.19		209	11	13	13	11	10	10	2	8	10	14	12
	211	11.9337	12.8139	12.4231	9.19613	15.6525	10.5676	6.85438	10.8875	12.4041	12.6231	8.12576		210	13	13	12	7	5	11	7	11	10	14	14
	212	4.98923	12.909	12.4199	12.909	5.53017	10.3699	3.53455	8.65638	12.7042	10.7631	11.0557		211	12	13	12	9	16	11	7	11	12	13	8
	213	3.61842	12.417	7.23552	12.1242	9.22758	6.46685	8.1145	6.69667	13.4975	11.8351	3.62307		212	5	13	12	13	6	10	4	9	13	11	11
	214	5.1798	11.2411	8.30796	11.8275	10.5208	7.23335	5.85576	8.3989	14.8074	13.69	3.03395		213	4	12	7	12	9	6	8	7	13	12	4
	215	13.0957	8.98989	9.1851	8.40355	5.95462	11.1437	9.60991	11.4643	14.4863	12.9053	8.79919		214	5	11	8	12	11	7	6	8	15	14	3
	216	13.4837	12.8974	11.9201	12.9951	5.20288	9.67456	11.5298	7.71888	9.36656	12.5113	13.5865		215	13	9	9	8	6	11	10	11	14	13	9
	217	13.3832	12.699	9.66899	13.0904	4.93218	9.59634	7.48324	10.2283	7.72105	12.9974	10.1626		216	13	13	12	13	5	10	12	8	9	13	14
	218	12.9897	11.2302	7.22191	10.9369	8.98399	9.08112	7.13411	8.88613	9.58983	10.4527	12.2126		217	13	13	10	13	5	10	7	10	8	13	10
	219	12.5956	11.8141	6.63267	6.92634	11.4915	5.98357	14.2738	10.2648	8.98326	12.2097	12.6982		218	13	11	7	11	9	9	7	9	10	10	12
	220	6.33744	2.81828	5.94577	11.8113	8.62951	8.53065	6.75479	8.62951	9.24202	11.1315	10.3497		219	13	12	7	7	11	6	14	10	9	12	13
	221	2.81579	12.5905	4.08666	4.86829	7.99946	11.2471	4.9768	6.50706	12.2844	10.7376	8.39181		220	6	3	6	12	9	9	7	9	9	11	10
	222	10.0462	12.3919	5.45256	10.5347	4.47748	9.79866	6.92151	11.7957	7.48185	10.4419	1.44964		221	3	13	4	5	8	11	5	7	12	11	8
	223	10.8259	9.84787	11.5099	12.0966	7.24326	9.2085	7.00299	9.67297	10.161	8.28863	4.86756		222	10	12	5	11	4	10	7	12	7	10	1
	224	10.725	10.4319	5.44752	10.6275	8.21147	8.89178	8.21147	9.26924	12.324	13.369	9.94756		223	11	10	12	12	7	9	7	10	10	8	5
	225	12.3845	11.2114	12.4822	13.3616	11.5105	10.6913	9.32832	7.16003	11.7974	12.1931	7.89252		224	11	10	5	11	8	9	8	9	12	13	10
	226	12.4797	7.59261	12.3819	4.17128	13.264	1.34231	8.34554	5.93112	9.78485	8.47683	11.8		225	12	11	12	13	12	11	9	7	12	12	8
	227	11.1087	6.61306	12.477	6.51506	13.5358	6.99836	11.8362	8.69799	9.56854	12.4814	12.9696		226	12	8	12	4	13	1	8	6	10	8	12
	228	5.24226	11.8886	12.0836	12.8662	13.2655	5.42082	10.5523	8.18405	12.8695	5.93048	11.9899		227	11	7	12	7	14	7	12	9	10	12	13
	229	3.67587	5.33755	3.08918	9.34451	13.8076	4.80222	7.65879	14.3111	11.7696	6.22105	3.68035		228	5	12	12	13	13	5	11	8	13	6	12
	230	6.01906	10.0271	10.0271	11.8836	13.3936	7.32476	9.69372	8.50258	8.34469	5.73029	11.0078		229	4	5	3	9	14	5	8	14	12	6	4
	231	0.836694	11.9791	6.60333	12.3707	11.131	10.8538	8.935	8.18322	7.52673	8.95314	5.43447		230	6	10	10	12	13	7	10	9	8	6	11
	232	6.9923	12.4659	7.8718	9.33813	13.5157	3.86082	9.53012	9.26263	6.35269	7.19196	2.89107		231	1	12	7	12	11	11	9	8	8	9	5
	233	13.148	12.1709	12.1709	6.20836	12.9544	9.75516	12.2775	8.40054	9.52938	7.385	3.57327		232	7	12	8	9	14	4	10	9	6	7	3
	234	12.7558	12.3645	12.3645	6.49981	11.682	10.7296	13.148	9.80323	6.92677	10.9988	11.7808		233	13	12	12	6	13	10	12	8	10	7	4
	235	12.8513	12.0697	12.3623	8.55031	10.8508	12.6361	10.8508	11.1725	7.80276	10.899	10.6057		234	13	12	12	6	12	11	13	10	7	11	12
	236	11.3837	4.24724	2.38979	2.09651	11.9865	15.8869	10.8081	8.10926	9.15081	9.92	8.45346		235	13	12	12	9	11	13	11	11	8	11	11
	237	11.7729	11.6749	0.82436	11.3816	12.0914	11.0852	8.89837	9.16458	7.23841	8.54956	12.0682		236	11	4	2	2	12	16	11	8	9	10	8
	238	10.6957	9.71815	3.95049	10.0228	5.02779	8.94999	9.474	9.64591	7.78992	11.1867	13.1419		237	12	12	1	11	12	11	9	9	7	9	12
	239	9.42346	11.2809	11.4765	7.05889	8.82378	12.3687	13.093	11.6944	3.21523	12.9446	12.2607		238	11	10	4	10	5	9	9	10	8	11	13
	240	9.51977	11.4752	9.71517	7.73841	8.60773	16.0911	8.2461	6.09532	5.47765	13.0408	10.7924		239	9	11	11	7	9	12	13	12	3	13	12
	241	3.65176	12.2561	10.0074	10.6914	8.11856	4.51707	7.46395	6.68085	3.93846	12.9419	12.8441		240	10	11	10	8	9	16	8	6	5	13	11
	242	7.46347	11.7457	11.3748	11.9614	7.80599	5.28585	9.90064	8.70958	1.60897	10.0071	12.8422		241	4	12	10	11	8	5	7	7	4	13	13
	243	3.0621	7.56017	9.02705	8.14708	8.58394	5.58353	11.0497	7.58355	3.58161	8.83311	10.8858		242	7	12	11	12	8	5	10	9	2	10	13
	244	6.87417	11.3727	12.0577	8.82982	11.1952	5.01001	8.2798	2.76826	5.79539	6.58239	11.7648		243	3	8	9	8	9	6	11	8	4	9	11
	245	10.2963	5.40631	11.47	11.8607	3.94493	5.73742	6.65175	8.93988	10.0589	5.60382	8.04811		244	7	11	12	9	11	5	8	3	6	7	12
	246	11.5668	6.67593	11.6644	8.4369	7.29112	6.81471	5.91515	8.72887	9.27698	12.5449	10.4915		245	10	5	11	12	4	6	7	9	10	6	8
	247	9.6101	11.957	9.51215	10.197	8.82814	10.3249	11.0919	9.68887	11.0623	12.4468	8.53429		246	12	7	12	8	7	7	6	9	9	13	10
	248	10.8807	9.70659	4.62018	8.43499	10.5896	11.5614	12.6956	12.5572	8.51515	12.0541	7.36002		247	10	12	10	10	9	10	11	10	11	12	9
	249	10.1955	5.01015	9.70616	6.3795	0	11.071	9.19561	9.76276	8.64847	12.2493	1.29512		248	11	10	5	8	11	12	13	13	9	12	7
	250	2.95429	6.7702	11.8583	6.47709	6.09451	12.0542	7.69717	8.48401	8.26414	10.9774	5.10854		249	10	5	10	6	0	11	9	10	9	12	1
	251	1.38765	9.31404	10.1943	8.825	3.79825	11.0482	9.19286	9.5952	10.0326	12.2483	0.802685		250	3	7	12	6	6	12	8	8	8	11	5
	252	11.9559	9.11803	10.3905	2.26726	6.47603	9.06952	10.6297	8.82264	0.801156	10.3897	2.07339		251	1	9	10	9	4	11	9	10	10	12	1
	253	12.2498	8.82367	6.08354	3.04848	7.49561	9.97557	9.58679	9.74357	12.0684	11.0738	6.18182		252	12	9	10	2	6	9	11	9	1	10	2
	254	12.3477	6.96354	9.41061	7.84467	12.5773	9.93022	10.6083	9.62019	7.49481	7.844	11.465		253	12	9	6	3	7	10	10	10	12	11	6
	255	10.0962	0.79503	4.51519	10.4881	9.17357	8.36665	11.4251	5.83338	9.6973	11.2697	8.62653		254	12	7	9	8	13	10	11	10	7	8	11
	256	10.0964	11.467	6.86526	6.96263	7.64552	9.21709	9.53044	8.73704	3.58025	12.248	9.99724		255	10	1	5	10	9	8	11	6	10	11	9
	257	11.2719	4.22017	1.86985	11.2719	2.26273	10.5367	9.56287	10.1681	6.37768	12.2488	4.61216		256	10	11	7	7	8	9	10	9	4	12	10
	258	10.7823	8.82358	4.90523	12.056	6.6796	7.13059	9.36291	4.50952	5.16637	11.0742	8.62611		257	11	4	2	11	2	11	10	10	6	12	5
	259	9.60691	8.92119	10.097	11.7628	3.12668	9.24001	9.999	12.3028	7.90729	11.2703	10.5849		258	11	9	5	12	7	7	9	5	5	11	9
	260	3.43438	11.9593	8.62813	7.74599	7.95742	6.69766	9.19515	13.4587	8.76757	8.23425	10.0956		259	10	9	10	12	3	9	10	12	8	11	11
	261	10.7836	10.0982	8.82357	3.33589	5.00209	5.63605	8.36193	9.90343	8.24035	7.54891	12.1525		260	3	12	9	8	8	7	9	13	9	8	10
	262	11.6663	11.3728	1.08156	3.9239	6.89478	6.80179	7.74644	8.55861	7.10302	10.2917	11.6636		261	11	10	9	3	5	6	8	10	8	8	12
	263	11.7658	10.0014	7.25593	7.64802	11.8838	7.9526	11.0802	7.62191	5.30829	10.3903	8.33232		262	12	11	1	4	7	7	8	9	7	10	12
	264	10.6877	1.4719	1.4719	7.06062	6.72594	3.34911	9.53788	1.62125	10.8065	9.80285	11.5671		263	12	10	7	8	12	8	11	8	5	10	8
	265	7.06024	7.64915	0.784395	7.15839	9.26772	11.3747	8.34782	3.54711	9.61015	6.76498	12.2543		264	11	1	1	7	7	3	10	2	11	10	12
	266	2.45095	0.783218	2.64655	6.86478	7.14832	5.19703	7.33288	5.27421	7.867	5.00043	12.2553		265	7	8	1	7	9	11	8	4	10	7	12
	267	5.19661	5.7856	10.2	1.56692	2.32616	4.03267	8.02325	7.37487	7.57952	2.35231	12.0601		266	2	1	3	7	7	5	7	5	8	5	12
	268	6.1779	11.5746	8.63131	0.781242	11.0822	9.49155	5.67712	7.25086	7.29056	8.23656	9.11933		267	5	6	10	2	2	4	8	7	8	2	12
	269	7.74884	11.576	7.15964	3.33244	10.6946	10.2294	7.20953	8.47883	8.5907	4.90169	11.6704		268	6	12	9	1	11	9	6	7	7	8	9
	270	6.17804	11.4791	8.6508	3.92053	7.00206	10.7976	9.10364	7.81306	7.45402	8.04096	11.8676		269	8	12	7	3	11	10	7	8	9	5	12
	271	6.57122	4.41134	8.30171	0.974588	6.10744	8.61292	9.48596	4.22016	7.08342	3.33073	8.72854		270	6	11	9	4	7	11	9	8	7	8	12
	272	9.02682	8.92846	8.83009	1.56344	0	5.44064	9.50674	2.08179	7.92413	2.85377	1.3677		271	7	4	8	1	6	9	9	4	7	3	9
	273	7.75062	9.22383	10.599	9.22383	4.3733	11.2848	5.22027	2.41649	6.06739	2.06361	2.05409		272	9	9	9	2	0	5	10	2	8	3	1
	274	10.8944	10.7959	7.55452	10.8944	5.43008	8.76427	6.91905	5.81611	4.93737	3.6247	3.6247		273	8	9	11	9	4	11	5	2	6	2	2
	275	5.09782	9.22547	3.03488	10.8953	9.83631	7.43568	6.38018	7.97532	5.98943	10.2042	9.32012		274	11	11	8	11	5	9	7	6	5	4	4
	276	9.71744	9.42268	2.54236	9.52064	8.00453	8.22765	10.6988	10.5766	10.3029	1.75675	9.41904		275	5	9	3	11	10	7	6	8	6	10	9
	277	8.14528	6.08048	2.14885	3.72186	7.3869	10.0639	10.3916	9.79759	7.23248	4.90038	9.61681		276	10	9	3	10	8	8	11	11	10	2	9
	278	10.1123	11.1936	8.34242	10.8007	8.35221	5.03867	11.6478	8.9927	4.22192	11.2875	2.44351		277	8	6	2	4	7	10	10	10	7	5	10
	279	4.90127	10.998	10.6045	11.2935	9.42199	10.6629	11.4883	8.23068	3.43341	10.7977	7.25934		278	10	11	8	11	8	5	12	9	4	11	2
	280	8.04828	8.83542	9.81867	11.1959	9.23378	7.44148	10.7314	7.89024	8.30097	7.35748	2.9338		279	5	11	11	11	9	11	11	8	3	11	7
	281	5.3918	9.1306	9.32699	4.70351	6.61902	4.83586	9.84512	7.84214	6.25478	10.7006	3.03101		280	8	9	10	11	9	7	11	8	8	7	3
	282	10.1156	5.88347	7.16335	4.90001	9.12877	8.0119	11.6883	9.32975	3.28711	11.6857	10.3085		281	5	9	9	5	7	5	10	8	6	11	3
	283	3.12793	3.91499	10.5098	0	7.15042	1.31339	9.60491	9.40821	5.50101	11.6865	1.94759		282	10	6	7	5	9	8	12	9	3	12	10
	284	3.91417	8.93487	0.862847	0	6.32822	6.48712	10.743	9.41979	4.39304	11.5894	10.1128		283	3	4	11	0	7	1	10	9	6	12	2
	285	3.22422	11.1013	4.60294	0	8.14749	8.09139	10.3787	7.65562	8.61321	10.4085	10.9995		284	4	9	1	0	6	6	11	9	4	12	10
	286	8.24606	8.24606	10.7078	0	9.17955	0	11.5079	8.57913	3.94503	6.27537	7.65375		285	3	11	5	0	8	8	10	8	9	10	11
	287	3.51833	9.6244	8.34408	5.17426	4.69699	5.38464	11.3878	5.79666	2.81578	7.45638	6.96418		286	8	8	11	0	9	0	12	9	4	6	8
	288	7.94986	2.63097	6.47212	8.56974	8.93229	6.69101	6.99131	3.44111	9.825	8.34267	0.859039		287	4	10	8	5	5	5	11	6	3	7	7
	289	3.51652	4.69877	0.756977	0.756977	6.44334	2.82289	3.98876	8.88352	8.80454	4.20663	11.1983		288	8	3	6	9	9	7	7	3	10	8	1
	290	1.1504	1.1504	1.1504	9.46836	7.1869	7.33082	5.42319	8.63284	9.64733	9.82005	11.2968		289	4	5	1	1	6	3	4	9	9	4	11
	291	0.753871	3.51402	0.753871	4.59752	8.11298	7.70268	6.62538	10.3813	9.89815	11.1982	4.9924		290	1	1	1	9	7	7	5	9	10	10	11
	292	9.72212	1.44234	8.04607	0.851139	2.31012	10.4379	6.94463	8.19354	8.31133	11.199	3.71044		291	1	4	1	5	8	8	7	10	10	11	5
	293	10.0169	2.03247	10.0169	6.96158	7.52975	10.7222	8.72693	5.69308	7.57887	10.5083	10.1149		292	10	1	8	1	2	10	7	8	8	11	4
	294	9.4251	6.66474	8.4394	1.53751	7.20065	10.7162	4.58879	4.33186	7.31889	9.62162	0.917156		293	10	2	10	7	8	11	9	6	8	11	10
	295	9.22676	3.21209	7.55066	8.14187	2.72095	6.93938	1.89404	3.57981	9.23419	10.3105	0.74985		294	9	7	8	2	7	11	5	4	7	10	1
	296	6.76041	2.81544	1.63205	0.745262	6.12391	7.71354	6.6759	2.8823	8.22668	10.5067	7.84518		295	9	3	8	8	3	7	2	4	9	10	1
	297	9.51975	8.04086	0.93993	0.742201	8.84779	7.65934	3.5939	8.05414	6.01331	10.9994	11.0979		296	7	3	2	1	6	8	7	3	8	11	8
	298	8.53245	5.67244	4.4882	0.740531	9.94579	10.3494	4.83438	8.25693	5.11743	10.7023	9.22336		297	10	8	1	1	9	8	4	8	6	11	11
	299	6.36103	2.21778	3.69736	1.03369	8.95422	3.42712	6.73763	6.02134	7.26829	10.7999	1.03778		298	9	6	4	1	10	10	5	8	5	11	9
	300	6.06262	3.79368	2.21552	10.1074	5.90021	10.8814	7.82512	1.73319	6.59499	10.6013	0.739505		299	6	2	4	1	9	3	7	6	7	11	1
	301	0.930368	7.04752	7.93472	10.4999	8.82778	10.2697	4.70396	5.48004	6.89108	10.402	0.737158		300	6	4	2	10	6	11	8	2	7	11	1
	302	7.14323	9.5109	4.48025	0.730995	2.17894	9.12463	4.66036	5.65754	10.3768	5.66625	4.68003		301	1	7	8	10	9	10	5	5	7	10	1
	303	3.29323	9.11442	10.1009	0	9.00573	8.46891	0	5.75637	11.8386	9.90498	9.90498		302	7	10	4	1	2	9	5	6	10	6	5
	304	5.47921	9.30887	10.394	0	8.34987	4.08751	3.92186	0	4.32627	10.0013	10.6921		303	3	9	10	0	9	8	0	6	12	10	10
	305	6.54335	6.24733	5.95131	1.80809	6.65954	6.94072	6.70337	0	7.28056	6.25055	9.20999		304	5	9	10	0	8	4	4	0	4	10	11
	306	7.82349	0.720458	7.92211	1.90394	6.75756	5.53903	8.05359	6.85013	9.27038	8.81278	2.00664		305	7	6	6	2	7	7	7	0	7	6	9
	307	7.22771	0.716978	10.0886	6.43883	4.36084	9.16628	4.12241	5.27338	11.1548	9.6984	3.68109		306	8	1	8	2	7	6	8	7	9	9	2
	308	3.3775	0.713653	9.78942	0	8.11916	9.38377	3.5048	4.55119	10.2576	5.35466	0.718291		307	7	1	10	6	4	9	4	5	11	10	4
	309	8.1088	3.96617	5.44584	8.5036	6.16768	9.48733	0	3.3797	8.05588	8.90259	6.43665		308	3	1	10	0	8	9	4	5	10	5	1
	310	10.1769	0.707395	8.7953	9.48664	2.73201	6.92551	3.42319	7.338	5.17574	3.1589	9.78722		309	8	4	5	9	6	9	0	3	8	9	6
	311	9.97566	0	8.49639	9.38395	5.78836	8.28765	0.843214	4.34	5.05657	10.1779	10.0795		310	10	1	9	9	3	7	3	7	5	3	10
	312	9.87257	0.701547	9.77443	10.07	4.67269	8.97267	2.29577	0	6.90497	10.6667	10.5687		311	10	0	8	9	6	8	1	4	5	10	10
	313	4.24806	4.24806	0.697597	7.99495	6.3384	0	7.47773	1.59834	6.27188	8.69026	10.564		312	10	1	10	10	5	9	2	0	7	11	11
	314	1.58162	9.66676	5.62362	9.86331	3.50436	1.36636	10.0648	4.24238	5.48108	7.60181	7.50367		313	4	4	1	8	6	0	7	2	6	9	11
	315	1.47991	9.95732	9.76065	9.66175	0	3.38263	6.75839	2.54155	5.29492	2.66869	10.1613		314	2	10	6	10	4	1	10	4	5	8	8
	316	2.26459	9.65689	0	6.69974	7.37189	7.72382	7.4317	5.67894	8.23372	10.1559	10.4518		315	1	10	10	10	0	3	7	3	5	3	10
	317	0	9.55314	4.6255	5.70979	9.15458	8.39996	4.94859	1.65117	5.40636	0	10.2494		316	2	10	0	7	7	8	7	6	8	10	10
	318	0	9.64628	8.267	0	6.0522	9.66146	1.71037	5.92525	7.01686	6.89418	2.95208		317	0	10	5	6	9	8	5	2	5	0	10
	319	0	8.26215	9.73945	0	9.44706	5.79555	0	0	4.89919	9.84547	6.39694		318	0	10	8	0	6	10	2	6	7	7	3
	320	0	0.67238	0	0	9.38692	3.18181	5.0635	1.16688	5.92094	5.30923	9.83963		319	0	8	10	0	9	6	0	0	5	10	6
	321	9.72751	5.98593	0	0	9.27629	5.50571	8.33572	1.85491	1.82241	8.8493	10.0318		320	0	1	0	0	9	3	5	1	6	5	10
	322	0	9.42671	0	10.1155	7.67894	0	1.00472	4.72363	0	10.1243	10.1243		321	10	6	0	0	9	6	8	2	2	9	10
	323	2.33487	9.71614	0	0	3.75294	0	1.63128	2.66451	0	8.83864	9.92198		322	0	9	0	10	8	0	1	5	0	10	10
	324	1.54244	7.93823	0	0	3.18452	0	2.21177	3.26055	0	9.81793	9.81793		323	2	10	0	0	4	0	2	3	0	9	10
	325	0.948432	4.39201	2.12964	5.17907	2.99029	0	5.58623	6.48673	6.23913	0	9.90924		324	2	8	0	0	3	0	2	3	0	10	10
	326	2.41987	4.09198	0	9.79652	1.71109	3.78066	0	7.02533	0	0.656491	9.50987		325	1	4	2	5	3	0	6	6	6	0	10
	327	4.38251	6.3482	0	10.0847	6.86328	4.37536	0	4.37536	5.65498	2.02958	5.27426		326	2	4	0	10	2	4	0	7	0	1	10
	328	0	6.93233	0	9.98012	9.88742	0	4.05941	0	9.49718	0.648399	0		327	4	6	0	10	7	4	0	4	6	2	5
	329	0	1.22729	0	0	7.4876	0	5.40409	6.07463	0	1.13554	0		328	0	7	0	10	10	0	4	0	9	1	0
	330	0	2.59885	0	0	9.31476	0	5.67023	5.67023	0	6.14404	0		329	0	1	0	0	7	0	5	6	0	1	0
	331	0	8.1925	0	0	5.07189	0	7.12442	5.63008	0	7.61207	5.35261		330	0	3	0	0	9	0	6	6	0	6	0
	332	0	0.626156	0	0	3.63208	0	0	4.90703	0	5.93671	9.47231		331	0	8	0	0	5	0	7	6	0	8	5
	333	0	4.15651	0	0	5.05927	0	3.59799	1.92199	0	2.29803	8.77842		332	0	1	0	0	4	0	0	5	0	6	9
	334	0	1.20851	0	0	0	0	4.57764	3.1354	0	0.624893	9.75383		333	0	4	0	0	5	0	4	2	0	2	9
	335	0	0	0	0	0	0	0	1.70017	0	3.56541	0		334	0	1	0	0	0	0	5	3	0	1	10
	336	2.37809	0.808111	8.75171	0	0	0	8.56135	0	0	0.617491	0		335	0	0	0	0	0	0	0	2	0	4	0
	337	7.96124	8.3542	6.19745	0	2.23945	0	2.90056	0	0	6.4986	0		336	2	1	9	0	0	0	9	0	0	1	0
	338	1.19317	8.44598	8.34772	0	1.87106	0	0.608443	0	0	7.37558	0		337	8	8	6	0	2	0	3	0	0	6	0
	339	6.18759	8.8323	8.34331	0	5.52029	0	6.46923	0	0	0.607155	0		338	1	8	8	0	2	0	1	0	0	7	0
	340	0	4.81121	7.65141	4.10864	0	0	9.32259	3.59995	7.17512	0	0		339	6	9	8	0	6	0	6	0	0	1	0
	341	0	0	5.00301	0	0	8.12109	9.21918	5.10655	0	0	0		340	0	5	8	4	0	0	9	4	7	0	0
	342	0	6.36957	4.99846	4.37963	4.61157	1.20211	9.11576	0	0	0	3.53618		341	0	0	5	0	0	8	9	5	0	0	0
	343	8.02897	0	9.20281	0.591113	6.63516	8.13186	7.36389	7.36389	0	0	2.35686		342	0	6	5	4	5	1	9	0	0	0	4
	344	0	0	9.00299	0	6.87348	5.50159	0	0	0	0	7.933		343	8	0	9	1	7	8	7	7	0	0	2
	345	0	0	0	0	0	0	5.82047	0	0	0	2.6437		344	0	0	9	0	7	6	0	0	0	0	8
	346	0	0	0	0	0	0	0	0	0	0	3.12959		345	0	0	0	0	0	0	6	0	0	0	3
	347	0	0	0	0	0	0	3.85287	0	0	9.38643	1.7581		346	0	0	0	0	0	0	0	0	0	0	3
	348	0	0	0	0	0	0	3.02865	0	0	0	1.46153		347	0	0	0	0	0	0	4	0	0	9	2
	349	0	2.33686	0	0	0	0	0.760767	4.09808	0	6.6401	7.22702		348	0	0	0	0	0	0	3	0	0	0	1
	350	0	7.61078	0	0	0	0	0.83384	2.64966	0	0	5.65884		349	0	2	0	0	0	0	1	4	0	7	7
	351	0	0	0	0	0	0	0.285807	0.0987353	0	0	5.85187		350	0	8	0	0	0	0	1	3	0	0	6
	352	0	5.45582	0	0	0	0	3.66283	0.186681	0	0	7.99819		351	0	0	0	0	0	0	0	0	0	0	6
	353	0	0	0	0	0	0	0	0.0872085	2.91396	9.45994	6.13915		352	0	5	0	0	0	0	4	0	0	0	8
	354	0	0	0	0	0	0	0	5.64231	0	9.16509	0		353	0	0	0	0	0	0	0	0	3	9	6
	355	0	0	0.568819	0	0	0	0	4.83193	0.632014	9.25982	8.8691		354	0	0	0	0	0	0	0	6	0	9	0
	356	0	0	0	0	0	0	3.30261	4.82966	1.71374	0	0		355	0	0	1	0	0	0	0	5	1	9	9
	357	0	0	0	0	0	0	7.95233	5.25395	0	0	8.57218		356	0	0	0	0	0	0	3	5	2	0	0
	358	0	0	0	0	4.34601	0	0	3.24653	0	0	0		357	0	0	0	0	0	0	8	5	0	0	9
	359	0	0	0	0	3.11304	0	0	6.7168	0	0	0		358	0	0	0	0	4	0	0	3	0	0	0
	360	0	0	0	0	0.726801	0	0	7.57862	0	0	8.17768		359	0	0	0	0	3	0	0	7	0	0	0
	361	0	0	8.08218	0	0	0	0	7.18955	0	0	0		360	0	0	0	0	1	0	0	8	0	0	8
	362	0	0	0	0	0	0	0	3.53814	0	0	6.02975		361	0	0	8	0	0	0	0	7	0	0	0
	363	0	0	0	0	5.89735	0	5.50665	0	3.73249	0	0		362	0	0	0	0	0	0	0	4	0	0	6
	364	3.59334	0	0	0	0.84388	0	0	6.29175	2.7889	2.51699	4.17615		363	0	0	0	0	6	0	6	0	4	0	0
	365	0.763961	8.66898	0	0	2.45341	0	0	0	0	0	3.59087		364	4	0	0	0	1	0	0	6	3	3	4
														365	1	9	0	0	2	0	0	0	0	0	4
														close	]	]	]	]	]	]	]	]	]	]	]

## Sheet: Water need
Attention, grouped tables	WATER NEED [NUMBERS]													WATER NEED [TEXT]													WATER NEED [LISTS FOR NETLOGO]
		2005	2006	2007	2008	2009	2010	2011	2012	2013	2014	2015			2005	2006	2007	2008	2009	2010	2011	2012	2013	2014	2015
	1	0	0	0	0	0	0	0	0	0	0	0		open	[	[	[	[	[	[	[	[	[	[	[		2005	[ 0 0 0 0 0 0 0 0 0 0 0 0 0 0 0 0 0 0 0 0 0 0 0 0 0 0 0 0 0 0 0 0 0 0 0 0 0 0 0 0 0 0 0 0 0 0 0 0 0 0 0 0 0 0 0 0 0 0 0 0 0 0 0 0 0 0 0 0 0 0 0 0 0 0 0 0 0 0 0 0 0 0 0 0 0 0 0 0 0 0 0 0 0 0 0 0 0 0 0 0 0 0 0 0 0 0 0 0 0 0 0 0 0 0 0 0 0 0 0 0 0 0 0 0 0 0 0 0 0 0 0 0 0 0 0 0 0 0 0 0 0 0 0 0 0 0 0 0 0 0 0 0 0 0 0 0 0 0 0 0 0 0 0 0 0 0 0 0 0 0 0 0 0 0 0 0 0 0 0 0 0 0 0 0 0 0 0 0 0 0 0 0 0 0 0 0 0 0 2…
	2	0	0	0	0	0	0	0	0	0	0	0		1	0	0	0	0	0	0	0	0	0	0	0		2006	[ 0 0 0 0 0 0 0 0 0 0 0 0 0 0 0 0 0 0 0 0 0 0 0 0 0 0 0 0 0 0 0 0 0 0 0 0 0 0 0 0 0 0 0 0 0 0 0 0 0 0 0 0 0 0 0 0 0 0 0 0 0 0 0 0 0 0 0 0 0 0 0 0 0 0 0 0 0 0 0 0 0 0 0 0 0 0 0 0 0 0 0 0 0 0 0 0 0 0 0 0 0 0 0 0 0 0 0 0 0 0 0 0 0 0 0 0 0 0 0 0 0 0 0 0 0 0 0 0 0 0 0 0 0 0 0 0 0 0 0 0 0 0 0 0 0 0 0 0 0 0 0 0 0 0 0 0 0 0 0 0 0 0 0 0 0 0 0 0 0 0 0 0 0 0 0 0 0 0 0 0 0 0 0 0 0 0 0 0 0 0 0 0 0 0 0 0 0 0 0…
	3	0	0	0	0	0	0	0	0	0	0	0		2	0	0	0	0	0	0	0	0	0	0	0		2007	[ 0 0 0 0 0 0 0 0 0 0 0 0 0 0 0 0 0 0 0 0 0 0 0 0 0 0 0 0 0 0 0 0 0 0 0 0 0 0 0 0 0 0 0 0 0 0 0 0 0 0 0 0 0 0 0 0 0 0 0 0 0 0 0 0 0 0 0 0 0 0 0 0 0 0 0 0 0 0 0 0 0 0 0 0 0 0 0 0 0 0 0 0 0 0 0 0 0 0 0 0 0 0 0 0 0 0 0 0 0 0 0 0 0 0 0 0 0 0 0 0 0 0 0 0 0 0 0 0 0 0 0 0 0 0 0 0 0 0 0 0 0 0 0 0 0 0 0 0 0 0 0 0 0 0 0 0 0 0 0 0 0 0 0 0 0 0 0 0 0 0 0 0 0 0 0 0 0 0 0 0 0 0 0 0 0 0 0 0 0 0 0 0 0 0 0 0 0 0 0…
	4	0	0	0	0	0	0	0	0	0	0	0		3	0	0	0	0	0	0	0	0	0	0	0		2008	[ 0 0 0 0 0 0 0 0 0 0 0 0 0 0 0 0 0 0 0 0 0 0 0 0 0 0 0 0 0 0 0 0 0 0 0 0 0 0 0 0 0 0 0 0 0 0 0 0 0 0 0 0 0 0 0 0 0 0 0 0 0 0 0 0 0 0 0 0 0 0 0 0 0 0 0 0 0 0 0 0 0 0 0 0 0 0 0 0 0 0 0 0 0 0 0 0 0 0 0 0 0 0 0 0 0 0 0 0 0 0 0 0 0 0 0 0 0 0 0 0 0 0 0 0 0 0 0 0 0 0 0 0 0 0 0 0 0 0 0 0 0 0 0 0 0 0 0 0 0 0 0 0 0 0 0 0 0 0 0 0 0 0 0 0 0 0 0 0 0 0 0 0 0 0 0 0 0 0 0 0 0 0 0 0 0 0 0 0 0 0 0 0 0 0 0 0 0 0 0…
	5	0	0	0	0	0	0	0	0	0	0	0		4	0	0	0	0	0	0	0	0	0	0	0		2009	[ 0 0 0 0 0 0 0 0 0 0 0 0 0 0 0 0 0 0 0 0 0 0 0 0 0 0 0 0 0 0 0 0 0 0 0 0 0 0 0 0 0 0 0 0 0 0 0 0 0 0 0 0 0 0 0 0 0 0 0 0 0 0 0 0 0 0 0 0 0 0 0 0 0 0 0 0 0 0 0 0 0 0 0 0 0 0 0 0 0 0 0 0 0 0 0 0 0 0 0 0 0 0 0 0 0 0 0 0 0 0 0 0 0 0 0 0 0 0 0 0 0 0 0 0 0 0 0 0 0 0 0 0 0 0 0 0 0 0 0 0 0 0 0 0 0 0 0 0 0 0 0 0 0 0 0 0 0 0 0 0 0 0 0 0 0 0 0 0 0 0 0 0 0 0 0 0 0 0 0 0 0 0 0 0 0 0 0 0 0 0 0 0 0 0 0 0 0 0 0…
	6	0	0	0	0	0	0	0	0	0	0	0		5	0	0	0	0	0	0	0	0	0	0	0		2010	[ 0 0 0 0 0 0 0 0 0 0 0 0 0 0 0 0 0 0 0 0 0 0 0 0 0 0 0 0 0 0 0 0 0 0 0 0 0 0 0 0 0 0 0 0 0 0 0 0 0 0 0 0 0 0 0 0 0 0 0 0 0 0 0 0 0 0 0 0 0 0 0 0 0 0 0 0 0 0 0 0 0 0 0 0 0 0 0 0 0 0 0 0 0 0 0 0 0 0 0 0 0 0 0 0 0 0 0 0 0 0 0 0 0 0 0 0 0 0 0 0 0 0 0 0 0 0 0 0 0 0 0 0 0 0 0 0 0 0 0 0 0 0 0 0 0 0 0 0 0 0 0 0 0 0 0 0 0 0 0 0 0 0 0 0 0 0 0 0 0 0 0 0 0 0 0 0 0 0 0 0 0 0 0 0 0 0 0 0 0 0 0 0 0 0 0 0 0 0 0…
	7	0	0	0	0	0	0	0	0	0	0	0		6	0	0	0	0	0	0	0	0	0	0	0		2011	[ 0 0 0 0 0 0 0 0 0 0 0 0 0 0 0 0 0 0 0 0 0 0 0 0 0 0 0 0 0 0 0 0 0 0 0 0 0 0 0 0 0 0 0 0 0 0 0 0 0 0 0 0 0 0 0 0 0 0 0 0 0 0 0 0 0 0 0 0 0 0 0 0 0 0 0 0 0 0 0 0 0 0 0 0 0 0 0 0 0 0 0 0 0 0 0 0 0 0 0 0 0 0 0 0 0 0 0 0 0 0 0 0 0 0 0 0 0 0 0 0 0 0 0 0 0 0 0 0 0 0 0 0 0 0 0 0 0 0 0 0 0 0 0 0 0 0 0 0 0 0 0 0 0 0 0 0 0 0 0 0 0 0 0 0 0 0 0 0 0 0 0 0 0 0 0 0 0 0 0 0 0 0 0 0 0 0 0 0 0 0 0 0 0 0 0 0 0 0 0…
	8	0	0	0	0	0	0	0	0	0	0	0		7	0	0	0	0	0	0	0	0	0	0	0		2012	[ 0 0 0 0 0 0 0 0 0 0 0 0 0 0 0 0 0 0 0 0 0 0 0 0 0 0 0 0 0 0 0 0 0 0 0 0 0 0 0 0 0 0 0 0 0 0 0 0 0 0 0 0 0 0 0 0 0 0 0 0 0 0 0 0 0 0 0 0 0 0 0 0 0 0 0 0 0 0 0 0 0 0 0 0 0 0 0 0 0 0 0 0 0 0 0 0 0 0 0 0 0 0 0 0 0 0 0 0 0 0 0 0 0 0 0 0 0 0 0 0 0 0 0 0 0 0 0 0 0 0 0 0 0 0 0 0 0 0 0 0 0 0 0 0 0 0 0 0 0 0 0 0 0 0 0 0 0 0 0 0 0 0 0 0 0 0 0 0 0 0 0 0 0 0 0 0 0 0 0 0 0 0 0 0 0 0 0 0 0 0 0 0 0 0 0 0 0 0 0…
	9	0	0	0	0	0	0	0	0	0	0	0		8	0	0	0	0	0	0	0	0	0	0	0		2013	[ 0 0 0 0 0 0 0 0 0 0 0 0 0 0 0 0 0 0 0 0 0 0 0 0 0 0 0 0 0 0 0 0 0 0 0 0 0 0 0 0 0 0 0 0 0 0 0 0 0 0 0 0 0 0 0 0 0 0 0 0 0 0 0 0 0 0 0 0 0 0 0 0 0 0 0 0 0 0 0 0 0 0 0 0 0 0 0 0 0 0 0 0 0 0 0 0 0 0 0 0 0 0 0 0 0 0 0 0 0 0 0 0 0 0 0 0 0 0 0 0 0 0 0 0 0 0 0 0 0 0 0 0 0 0 0 0 0 0 0 0 0 0 0 0 0 0 0 0 0 0 0 0 0 0 0 0 0 0 0 0 0 0 0 0 0 0 0 0 0 0 0 0 0 0 0 0 0 0 0 0 0 0 0 0 0 0 0 0 0 0 0 0 0 0 0 0 0 0 0…
	10	0	0	0	0	0	0	0	0	0	0	0		9	0	0	0	0	0	0	0	0	0	0	0		2014	[ 0 0 0 0 0 0 0 0 0 0 0 0 0 0 0 0 0 0 0 0 0 0 0 0 0 0 0 0 0 0 0 0 0 0 0 0 0 0 0 0 0 0 0 0 0 0 0 0 0 0 0 0 0 0 0 0 0 0 0 0 0 0 0 0 0 0 0 0 0 0 0 0 0 0 0 0 0 0 0 0 0 0 0 0 0 0 0 0 0 0 0 0 0 0 0 0 0 0 0 0 0 0 0 0 0 0 0 0 0 0 0 0 0 0 0 0 0 0 0 0 0 0 0 0 0 0 0 0 0 0 0 0 0 0 0 0 0 0 0 0 0 0 0 0 0 0 0 0 0 0 0 0 0 0 0 0 0 0 0 0 0 0 0 0 0 0 0 0 0 0 0 0 0 0 0 0 0 0 0 0 0 0 0 0 0 0 0 0 0 0 0 0 0 0 0 0 0 0 0…
	11	0	0	0	0	0	0	0	0	0	0	0		10	0	0	0	0	0	0	0	0	0	0	0		2015	[ 0 0 0 0 0 0 0 0 0 0 0 0 0 0 0 0 0 0 0 0 0 0 0 0 0 0 0 0 0 0 0 0 0 0 0 0 0 0 0 0 0 0 0 0 0 0 0 0 0 0 0 0 0 0 0 0 0 0 0 0 0 0 0 0 0 0 0 0 0 0 0 0 0 0 0 0 0 0 0 0 0 0 0 0 0 0 0 0 0 0 0 0 0 0 0 0 0 0 0 0 0 0 0 0 0 0 0 0 0 0 0 0 0 0 0 0 0 0 0 0 0 0 0 0 0 0 0 0 0 0 0 0 0 0 0 89 0 0 0 0 0 0 0 0 0 0 0 0 0 0 0 0 0 0 0 0 0 0 0 0 0 0 0 0 0 0 0 0 0 0 0 0 0 0 0 0 0 0 0 0 0 0 0 0 0 0 0 0 0 0 0 0 0 0 0 0 0 0 …
	12	0	0	0	0	0	0	0	0	0	0	0		11	0	0	0	0	0	0	0	0	0	0	0
	13	0	0	0	0	0	0	0	0	0	0	0		12	0	0	0	0	0	0	0	0	0	0	0
	14	0	0	0	0	0	0	0	0	0	0	0		13	0	0	0	0	0	0	0	0	0	0	0
	15	0	0	0	0	0	0	0	0	0	0	0		14	0	0	0	0	0	0	0	0	0	0	0
	16	0	0	0	0	0	0	0	0	0	0	0		15	0	0	0	0	0	0	0	0	0	0	0
	17	0	0	0	0	0	0	0	0	0	0	0		16	0	0	0	0	0	0	0	0	0	0	0
	18	0	0	0	0	0	0	0	0	0	0	0		17	0	0	0	0	0	0	0	0	0	0	0
	19	0	0	0	0	0	0	0	0	0	0	0		18	0	0	0	0	0	0	0	0	0	0	0
	20	0	0	0	0	0	0	0	0	0	0	0		19	0	0	0	0	0	0	0	0	0	0	0
	21	0	0	0	0	0	0	0	0	0	0	0		20	0	0	0	0	0	0	0	0	0	0	0
	22	0	0	0	0	0	0	0	0	0	0	0		21	0	0	0	0	0	0	0	0	0	0	0
	23	0	0	0	0	0	0	0	0	0	0	0		22	0	0	0	0	0	0	0	0	0	0	0
	24	0	0	0	0	0	0	0	0	0	0	0		23	0	0	0	0	0	0	0	0	0	0	0
	25	0	0	0	0	0	0	0	0	0	0	0		24	0	0	0	0	0	0	0	0	0	0	0
	26	0	0	0	0	0	0	0	0	0	0	0		25	0	0	0	0	0	0	0	0	0	0	0
	27	0	0	0	0	0	0	0	0	0	0	0		26	0	0	0	0	0	0	0	0	0	0	0
	28	0	0	0	0	0	0	0	0	0	0	0		27	0	0	0	0	0	0	0	0	0	0	0
	29	0	0	0	0	0	0	0	0	0	0	0		28	0	0	0	0	0	0	0	0	0	0	0
	30	0	0	0	0	0	0	0	0	0	0	0		29	0	0	0	0	0	0	0	0	0	0	0
	31	0	0	0	0	0	0	0	0	0	0	0		30	0	0	0	0	0	0	0	0	0	0	0
	32	0	0	0	0	0	0	0	0	0	0	0		31	0	0	0	0	0	0	0	0	0	0	0
	33	0	0	0	0	0	0	0	0	0	0	0		32	0	0	0	0	0	0	0	0	0	0	0
	34	0	0	0	0	0	0	0	0	0	0	0		33	0	0	0	0	0	0	0	0	0	0	0
	35	0	0	0	0	0	0	0	0	0	0	0		34	0	0	0	0	0	0	0	0	0	0	0
	36	0	0	0	0	0	0	0	0	0	0	0		35	0	0	0	0	0	0	0	0	0	0	0
	37	0	0	0	0	0	0	0	0	0	0	0		36	0	0	0	0	0	0	0	0	0	0	0
	38	0	0	0	0	0	0	0	0	0	0	0		37	0	0	0	0	0	0	0	0	0	0	0
	39	0	0	0	0	0	0	0	0	0	0	0		38	0	0	0	0	0	0	0	0	0	0	0
	40	0	0	0	0	0	0	0	0	0	0	0		39	0	0	0	0	0	0	0	0	0	0	0
	41	0	0	0	0	0	0	0	0	0	0	0		40	0	0	0	0	0	0	0	0	0	0	0
	42	0	0	0	0	0	0	0	0	0	0	0		41	0	0	0	0	0	0	0	0	0	0	0
	43	0	0	0	0	0	0	0	0	0	0	0		42	0	0	0	0	0	0	0	0	0	0	0
	44	0	0	0	0	0	0	0	0	0	0	0		43	0	0	0	0	0	0	0	0	0	0	0
	45	0	0	0	0	0	0	0	0	0	0	0		44	0	0	0	0	0	0	0	0	0	0	0
	46	0	0	0	0	0	0	0	0	0	0	0		45	0	0	0	0	0	0	0	0	0	0	0
	47	0	0	0	0	0	0	0	0	0	0	0		46	0	0	0	0	0	0	0	0	0	0	0
	48	0	0	0	0	0	0	0	0	0	0	0		47	0	0	0	0	0	0	0	0	0	0	0
	49	0	0	0	0	0	0	0	0	0	0	0		48	0	0	0	0	0	0	0	0	0	0	0
	50	0	0	0	0	0	0	0	0	0	0	0		49	0	0	0	0	0	0	0	0	0	0	0
	51	0	0	0	0	0	0	0	0	0	0	0		50	0	0	0	0	0	0	0	0	0	0	0
	52	0	0	0	0	0	0	0	0	0	0	0		51	0	0	0	0	0	0	0	0	0	0	0
	53	0	0	0	0	0	0	0	0	0	0	0		52	0	0	0	0	0	0	0	0	0	0	0
	54	0	0	0	0	0	0	0	0	0	0	0		53	0	0	0	0	0	0	0	0	0	0	0
	55	0	0	0	0	0	0	0	0	0	0	0		54	0	0	0	0	0	0	0	0	0	0	0
	56	0	0	0	0	0	0	0	0	0	0	0		55	0	0	0	0	0	0	0	0	0	0	0
	57	0	0	0	0	0	0	0	0	0	0	0		56	0	0	0	0	0	0	0	0	0	0	0
	58	0	0	0	0	0	0	0	0	0	0	0		57	0	0	0	0	0	0	0	0	0	0	0
	59	0	0	0	0	0	0	0	0	0	0	0		58	0	0	0	0	0	0	0	0	0	0	0
	60	0	0	0	0	0	0	0	0	0	0	0		59	0	0	0	0	0	0	0	0	0	0	0
	61	0	0	0	0	0	0	0	0	0	0	0		60	0	0	0	0	0	0	0	0	0	0	0
	62	0	0	0	0	0	0	0	0	0	0	0		61	0	0	0	0	0	0	0	0	0	0	0
	63	0	0	0	0	0	0	0	0	0	0	0		62	0	0	0	0	0	0	0	0	0	0	0
	64	0	0	0	0	0	0	0	0	0	0	0		63	0	0	0	0	0	0	0	0	0	0	0
	65	0	0	0	0	0	0	0	0	0	0	0		64	0	0	0	0	0	0	0	0	0	0	0
	66	0	0	0	0	0	0	0	0	0	0	0		65	0	0	0	0	0	0	0	0	0	0	0
	67	0	0	0	0	0	0	0	0	0	0	0		66	0	0	0	0	0	0	0	0	0	0	0
	68	0	0	0	0	0	0	0	0	0	0	0		67	0	0	0	0	0	0	0	0	0	0	0
	69	0	0	0	0	0	0	0	0	0	0	0		68	0	0	0	0	0	0	0	0	0	0	0
	70	0	0	0	0	0	0	0	0	0	0	0		69	0	0	0	0	0	0	0	0	0	0	0
	71	0	0	0	0	0	0	0	0	0	0	0		70	0	0	0	0	0	0	0	0	0	0	0
	72	0	0	0	0	0	0	0	0	0	0	0		71	0	0	0	0	0	0	0	0	0	0	0
	73	0	0	0	0	0	0	0	0	0	0	0		72	0	0	0	0	0	0	0	0	0	0	0
	74	0	0	0	0	0	0	0	0	0	0	0		73	0	0	0	0	0	0	0	0	0	0	0
	75	0	0	0	0	0	0	0	0	0	0	0		74	0	0	0	0	0	0	0	0	0	0	0
	76	0	0	0	0	0	0	0	0	0	0	0		75	0	0	0	0	0	0	0	0	0	0	0
	77	0	0	0	0	0	0	0	0	0	0	0		76	0	0	0	0	0	0	0	0	0	0	0
	78	0	0	0	0	0	0	0	0	0	0	0		77	0	0	0	0	0	0	0	0	0	0	0
	79	0	0	0	0	0	0	0	0	0	0	0		78	0	0	0	0	0	0	0	0	0	0	0
	80	0	0	0	0	0	0	0	0	0	0	0		79	0	0	0	0	0	0	0	0	0	0	0
	81	0	0	0	0	0	0	0	0	0	0	0		80	0	0	0	0	0	0	0	0	0	0	0
	82	0	0	0	0	0	0	0	0	0	0	0		81	0	0	0	0	0	0	0	0	0	0	0
	83	0	0	0	0	0	0	0	0	0	0	0		82	0	0	0	0	0	0	0	0	0	0	0
	84	0	0	0	0	0	0	0	0	0	0	0		83	0	0	0	0	0	0	0	0	0	0	0
	85	0	0	0	0	0	0	0	0	0	0	0		84	0	0	0	0	0	0	0	0	0	0	0
	86	0	0	0	0	0	0	0	0	0	0	0		85	0	0	0	0	0	0	0	0	0	0	0
	87	0	0	0	0	0	0	0	0	0	0	0		86	0	0	0	0	0	0	0	0	0	0	0
	88	0	0	0	0	0	0	0	0	0	0	0		87	0	0	0	0	0	0	0	0	0	0	0
	89	0	0	0	0	0	0	0	0	0	0	0		88	0	0	0	0	0	0	0	0	0	0	0
	90	0	0	0	0	0	0	0	0	0	0	0		89	0	0	0	0	0	0	0	0	0	0	0
	91	0	0	0	0	0	0	0	0	0	0	0		90	0	0	0	0	0	0	0	0	0	0	0
	92	0	0	0	0	0	0	0	0	0	0	0		91	0	0	0	0	0	0	0	0	0	0	0
	93	0	0	0	0	0	0	0	0	0	0	0		92	0	0	0	0	0	0	0	0	0	0	0
	94	0	0	0	0	0	0	0	0	0	0	0		93	0	0	0	0	0	0	0	0	0	0	0
	95	0	0	0	0	0	0	0	0	0	0	0		94	0	0	0	0	0	0	0	0	0	0	0
	96	0	0	0	0	0	0	0	0	0	0	0		95	0	0	0	0	0	0	0	0	0	0	0
	97	0	0	0	0	0	0	0	0	0	0	0		96	0	0	0	0	0	0	0	0	0	0	0
	98	0	0	0	0	0	0	0	0	0	0	0		97	0	0	0	0	0	0	0	0	0	0	0
	99	0	0	0	0	0	0	0	0	0	0	0		98	0	0	0	0	0	0	0	0	0	0	0
	100	0	0	0	0	0	0	0	0	0	0	0		99	0	0	0	0	0	0	0	0	0	0	0
	101	0	0	0	0	0	0	0	0	0	0	0		100	0	0	0	0	0	0	0	0	0	0	0
	102	0	0	0	0	0	0	0	0	0	0	0		101	0	0	0	0	0	0	0	0	0	0	0
	103	0	0	0	0	0	0	0	0	0	0	0		102	0	0	0	0	0	0	0	0	0	0	0
	104	0	0	0	0	0	0	0	0	0	0	0		103	0	0	0	0	0	0	0	0	0	0	0
	105	0	0	0	0	0	0	0	0	0	0	0		104	0	0	0	0	0	0	0	0	0	0	0
	106	0	0	0	0	0	0	0	0	0	0	0		105	0	0	0	0	0	0	0	0	0	0	0
	107	0	0	0	0	0	0	0	0	0	0	0		106	0	0	0	0	0	0	0	0	0	0	0
	108	0	0	0	0	0	0	0	0	0	0	0		107	0	0	0	0	0	0	0	0	0	0	0
	109	0	0	0	0	0	0	0	0	0	0	0		108	0	0	0	0	0	0	0	0	0	0	0
	110	0	0	0	0	0	0	0	0	0	0	0		109	0	0	0	0	0	0	0	0	0	0	0
	111	0	0	0	0	0	0	0	0	0	0	0		110	0	0	0	0	0	0	0	0	0	0	0
	112	0	0	0	0	0	0	0	0	0	0	0		111	0	0	0	0	0	0	0	0	0	0	0
	113	0	0	0	0	0	0	0	0	0	0	0		112	0	0	0	0	0	0	0	0	0	0	0
	114	0	0	0	0	0	0	0	0	0	0	0		113	0	0	0	0	0	0	0	0	0	0	0
	115	0	0	0	0	0	0	0	0	0	0	0		114	0	0	0	0	0	0	0	0	0	0	0
	116	0	0	0	0	0	0	0	0	0	0	0		115	0	0	0	0	0	0	0	0	0	0	0
	117	0	0	0	0	0	0	0	0	0	0	0		116	0	0	0	0	0	0	0	0	0	0	0
	118	0	0	0	0	0	0	0	0	0	0	0		117	0	0	0	0	0	0	0	0	0	0	0
	119	0	0	0	0	0	0	0	0	0	0	0		118	0	0	0	0	0	0	0	0	0	0	0
	120	0	0	0	0	0	0	0	0	0	0	0		119	0	0	0	0	0	0	0	0	0	0	0
	121	0	0	0	0	0	0	0	0	0	0	0		120	0	0	0	0	0	0	0	0	0	0	0
	122	0	0	0	0	0	0	0	0	0	0	0		121	0	0	0	0	0	0	0	0	0	0	0
	123	0	0	0	0	0	0	0	0	0	0	0		122	0	0	0	0	0	0	0	0	0	0	0
	124	0	0	0	0	0	0	0	0	0	0	0		123	0	0	0	0	0	0	0	0	0	0	0
	125	0	0	0	0	0	0	0	0	0	0	0		124	0	0	0	0	0	0	0	0	0	0	0
	126	0	0	0	0	0	0	0	0	0	0	0		125	0	0	0	0	0	0	0	0	0	0	0
	127	0	0	0	0	0	0	0	0	0	0	0		126	0	0	0	0	0	0	0	0	0	0	0
	128	0	0	0	0	0	0	0	0	0	0	0		127	0	0	0	0	0	0	0	0	0	0	0
	129	0	0	0	0	0	0	0	0	0	0	0		128	0	0	0	0	0	0	0	0	0	0	0
	130	0	0	0	0	0	0	0	0	0	0	0		129	0	0	0	0	0	0	0	0	0	0	0
	131	0	0	0	0	0	0	0	0	0	0	0		130	0	0	0	0	0	0	0	0	0	0	0
	132	0	0	0	0	0	0	0	0	0	0	0		131	0	0	0	0	0	0	0	0	0	0	0
	133	0	0	0	0	0	0	0	0	0	0	0		132	0	0	0	0	0	0	0	0	0	0	0
	134	0	0	0	0	0	0	0	0	0	0	0		133	0	0	0	0	0	0	0	0	0	0	0
	135	0	0	0	0	0	0	0	0	0	0	0		134	0	0	0	0	0	0	0	0	0	0	0
	136	0	0	0	0	0	0	0	0	0	0	89.1024		135	0	0	0	0	0	0	0	0	0	0	0
	137	0	0	0	0	0	0	0	0	0	0	0		136	0	0	0	0	0	0	0	0	0	0	89
	138	0	0	0	0	0	0	0	0	0	0	0		137	0	0	0	0	0	0	0	0	0	0	0
	139	0	0	0	0	0	0	0	0	0	0	0		138	0	0	0	0	0	0	0	0	0	0	0
	140	0	0	0	0	0	0	0	0	0	0	0		139	0	0	0	0	0	0	0	0	0	0	0
	141	0	0	0	0	0	0	0	0	0	0	0		140	0	0	0	0	0	0	0	0	0	0	0
	142	0	0	0	0	0	0	0	0	0	0	0		141	0	0	0	0	0	0	0	0	0	0	0
	143	0	0	0	0	0	0	0	0	0	0	0		142	0	0	0	0	0	0	0	0	0	0	0
	144	0	0	0	0	0	0	0	0	0	0	0		143	0	0	0	0	0	0	0	0	0	0	0
	145	0	0	0	0	0	0	0	0	0	0	0		144	0	0	0	0	0	0	0	0	0	0	0
	146	0	0	0	0	0	0	0	0	0	0	0		145	0	0	0	0	0	0	0	0	0	0	0
	147	0	0	0	0	0	0	0	0	0	0	0		146	0	0	0	0	0	0	0	0	0	0	0
	148	0	0	0	0	0	0	0	0	0	0	0		147	0	0	0	0	0	0	0	0	0	0	0
	149	0	0	0	0	0	0	0	0	0	0	0		148	0	0	0	0	0	0	0	0	0	0	0
	150	0	0	0	0	0	0	0	0	0	0	0		149	0	0	0	0	0	0	0	0	0	0	0
	151	0	0	0	0	0	0	0	0	0	0	0		150	0	0	0	0	0	0	0	0	0	0	0
	152	0	0	0	0	0	0	0	0	0	0	0		151	0	0	0	0	0	0	0	0	0	0	0
	153	0	0	0	0	0	0	0	0	0	0	0		152	0	0	0	0	0	0	0	0	0	0	0
	154	0	0	0	0	0	0	0	0	0	0	0		153	0	0	0	0	0	0	0	0	0	0	0
	155	0	0	0	0	0	0	0	0	0	0	0		154	0	0	0	0	0	0	0	0	0	0	0
	156	0	0	0	0	0	0	0	0	0	0	0		155	0	0	0	0	0	0	0	0	0	0	0
	157	0	0	0	0	0	0	0	0	0	0	0		156	0	0	0	0	0	0	0	0	0	0	0
	158	0	0	0	0	0	0	0	0	0	0	0		157	0	0	0	0	0	0	0	0	0	0	0
	159	0	0	0	0	0	0	0	0	0	0	0		158	0	0	0	0	0	0	0	0	0	0	0
	160	0	0	0	0	0	0	0	0	0	0	0		159	0	0	0	0	0	0	0	0	0	0	0
	161	0	0	0	0	0	0	0	0	0	0	0		160	0	0	0	0	0	0	0	0	0	0	0
	162	0	0	0	0	0	0	0	0	0	0	0		161	0	0	0	0	0	0	0	0	0	0	0
	163	0	0	0	0	0	0	0	0	0	0	0		162	0	0	0	0	0	0	0	0	0	0	0
	164	0	0	0	0	0	0	0	0	0	0	0		163	0	0	0	0	0	0	0	0	0	0	0
	165	0	0	0	0	0	0	0	0	0	0	0		164	0	0	0	0	0	0	0	0	0	0	0
	166	0	0	0	0	0	0	0	0	0	0	0		165	0	0	0	0	0	0	0	0	0	0	0
	167	0	0	0	0	0	0	0	0	0	0	0		166	0	0	0	0	0	0	0	0	0	0	0
	168	0	0	0	0	0	0	0	0	0	0	0		167	0	0	0	0	0	0	0	0	0	0	0
	169	0	0	0	0	0	0	0	0	0	0	0		168	0	0	0	0	0	0	0	0	0	0	0
	170	0	0	0	0	0	0	0	0	0	0	0		169	0	0	0	0	0	0	0	0	0	0	0
	171	0	0	0	0	0	0	0	0	0	0	0		170	0	0	0	0	0	0	0	0	0	0	0
	172	0	0	0	0	0	0	0	0	0	0	0		171	0	0	0	0	0	0	0	0	0	0	0
	173	0	0	0	0	0	0	0	0	0	0	0		172	0	0	0	0	0	0	0	0	0	0	0
	174	0	0	0	0	0	0	0	0	0	0	0		173	0	0	0	0	0	0	0	0	0	0	0
	175	0	0	0	0	0	0	0	0	0	0	0		174	0	0	0	0	0	0	0	0	0	0	0
	176	0	0	0	0	0	0	0	0	0	0	0		175	0	0	0	0	0	0	0	0	0	0	0
	177	0	0	0	0	0	0	0	0	0	0	0		176	0	0	0	0	0	0	0	0	0	0	0
	178	0	0	0	0	0	0	0	0	0	0	0		177	0	0	0	0	0	0	0	0	0	0	0
	179	0	0	0	0	0	0	0	0	0	0	0		178	0	0	0	0	0	0	0	0	0	0	0
	180	0	0	0	0	0	0	0	0	0	0	0		179	0	0	0	0	0	0	0	0	0	0	0
	181	0	0	0	0	0	0	0	0	0	0	0		180	0	0	0	0	0	0	0	0	0	0	0
	182	0	0	0	0	0	0	0	0	0	0	0		181	0	0	0	0	0	0	0	0	0	0	0
	183	0	0	0	0	0	0	0	0	0	0	0		182	0	0	0	0	0	0	0	0	0	0	0
	184	0	0	0	0	0	0	0	0	0	0	0		183	0	0	0	0	0	0	0	0	0	0	0
	185	0	0	0	0	0	0	0	0	0	0	0		184	0	0	0	0	0	0	0	0	0	0	0
	186	0	0	0	0	0	0	0	0	0	0	0		185	0	0	0	0	0	0	0	0	0	0	0
	187	0	0	0	0	0	0	0	0	0	0	0		186	0	0	0	0	0	0	0	0	0	0	0
	188	0	0	0	0	0	0	0	0	0	0	0		187	0	0	0	0	0	0	0	0	0	0	0
	189	0	0	0	0	0	0	0	0	0	0	0		188	0	0	0	0	0	0	0	0	0	0	0
	190	0	0	0	0	0	0	0	0	0	0	0		189	0	0	0	0	0	0	0	0	0	0	0
	191	0	0	0	0	0	0	0	0	0	0	0		190	0	0	0	0	0	0	0	0	0	0	0
	192	0	0	0	0	0	0	0	0	0	0	0		191	0	0	0	0	0	0	0	0	0	0	0
	193	0	0	0	0	0	0	0	0	0	0	0		192	0	0	0	0	0	0	0	0	0	0	0
	194	0	0	0	0	0	0	0	0	0	0	0		193	0	0	0	0	0	0	0	0	0	0	0
	195	0	0	0	0	0	0	0	0	0	0	0		194	0	0	0	0	0	0	0	0	0	0	0
	196	0	0	0	0	0	0	0	0	0	0	0		195	0	0	0	0	0	0	0	0	0	0	0
	197	0	0	0	0	0	0	0	0	0	0	0		196	0	0	0	0	0	0	0	0	0	0	0
	198	0	0	0	0	0	0	0	0	0	0	0		197	0	0	0	0	0	0	0	0	0	0	0
	199	22.2756	0	0	0	0	0	0	0	0	0	0		198	0	0	0	0	0	0	0	0	0	0	0
	200	0	0	0	0	0	0	0	0	0	0	0		199	22	0	0	0	0	0	0	0	0	0	0
	201	0	0	0	0	0	0	0	0	0	0	0		200	0	0	0	0	0	0	0	0	0	0	0
	202	0	0	0	0	0	0	0	0	0	0	0		201	0	0	0	0	0	0	0	0	0	0	0
	203	0	0	0	0	0	0	0	0	0	0	0		202	0	0	0	0	0	0	0	0	0	0	0
	204	0	0	0	0	0	0	0	0	0	0	0		203	0	0	0	0	0	0	0	0	0	0	0
	205	0	0	0	0	111.378	0	0	0	0	0	0		204	0	0	0	0	0	0	0	0	0	0	0
	206	0	0	0	0	111.378	0	0	0	0	0	0		205	0	0	0	0	111	0	0	0	0	0	0
	207	0	0	0	0	0	0	0	0	0	0	22.2756		206	0	0	0	0	111	0	0	0	0	0	0
	208	0	0	0	0	0	0	0	0	0	0	0		207	0	0	0	0	0	0	0	0	0	0	22
	209	0	0	0	0	0	0	0	0	0	0	0		208	0	0	0	0	0	0	0	0	0	0	0
	210	0	0	0	0	0	0	0	0	0	0	0		209	0	0	0	0	0	0	0	0	0	0	0
	211	0	0	0	0	0	0	0	0	178.205	0	0		210	0	0	0	0	0	0	0	0	0	0	0
	212	0	0	0	0	0	0	0	0	0	0	0		211	0	0	0	0	0	0	0	0	178	0	0
	213	0	0	0	0	0	0	0	0	0	0	0		212	0	0	0	0	0	0	0	0	0	0	0
	214	0	0	0	0	0	0	0	0	0	0	0		213	0	0	0	0	0	0	0	0	0	0	0
	215	0	0	0	0	0	0	0	0	0	0	0		214	0	0	0	0	0	0	0	0	0	0	0
	216	0	0	0	0	0	0	0	0	0	0	0		215	0	0	0	0	0	0	0	0	0	0	0
	217	0	0	0	0	0	0	0	0	0	0	0		216	0	0	0	0	0	0	0	0	0	0	0
	218	0	0	0	0	0	0	0	0	0	0	0		217	0	0	0	0	0	0	0	0	0	0	0
	219	0	0	0	0	0	0	0	0	0	0	0		218	0	0	0	0	0	0	0	0	0	0	0
	220	0	0	0	0	0	0	0	0	0	0	0		219	0	0	0	0	0	0	0	0	0	0	0
	221	0	0	0	0	0	0	0	0	0	0	0		220	0	0	0	0	0	0	0	0	0	0	0
	222	0	0	0	0	0	0	0	0	0	0	0		221	0	0	0	0	0	0	0	0	0	0	0
	223	0	0	0	0	0	0	0	0	0	0	0		222	0	0	0	0	0	0	0	0	0	0	0
	224	0	0	0	0	0	0	0	0	0	0	0		223	0	0	0	0	0	0	0	0	0	0	0
	225	0	0	0	178.205	0	0	0	0	0	0	0		224	0	0	0	0	0	0	0	0	0	0	0
	226	0	0	0	0	0	0	0	0	0	0	0		225	0	0	0	178	0	0	0	0	0	0	0
	227	0	0	0	0	0	0	0	0	0	0	0		226	0	0	0	0	0	0	0	0	0	0	0
	228	0	0	0	0	0	0	0	0	0	0	0		227	0	0	0	0	0	0	0	0	0	0	0
	229	0	0	0	0	0	0	0	0	0	0	0		228	0	0	0	0	0	0	0	0	0	0	0
	230	0	0	0	0	0	0	0	0	0	0	0		229	0	0	0	0	0	0	0	0	0	0	0
	231	0	0	0	0	0	0	0	0	0	0	0		230	0	0	0	0	0	0	0	0	0	0	0
	232	0	0	0	0	0	0	0	0	0	0	0		231	0	0	0	0	0	0	0	0	0	0	0
	233	0	0	0	0	0	0	0	0	0	0	0		232	0	0	0	0	0	0	0	0	0	0	0
	234	0	0	0	0	0	0	0	0	0	0	0		233	0	0	0	0	0	0	0	0	0	0	0
	235	0	0	0	0	0	0	0	0	0	0	0		234	0	0	0	0	0	0	0	0	0	0	0
	236	0	0	0	0	0	3.95694e-13	0	0	0	0	0		235	0	0	0	0	0	0	0	0	0	0	0
	237	0	0	0	0	0	0	0	0	0	0	0		236	0	0	0	0	0	0	0	0	0	0	0
	238	0	0	0	0	0	0	0	0	0	0	0		237	0	0	0	0	0	0	0	0	0	0	0
	239	0	0	0	0	0	0	0	0	0	0	0		238	0	0	0	0	0	0	0	0	0	0	0
	240	0	0	0	0	0	467.788	0	0	0	289.583	0		239	0	0	0	0	0	0	0	0	0	0	0
	241	0	0	133.654	0	0	0	0	0	0	0	0		240	0	0	0	0	0	468	0	0	0	290	0
	242	0	0	0	0	0	0	0	0	0	0	0		241	0	0	134	0	0	0	0	0	0	0	0
	243	0	0	0	0	0	0	0	0	0	0	0		242	0	0	0	0	0	0	0	0	0	0	0
	244	0	0	0	0	0	0	0	0	0	0	0		243	0	0	0	0	0	0	0	0	0	0	0
	245	0	0	0	0	0	0	0	0	0	0	0		244	0	0	0	0	0	0	0	0	0	0	0
	246	0	0	0	0	0	0	0	0	0	0	0		245	0	0	0	0	0	0	0	0	0	0	0
	247	0	0	0	0	0	0	0	0	0	0	0		246	0	0	0	0	0	0	0	0	0	0	0
	248	0	0	0	0	0	0	0	0	0	0	0		247	0	0	0	0	0	0	0	0	0	0	0
	249	0	0	0	0	0	0	0	0	0	0	0		248	0	0	0	0	0	0	0	0	0	0	0
	250	0	0	0	0	0	0	0	0	0	0	0		249	0	0	0	0	0	0	0	0	0	0	0
	251	0	0	0	0	0	0	0	0	0	0	0		250	0	0	0	0	0	0	0	0	0	0	0
	252	0	0	0	0	0	0	0	0	0	0	0		251	0	0	0	0	0	0	0	0	0	0	0
	253	0	0	0	0	0	0	0	0	0	0	0		252	0	0	0	0	0	0	0	0	0	0	0
	254	0	0	0	0	0	0	0	0	0	0	0		253	0	0	0	0	0	0	0	0	0	0	0
	255	0	0	0	0	0	0	0	0	0	0	0		254	0	0	0	0	0	0	0	0	0	0	0
	256	0	0	0	0	0	0	0	0	0	0	0		255	0	0	0	0	0	0	0	0	0	0	0
	257	0	0	0	0	0	0	0	0	0	0	0		256	0	0	0	0	0	0	0	0	0	0	0
	258	0	0	0	0	0	0	0	0	0	0	0		257	0	0	0	0	0	0	0	0	0	0	0
	259	0	0	0	0	0	0	0	0	0	0	0		258	0	0	0	0	0	0	0	0	0	0	0
	260	0	0	0	0	0	0	0	0	0	0	0		259	0	0	0	0	0	0	0	0	0	0	0
	261	0	0	0	0	0	0	0	0	0	0	0		260	0	0	0	0	0	0	0	0	0	0	0
	262	0	0	0	0	0	0	0	0	0	0	0		261	0	0	0	0	0	0	0	0	0	0	0
	263	0	0	0	0	0	0	0	0	0	0	0		262	0	0	0	0	0	0	0	0	0	0	0
	264	0	0	0	0	0	0	0	0	0	0	0		263	0	0	0	0	0	0	0	0	0	0	0
	265	0	0	0	0	0	0	0	0	0	0	0		264	0	0	0	0	0	0	0	0	0	0	0
	266	0	0	0	0	0	0	0	0	0	0	0		265	0	0	0	0	0	0	0	0	0	0	0
	267	0	0	0	0	0	0	0	0	0	0	0		266	0	0	0	0	0	0	0	0	0	0	0
	268	0	0	0	0	0	0	0	0	0	0	0		267	0	0	0	0	0	0	0	0	0	0	0
	269	0	0	0	0	0	0	0	0	0	0	0		268	0	0	0	0	0	0	0	0	0	0	0
	270	0	0	0	0	0	0	0	0	0	0	0		269	0	0	0	0	0	0	0	0	0	0	0
	271	0	0	0	0	0	0	0	0	0	0	0		270	0	0	0	0	0	0	0	0	0	0	0
	272	0	0	0	0	0	0	0	0	0	0	0		271	0	0	0	0	0	0	0	0	0	0	0
	273	0	0	0	0	0	0	0	0	0	0	0		272	0	0	0	0	0	0	0	0	0	0	0
	274	0	0	0	0	0	0	0	0	0	0	0		273	0	0	0	0	0	0	0	0	0	0	0
	275	0	0	0	0	0	0	0	0	0	0	0		274	0	0	0	0	0	0	0	0	0	0	0
	276	0	0	0	0	0	0	0	0	0	0	0		275	0	0	0	0	0	0	0	0	0	0	0
	277	0	0	0	0	0	0	0	0	0	0	0		276	0	0	0	0	0	0	0	0	0	0	0
	278	0	0	0	0	0	0	0	0	0	0	0		277	0	0	0	0	0	0	0	0	0	0	0
	279	0	0	0	0	0	0	0	0	0	0	0		278	0	0	0	0	0	0	0	0	0	0	0
	280	0	0	0	0	0	0	0	0	0	0	0		279	0	0	0	0	0	0	0	0	0	0	0
	281	0	0	0	0	0	0	0	0	0	0	0		280	0	0	0	0	0	0	0	0	0	0	0
	282	0	0	0	0	0	0	0	0	0	0	0		281	0	0	0	0	0	0	0	0	0	0	0
	283	0	0	0	0	0	0	0	0	0	0	0		282	0	0	0	0	0	0	0	0	0	0	0
	284	0	0	0	0	0	0	0	0	0	0	0		283	0	0	0	0	0	0	0	0	0	0	0
	285	0	0	0	0	0	0	0	0	0	0	0		284	0	0	0	0	0	0	0	0	0	0	0
	286	0	0	0	0	0	0	0	0	0	0	0		285	0	0	0	0	0	0	0	0	0	0	0
	287	0	0	0	0	0	0	0	0	0	0	0		286	0	0	0	0	0	0	0	0	0	0	0
	288	0	0	0	0	0	0	0	0	0	0	0		287	0	0	0	0	0	0	0	0	0	0	0
	289	0	0	0	0	0	0	0	0	0	0	0		288	0	0	0	0	0	0	0	0	0	0	0
	290	0	0	0	0	0	0	0	0	0	0	0		289	0	0	0	0	0	0	0	0	0	0	0
	291	0	0	0	0	0	0	0	0	0	0	0		290	0	0	0	0	0	0	0	0	0	0	0
	292	0	0	0	0	0	0	0	0	0	0	0		291	0	0	0	0	0	0	0	0	0	0	0
	293	0	0	0	0	0	0	0	0	0	0	0		292	0	0	0	0	0	0	0	0	0	0	0
	294	0	0	0	0	0	0	0	0	0	0	0		293	0	0	0	0	0	0	0	0	0	0	0
	295	0	0	0	0	0	0	0	0	0	0	0		294	0	0	0	0	0	0	0	0	0	0	0
	296	0	0	0	0	0	0	0	0	0	0	0		295	0	0	0	0	0	0	0	0	0	0	0
	297	0	0	0	0	0	0	0	0	0	0	0		296	0	0	0	0	0	0	0	0	0	0	0
	298	0	0	0	0	0	0	0	0	0	0	0		297	0	0	0	0	0	0	0	0	0	0	0
	299	0	0	0	0	0	0	0	0	0	0	0		298	0	0	0	0	0	0	0	0	0	0	0
	300	0	0	0	0	0	0	0	0	0	0	0		299	0	0	0	0	0	0	0	0	0	0	0
	301	0	0	0	0	0	0	0	0	0	0	0		300	0	0	0	0	0	0	0	0	0	0	0
	302	0	0	0	0	0	0	0	0	0	0	0		301	0	0	0	0	0	0	0	0	0	0	0
	303	0	0	0	0	0	0	0	0	0	0	0		302	0	0	0	0	0	0	0	0	0	0	0
	304	0	0	0	0	0	0	0	0	0	0	0		303	0	0	0	0	0	0	0	0	0	0	0
	305	0	0	0	0	0	0	0	0	0	0	0		304	0	0	0	0	0	0	0	0	0	0	0
	306	0	0	0	0	0	0	0	0	0	0	0		305	0	0	0	0	0	0	0	0	0	0	0
	307	0	0	0	0	0	0	0	0	0	0	0		306	0	0	0	0	0	0	0	0	0	0	0
	308	0	0	0	0	0	0	0	0	0	0	0		307	0	0	0	0	0	0	0	0	0	0	0
	309	0	0	0	0	0	0	0	0	0	0	0		308	0	0	0	0	0	0	0	0	0	0	0
	310	0	0	0	0	0	0	0	0	0	0	0		309	0	0	0	0	0	0	0	0	0	0	0
	311	0	0	0	0	0	0	0	0	0	0	0		310	0	0	0	0	0	0	0	0	0	0	0
	312	0	0	0	0	0	0	0	0	0	0	0		311	0	0	0	0	0	0	0	0	0	0	0
	313	0	0	0	0	0	0	0	0	0	0	0		312	0	0	0	0	0	0	0	0	0	0	0
	314	0	0	0	0	0	0	0	0	0	0	0		313	0	0	0	0	0	0	0	0	0	0	0
	315	0	0	0	0	0	0	0	0	0	0	0		314	0	0	0	0	0	0	0	0	0	0	0
	316	0	0	0	0	0	0	0	0	0	0	0		315	0	0	0	0	0	0	0	0	0	0	0
	317	0	0	0	0	0	0	0	0	0	0	0		316	0	0	0	0	0	0	0	0	0	0	0
	318	0	0	0	0	0	0	0	0	0	0	0		317	0	0	0	0	0	0	0	0	0	0	0
	319	0	0	0	0	0	0	0	0	0	0	0		318	0	0	0	0	0	0	0	0	0	0	0
	320	0	0	0	0	0	0	0	0	0	0	0		319	0	0	0	0	0	0	0	0	0	0	0
	321	0	0	0	0	0	0	0	0	0	0	0		320	0	0	0	0	0	0	0	0	0	0	0
	322	0	0	0	0	0	0	0	0	0	0	0		321	0	0	0	0	0	0	0	0	0	0	0
	323	0	0	0	0	0	0	0	0	0	0	0		322	0	0	0	0	0	0	0	0	0	0	0
	324	0	0	0	0	0	0	0	0	0	0	0		323	0	0	0	0	0	0	0	0	0	0	0
	325	0	0	0	0	0	0	0	0	0	0	0		324	0	0	0	0	0	0	0	0	0	0	0
	326	0	0	0	0	0	0	0	0	0	0	0		325	0	0	0	0	0	0	0	0	0	0	0
	327	0	0	0	0	0	0	0	0	0	0	0		326	0	0	0	0	0	0	0	0	0	0	0
	328	0	0	0	0	0	0	0	0	0	0	0		327	0	0	0	0	0	0	0	0	0	0	0
	329	0	0	0	0	0	0	0	0	0	0	0		328	0	0	0	0	0	0	0	0	0	0	0
	330	0	0	0	0	0	0	0	0	0	0	0		329	0	0	0	0	0	0	0	0	0	0	0
	331	0	0	0	0	0	0	0	0	0	0	0		330	0	0	0	0	0	0	0	0	0	0	0
	332	0	0	0	0	0	0	0	0	0	0	0		331	0	0	0	0	0	0	0	0	0	0	0
	333	0	0	0	0	0	0	0	0	0	0	0		332	0	0	0	0	0	0	0	0	0	0	0
	334	0	0	0	0	0	0	0	0	0	0	0		333	0	0	0	0	0	0	0	0	0	0	0
	335	0	0	0	0	0	0	0	0	0	0	0		334	0	0	0	0	0	0	0	0	0	0	0
	336	0	0	0	0	0	0	0	0	0	0	0		335	0	0	0	0	0	0	0	0	0	0	0
	337	0	0	0	0	0	0	0	0	0	0	0		336	0	0	0	0	0	0	0	0	0	0	0
	338	0	0	0	0	0	0	0	0	0	0	0		337	0	0	0	0	0	0	0	0	0	0	0
	339	0	0	0	0	0	0	0	0	0	0	0		338	0	0	0	0	0	0	0	0	0	0	0
	340	0	0	0	0	0	0	0	0	0	0	0		339	0	0	0	0	0	0	0	0	0	0	0
	341	0	0	0	0	0	0	0	0	0	0	0		340	0	0	0	0	0	0	0	0	0	0	0
	342	0	0	0	0	0	0	0	0	0	0	0		341	0	0	0	0	0	0	0	0	0	0	0
	343	0	0	0	0	0	0	0	0	0	0	0		342	0	0	0	0	0	0	0	0	0	0	0
	344	0	0	0	0	0	0	0	0	0	0	0		343	0	0	0	0	0	0	0	0	0	0	0
	345	0	0	0	0	0	0	0	0	0	0	0		344	0	0	0	0	0	0	0	0	0	0	0
	346	0	0	0	0	0	0	0	0	0	0	0		345	0	0	0	0	0	0	0	0	0	0	0
	347	0	0	0	0	0	0	0	0	0	0	0		346	0	0	0	0	0	0	0	0	0	0	0
	348	0	0	0	0	0	0	0	0	0	0	0		347	0	0	0	0	0	0	0	0	0	0	0
	349	0	0	0	0	0	0	0	0	0	0	0		348	0	0	0	0	0	0	0	0	0	0	0
	350	0	0	0	0	0	0	0	0	0	0	0		349	0	0	0	0	0	0	0	0	0	0	0
	351	0	0	0	0	0	0	0	0	0	0	0		350	0	0	0	0	0	0	0	0	0	0	0
	352	0	0	0	0	0	0	0	0	0	0	0		351	0	0	0	0	0	0	0	0	0	0	0
	353	0	0	0	0	0	0	0	0	0	0	0		352	0	0	0	0	0	0	0	0	0	0	0
	354	0	0	0	0	0	0	0	0	0	0	0		353	0	0	0	0	0	0	0	0	0	0	0
	355	0	0	0	0	0	0	0	0	0	0	0		354	0	0	0	0	0	0	0	0	0	0	0
	356	0	0	0	0	0	0	0	0	0	0	0		355	0	0	0	0	0	0	0	0	0	0	0
	357	0	0	0	0	0	0	0	0	0	0	0		356	0	0	0	0	0	0	0	0	0	0	0
	358	0	0	0	0	0	0	0	0	0	0	0		357	0	0	0	0	0	0	0	0	0	0	0
	359	0	0	0	0	0	0	0	0	0	0	0		358	0	0	0	0	0	0	0	0	0	0	0
	360	0	0	0	0	0	0	0	0	0	0	0		359	0	0	0	0	0	0	0	0	0	0	0
	361	0	0	0	0	0	0	0	0	0	0	0		360	0	0	0	0	0	0	0	0	0	0	0
	362	0	0	0	0	0	0	0	0	0	0	0		361	0	0	0	0	0	0	0	0	0	0	0
	363	0	0	0	0	0	0	0	0	0	0	0		362	0	0	0	0	0	0	0	0	0	0	0
	364	0	0	0	0	0	0	0	0	0	0	0		363	0	0	0	0	0	0	0	0	0	0	0
	365	0	0	0	0	0	0	0	0	0	0	0		364	0	0	0	0	0	0	0	0	0	0	0
														365	0	0	0	0	0	0	0	0	0	0	0
														close	]	]	]	]	]	]	]	]	]	]	]
