# Supplementary material for: The BEEHAVEecotox Model—Integrating a Mechanistic Effect Module into the Honeybee Colony Model
Source: Environ Toxicol Chem. 2022 Oct 4;41(11):2870–82. doi: 10.1002/etc.5467 (PMC9828121; doi:10.1002/etc.5467)
Supplement: Supplementary file 10 — Supporting information. [file ETC-41-2870-s008.xlsx]

## Sheet: 1. INFO
	INFORMATION: These sheets contain all information necessary to create the toxicity parameters for the BEEHAVEecotox model. Examples are given for Dimethoate (yellow tabs) and Fenoxycarb (blue tabs). This file can also be used to create new input files with different substances. The following information is necessary: - Contact adult toxicity data - Oral adult toxicity data (ideally acute and chro…

## Sheet: 2. REFERENCES
		REFERENCES:
		Substance	Test	Reference
		Dimethoate	Contact adult	Syngenta. (2015). The full report can be requested by sending an email to Jack.Rumkee@syngenta.com.
			Oral adult	Syngenta. (2015). The full report can be requested by sending an email to Jack.Rumkee@syngenta.com.
			Larvae	OECD. (2016). GD 239 Honey Bee Larval Toxicity Test following Repeated Exposure.
		Fenoxycarb	Contact adult	Syngenta. (1992). The full report can be requested by sending an email to Jack.Rumkee@syngenta.com.
			Oral adult	EFSA. (2010). Conclusion on the peer review of the pesticide risk assessment of the active substance fenoxycarb. EFS2. 8(12). doi:10.2903/j.efsa.2010.1779.
			Larvae	OECD. (2016). GD 239 Honey Bee Larval Toxicity Test following Repeated Exposure.

## Sheet: D-BEEHAVEinput
		BEEHAVE input ecotox Dimethoate
			LD50	slope
		Adult oral (acute)	0.126767	4.37293
		Adult oral (chronic)	1.4	4
		Adult contact	0.169	16.6
		Larvae	0.239561	1.18571

## Sheet: D-Contact Adult
	Data from Syngenta 2015										Ecotox parameter calculations
	Mortality and behavioural abnormalities – Definitive contact toxicity test - after 48 h										Acute contact experiment
		Dose [µg ai/bee]	Replicate	# survivors	#dead bees	mortality [%]	averages				EC50	0.169	µg/bee		log EC50	-0.772113
	Control	0	1	10	0	0					Slope	16.6			Slope	-16.6
		0	2	10	0	0
		0	3	10	0	0	0
	0.105 μg a.s./bee	0.105	1	10	0	0
		0.105	2	9	1	10					Concentration [µg/bee]	48 h mortality [%]	Survival
		0.105	3	10	0	0	3.33333				0	0	100
	0.141 μg a.s./bee	0.141	1	8	2	20					0.105	3.33333	96.6667
		0.141	2	8	2	20					0.141	23.3333	76.6667
		0.141	3	7	3	30	23.3333				0.187	63.3333	36.6667
	0.187 μg a.s./bee	0.187	1	3	7	70					0.25	96.6667	3.33333
		0.187	2	4	6	60
		0.187	3	4	6	60	63.3333
	0.250 μg a.s./bee	0.25	1	1	9	90					Dose-response fitted to data
		0.25	2	0	10	100
		0.25	3	0	10	100	96.6667				Concentration [µg/bee]	mortality [%]	survival [%]
											0.078125	0.000273775	0.999997
											0.15625	21.3807	0.786193
											0.3125	99.9963	3.70163e-05
											0.625	100	3.72658e-10
											1.25	100	3.75157e-15
											2.5	100	3.77672e-20

## Sheet: D-Oral Adult
	Acute Data from Syngenta (2015)								Chronic Data from Schmitzer and Kling (2014)											Ecotox parameter calculations
	Mortality and behavioural abnormalities – Definitive oral toxicity test - after 48 h (run 1)																			Acute oral experiment										Chronic contact experiment
		Dose [µg ai/bee]	Replicate	# survivors	#dead bees	mortality [%]	averages													EC50	0.126767	µg/bee		log EC50	-0.896995					EC50	1.4	µg/bee		log EC50	0.146128
	Control	0	1	10	0	0														Slope	4.37293			Slope	-4.37293					Slope	4			Slope	-4
		0	2	10	0	0																								Test duration [d]	10
		0	3	10	0	0	0
	0.086 μg a.s./bee	0.086	1	10	0	0
		0.086	2	10	0	0														Concentration [µg/bee]	48 h mortality [%]	Survival								Concentration [mg/]	10d mortality [%]	Survival	Daily survival
		0.086	3	9	1	10	3.33333													0	0	100								0	1.67	98.33	0.998317
	0.122 μg a.s./bee	0.122	1	6	4	40														0.086	20	80								0.2	3	97	0.996959
		0.122	2	7	3	30														0.122	41.6667	58.3333								0.4	27.34	72.66	0.968567
		0.122	3	5	5	50	40													0.175	78.3333	21.6667								0.6	58	42	0.916906
	0.175 μg a.s./bee	0.175	1	3	7	70														0.25	100	0								0.8	86.66	13.34	0.817552
		0.175	2	2	8	80																								1	97.33	2.67	0.696067
		0.175	3	3	7	70	73.3333		Overall averages across all tests and replicates - Only studies meeting validity criteria included
	0.250 μg a.s./bee	0.25	1	0	10	100			exclud. 5, 7, 10, 12, 14, 15, 17											Dose-response fitted to data										Dose-response fitted to data
		0.25	2	0	10	100
		0.25	3	0	10	100	100													Concentration [µg/bee]	mortality [%]	survival [%]								Concentration [µg/bee]	mortality [%]	survival [%]
										0	0.2	0.4	0.6	0.8	1					0.0195312	0.028045	0.99972								0.0195312	3.78798e-06	1
									Lab 1	6.7	3.3	0	40	100	100					0.0390625	0.577887	0.994221								0.0390625	6.06077e-05	0.999999
	Mortality and behavioural abnormalities – Definitive oral toxicity test - after 48 h (run 2)								Lab 2	0	6.7	13.3	40	100	100					0.078125	10.7487	0.892513								0.078125	0.000969714	0.99999
									Lab 3	6.7	0	16.7	73.3	100	100					0.15625	71.3903	0.286097								0.15625	0.0155132	0.999845
		Dose [µg ai/bee]	Replicate	# survivors	#dead bees	mortality [%]	averages		Lab 4	0	0	20	56.7	66.7	100					0.3125	98.1025	0.0189745								0.3125	0.247634	0.997524
	Control	0	1	10	0	0			Lab 6	0	0	80	100	100	100					0.625	99.9067	0.000932615								0.625	3.82025	0.961798
		0	2	10	0	0			Lab 8	0	0	26.7	33.3	93.3	100					1.25	99.9955	4.5051e-05								1.25	38.8573	0.611427
		0	3	10	0	0	0		Lab 9	0	10	80	100	100	100					2.5	99.9998	2.1744e-06								2.5	91.0461	0.0895392
	0.086 μg a.s./bee	0.086	1	7	3	10			Lab 11	0	0	26.7	100	100	100															5	99.3891	0.00610901
		0.086	2	6	4	0			Lab 13	3.3	10	10	20	73.3	93.3															10	99.9616	0.000384012
		0.086	3	6	4	10	6.66667		Lab 16	0	0	0	16.7	33.3	80
	0.122 μg a.s./bee	0.122	1	7	3	30
		0.122	2	5	5	50			Mean	1.67	3	27.34	58	86.66	97.33
		0.122	3	5	5	50	43.3333		av. # of dead bees	0.501	0.9	8.202	17.4	25.998	29.199
	0.175 μg a.s./bee	0.175	1	2	8	80
		0.175	2	1	9	90
		0.175	3	2	8	80	83.3333
	0.250 μg a.s./bee	0.25	1	0	10	100
		0.25	2	0	10	100
		0.25	3	0	10	100	100
																				Predicted survival from ACUTE study										Predicted survival from CHRONIC study
	Summary
																				time [d]	concentration [µg/bee]									time [d]	concentration [µg/bee]
		Control	0.086	0.122	0.175	0.25															0	0.2	0.4	0.6	0.8	1					0	0.2	0.4	0.6	0.8	1
	number of dead bees per replicate	0	0	4	7	10														1	100	11.9843	0.652866	0.111468	0.0317065	0.0119523				1	100	99.9584	99.338	96.7365	90.3651	79.3457
		0	0	3	8	10														2	100	1.77636e-15	0	6.00908e-15	2.83107e-15	0				2	100	99.9167	98.676	93.473	80.7301	58.6913
		0	1	5	7	10														3	100	0	0	0	0	0				3	100	99.8751	98.0141	90.2095	71.0952	38.037
		0	3	3	8	10														4	100	0	0	0	0	0				4	100	99.8335	97.3521	86.946	61.4603	17.3827
		0	4	5	9	10														5	100	0	0	0	0	0				5	100	99.7918	96.6901	83.6825	51.8254	0
		0	4	5	8	10														6	100	0	0	0	0	0				6	100	99.7502	96.0281	80.419	42.1904	0
	sum	0	12	25	47	60														7	100	0	0	0	0	0				7	100	99.7086	95.3662	77.1555	32.5555	0
	% Mortality (n=60)	0	20	41.6667	78.3333	100														8	100	0	0	0	0	0				8	100	99.6669	94.7042	73.892	22.9206	0
																				9	100	0	0	0	0	0				9	100	99.6253	94.0422	70.6285	13.2857	0
																				10	100	0	0	0	0	0				10	100	99.5837	93.3802	67.365	3.65073	0
																				Predicted mortality from ACUTE study										Predicted mortality from CHRONIC study
																				time [d]	concentration [µg/bee]									time [d]	concentration [µg/bee]
																					0	0.2	0.4	0.6	0.8	1					0	0.2	0.4	0.6	0.8	1
																				1	0	88.0157	99.3471	99.8885	99.9683	99.988				1	0	0.041632	0.661978	3.2635	9.63493	20.6543
																				2	0	100	100	100	100	100				2	0	0.0832639	1.32396	6.52699	19.2699	41.3087
																				3	0	100	100	100	100	100				3	0	0.124896	1.98593	9.79049	28.9048	61.963
																				4	0	100	100	100	100	100				4	0	0.166528	2.64791	13.054	38.5397	82.6173
																				5	0	100	100	100	100	100				5	0	0.20816	3.30989	16.3175	48.1746	100
																				6	0	100	100	100	100	100				6	0	0.249792	3.97187	19.581	57.8096	100
																				7	0	100	100	100	100	100				7	0	0.291424	4.63384	22.8445	67.4445	100
																				8	0	100	100	100	100	100				8	0	0.333056	5.29582	26.108	77.0794	100
																				9	0	100	100	100	100	100				9	0	0.374688	5.9578	29.3715	86.7143	100
																				10	0	100	100	100	100	100				10	0	0.41632	6.61978	32.635	96.3493	100
																														Please select the more conservative approach!
																													If predictions from ACUTE are more conservative, your BEEHAVE parameters are:
																														EC50	0.126767
																														slope	4.37293
																													If predictions from CHRONIC are more conservative, your BEEHAVE parameters are:
																														EC50	1.4
																														slope	4

## Sheet: D-Larvae
	Data originated from OECD (2016) - Guidance Document on Honey Bee Larval Toxicity Test following Repeated Exposure No. 239																										Ecotox parameter calculations
																											Parameter	Value	Unit	Reference
	From Appendix							From table 1																			Honey need larvae	10.9	[mg/d]	BEEHAVE: DAILY_HONEY_NEED_LARVA
	Lab	Equation - exposure unit??	Intercept	slope	EC50 ok?	All validity criteria met?		EC50 [mg/kg]																			Exposure days	3	[d]	From D3 until D6 of the test, the test chemical is administered daily
	Test 1, Lab 1	E = 1,007 - 0,6342 log10(c)	1.007	-0.6342			0.500058	6.3
	Test 2, Lab 2	E = 0,9284 - 0,4787 log10©				no	0	7.85
	Test 3, Lab 3	E = 1,072 - 0,7267 log10(c)	1.072	-0.7267			0.500268	6.12																			Constant exposure experiment										Dose calculations (be aware of units)
	Test 4, Lab 4	E = 1,398 - 1,022 log10(c)	1.398	-1.022			0.500151	7.56
	Test 5, Lab 5	E = 1,514 - 1,157 log10(c)	1.514	-1.157			0.500216	7.52																			EC50	0.239561	µg/bee		log EC50	-0.620585
	Test 6, Lab 5	E = 1,231 - 0,9551 log10(c)				no	0	5.82																			Slope	1.18571			Slope	-1.18571							/ 1000
	Test 7, Lab 6	E = 1,599 - 0,9551 log10(c)			no	no	0	14.14
	Test 8, Lab 7	E = 0,9724 - 0,5562 log10(c)	0.9724	-0.5562		no	0.500295	7.06																															/ 1000
	Test 9, Lab 8	E = 0,7872 - 0,6169 log10(c)			no	no	0	2.92																			Concentration [mg/kg]	Dose [µg/bee]	Mortality after 22d [%]		Survival corrected for exposure period [%]
	Test 10, Lab 9	E = 1,511 - 1,110 log10(c	1.511	-1.11			0.500207	8.14																			3.5	0.03815	27.507		0.898322								* 1000
	Test 11, Lab 9	E = 0,8419 - 0,5070 log10(c)	0.8419	-0.507			0.500211	4.72																			7	0.0763	51.2162		0.787212
	Test 12, Lab 10	E = 1,163 - 0,7349 log10(c)				no	0	7.98																			14	0.1526	74.9253		0.630587
	Test 13, lab 13	E = 0,9112 - 0,5877 log10(c)	0.9112	-0.5877			0.499905	5.01
																											Dose-response fitted to data
	MEAN		1.15344	-0.7876				7.01077
																											Concentration [µg/bee]	survival [%]
		The EC50 confidence intervals (CI) (calculated with the formula extracted from Zar (1999) have been obtained for the Tests No. 9 and No. 13. Low R2 values explain that CI could not be calculated for the Tests No. 2, 6 and 8. In spite of a high value of R2 for the Test No. 9, the CI could not be obtained due to the fact that EC50 was closed to the lower concentration tested																									0.000372559	0.999532
																											0.000745117	0.998936
																											0.00149023	0.997584
																											0.00298047	0.994521
																											0.00596094	0.987624
																											0.0119219	0.972284
																											0.0238438	0.939104
	Survival calculated based on mean values for slope and intercept																										0.0476875	0.871456
																											0.095375	0.748763
																											0.19075	0.567131
																											0.3815	0.365467
																											0.763	0.202041
	concentration [mg/kg]	survival [%]																									1.526	0.100159
	1.75	96.2021
	3.5	72.493
	7	48.7838
	14	25.0747
	28	1.36558
	8	44.2164
	16	20.5073
																											BEEHAVE
																											DAILY_HONEY_NEED_LARVA	65.4/(PUPATION_AGE-HATCHING_AGE)	mg/d	Schmickl & Crailsheim (2007): 65.4 mg / 6 days	HoneyConsumptionProc

## Sheet: F-BEEHAVEinput
		BEEHAVE input ecotox Fenoxycarb
			LD50	slope
		Adult oral (acute)	1000	100
		Adult oral (chronic)	1000	100
		Adult contact	193.915	1.07893
		Larvae	0.0013536	1.59884

## Sheet: F-Contact Adult
	Data from Syngenta 1992											Ecotox parameter calculations
												Acute contact experiment
												EC50	193.915	µg/bee		log EC50	2.28761
												Slope	1.07893			Slope	-1.07893
												Concentration [µg/bee]	0.17h mortality [%]	24h mortality [%]	48h mortality [%]	Survival
												0	2	2	2	98
												13	4	6	8	92
												22	4	6	6	94
												36	10	14	14	86
												60	14	16	22	78
												100	20	24	28	72
												Dose-response fitted to data
												Concentration [µg/bee]	mortality [%]	survival [%]
												0.244141	0.0742703	0.999257
			Day 0		Day 1		Day 2					0.488281	0.156764	0.998432
	concentration [µg/bee]		dead bees	%Mortality	dead bees	%Mortality	dead bees	%Mortality				0.976562	0.330582	0.996694
	0		1	2	1	2	1	2				1.95312	0.695784	0.993042
	13		2	4	3	6	4	8				3.90625	1.45853	0.985415
	22		2	4	3	6	3	6				7.8125	3.0319	0.969681
	36		5	10	7	14	7	14				15.625	6.19582	0.938042
	60		7	14	8	16	11	22				31.25	12.2445	0.877555
	100		10	20	12	24	14	28				62.5	22.7651	0.772349
												125	38.3725	0.616275
												250	56.8097	0.431903
												500	73.5352	0.264648
												1000	85.4433	0.145567
												2000	92.5371	0.0746295
												4000	96.3227	0.0367734
												8000	98.2248	0.0177516
												16000	99.1517	0.00848253

## Sheet: F-Oral Adult
	Oral data from EFSA (2010)													Ecotox parameter calculations
	Conclusion on the peer review of the pesticide risk assessment of the active substance fenoxycarb, p. 64													Acute contact experiment
														EC50	1000	µg/bee		according to EFSA (2010) no data required (--> set to high values)
														Slope	100

## Sheet: F-Larvae
	Data originated from OECD (2016) - Guidance Document on Honey Bee Larval Toxicity Test following Repeated Exposure No. 239											Only valid studies were taken and their average survival after 22 d used						Ecotox parameter calculations											Dose calculations
	from Appendix																	Parameter	Value	Unit	Reference										/ 1000
	Test	Test_num	Lab	Valid	conc µg/kg	time	Nsurv	Ndead	Proportion surviving	n		Concentration	Av. prop. surviving	Mortality				Honey need larvae	10.9	[mg/d]	BEEHAVE: DAILY_HONEY_NEED_LARVA
	A	1	1	yes	0	22	43	5	0.8958	48		0	0.796917	20.3083				Exposure days	3	[d]	From D3 until D6 of the test, the test chemical is administered daily										/ 1000
	B	2	1	yes	0	22	42	6	0.875	48		20	0.692556	30.7444
	C	3	2	yes	0	22	36	12	0.75	48		40	0.634989	36.5011
	D	4	3	no	0	22	33	15	0.6944	48		80	0.346089	65.3911				Constant exposure experiment
	E	5	4	yes	0	22	44	4	0.9167	48		160	0.0609556	93.9044
	F	6	5	no	0	22	36	12	0.75	48		320	0	100				EC50	0.0013536	µg/bee		log EC50	-2.86851
	G	7	5	yes	0	22	37	11	0.7778	48								Slope	1.59884			Slope	-1.59884
	H	8	6	yes	0	22	37	11	0.7619	48
	I	9	7	no	0	22	42	6	0.875	48
	J	10	8	yes	0	22	37	11	0.7778	48								Concentration [µg/kg]	Dose [µg/bee]	Mortality after 22d [%]		Survival corrected for exposure period [%]
	K	11	9	yes	0	22	35	13	0.7292	48								0	0	20.3083		0.927124
	L	12	11	yes	0	22	32	16	0.667	48								20	0.000218	30.7444		0.884745
	M	13	12	no	0	22	45	3	0.9444	48								40	0.000436	36.5011		0.859519
	A	1	1	yes	0	22	41	7	0.8542	48								80	0.000872	65.3911		0.702095
	B	2	1	yes	0	22	42	6	0.875	48								160	0.001744	93.9044		0.393554
	C	3	2	yes	0	22	36	12	0.75	48								320	0.003488	100		0
	D	4	3	no	0	22	40	8	0.8333	48
	E	5	4	yes	0	22	45	3	0.9375	48								Dose-response fitted to data
	F	6	5	no	0	22	28	20	0.5833	48
	G	7	5	yes	0	22	35	13	0.7222	48
	H	8	6	yes	0	22	34	14	0.7143	48								Concentration [µg/bee]	survival [%]
	I	9	7	no	0	22	39	9	0.8125	48								8.51563e-06	0.999698
	J	10	8	yes	0	22	43	5	0.8889	48								1.70313e-05	0.999085
	K	11	9	yes	0	22	35	13	0.7292	48								3.40625e-05	0.997234
	L	12	11	yes	0	22	35	13	0.722	48								6.8125e-05	0.991667
	M	13	12	no	0	22	45	3	0.9444	48								0.00013625	0.97518
	A	1	1	yes	20	22	44	4	0.9167	48								0.0002725	0.928426
	B	2	1	yes	20	22	44	4	0.9167	48								0.000545	0.810694
	C	3	2	yes	20	22	22	26	0.4583	48								0.00109	0.585719
	D	4	3	no	20	22	28	20	0.5833	48								0.00218	0.318226
	E	5	4	yes	20	22	44	4	0.9167	48								0.00436	0.133522
	F	6	5	no	20	22	29	19	0.6111	48								0.00872	0.0484113
	G	7	5	yes	20	22	33	15	0.6944	48								0.01744	0.0165183
	H	8	6	yes	20	22	39	9	0.8095	48								0.03488	0.0055144
	I	9	7	no	20	22	43	5	0.8958	48
	J	10	8	yes	20	22	23	25	0.4722	48
	K	11	9	yes	20	22	33	15	0.6875	48
	L	12	11	yes	20	22	17	31	0.361	48
	M	13	12	no	20	22	43	5	0.8889	48
	A	1	1	yes	40	22	43	5	0.8958	48
	B	2	1	yes	40	22	44	4	0.9167	48
	C	3	2	yes	40	22	18	30	0.375	48								BEEHAVE
	D	4	3	no	40	22	35	13	0.7222	48								DAILY_HONEY_NEED_LARVA	65.4/(PUPATION_AGE-HATCHING_AGE)	mg/d	Schmickl & Crailsheim (2007): 65.4 mg / 6 days	HoneyConsumptionProc
	E	5	4	yes	40	22	42	6	0.875	48
	F	6	5	no	40	22	35	13	0.7222	48
	G	7	5	yes	40	22	27	21	0.5556	48
	H	8	6	yes	40	22	32	16	0.6667	48
	I	9	7	no	40	22	41	7	0.8542	48
	J	10	8	yes	40	22	17	31	0.3611	48
	K	11	9	yes	40	22	30	18	0.625	48
	L	12	11	yes	40	22	21	27	0.444	48
	M	13	12	no	40	22	43	5	0.8889	48
	A	1	1	yes	80	22	26	22	0.5417	48
	B	2	1	yes	80	22	23	25	0.4792	48
	C	3	2	yes	80	22	16	32	0.3333	48
	D	4	3	no	80	22	17	31	0.3611	48
	E	5	4	yes	80	22	37	11	0.7708	48
	F	6	5	no	80	22	9	39	0.1944	48
	G	7	5	yes	80	22	1	47	0.0278	48
	H	8	6	yes	80	22	7	41	0.1429	48
	I	9	7	no	80	22	19	29	0.3958	48
	J	10	8	yes	80	22	17	31	0.3611	48
	K	11	9	yes	80	22	6	42	0.125	48
	L	12	11	yes	80	22	16	32	0.333	48
	M	13	12	no	80	22	23	25	0.4722	48
	A	1	1	yes	160	22	0	48	0	48
	B	2	1	yes	160	22	0	48	0	48
	C	3	2	yes	160	22	12	36	0.25	48
	D	4	3	no	160	22	0	48	0	48
	E	5	4	yes	160	22	0	48	0	48
	F	6	5	no	160	22	0	48	0	48
	G	7	5	yes	160	22	0	48	0	48
	H	8	6	yes	160	22	0	48	0	48
	I	9	7	no	160	22	1	47	0.0208	48
	J	10	8	yes	160	22	13	35	0.2778	48
	K	11	9	yes	160	22	1	47	0.0208	48
	L	12	11	yes	160	22	0	48	0	48
	M	13	12	no	160	22	0	48	0	48
	A	1	1	yes	320	22	0	48	0	48
	B	2	1	yes	320	22	0	48	0	48
	C	3	2	yes	320	22	0	48	0	48
	D	4	3	no	320	22	0	48	0	48
	E	5	4	yes	320	22	0	48	0	48
	F	6	5	no	320	22	0	48	0	48
	G	7	5	yes	320	22	0	48	0	48
	H	8	6	yes	320	22	0	48	0	48
	I	9	7	no	320	22	0	48	0	48
	J	10	8	yes	320	22	0	48	0	48
	K	11	9	yes	320	22	0	48	0	48
	L	12	11	yes	320	22	0	48	0	48
	M	13	12	no	320	22	0	48	0	48
