# Supplementary material for: The BEEHAVEecotox Model—Integrating a Mechanistic Effect Module into the Honeybee Colony Model
Source: Environ Toxicol Chem. 2022 Oct 4;41(11):2870–82. doi: 10.1002/etc.5467 (PMC9828121; doi:10.1002/etc.5467)
Supplement: Supplementary file 11 — Supporting information. [file ETC-41-2870-s001.xlsx]

## Sheet: 1. INFO
	INFORMATION: These sheets contain the results of the calculations for the BEEHAVEecotox model for the two different approaches for contact exposure: sum of exposure or average of exposure. Choice can be made via a switch on the interface in which ON [TRUE] = sum of exposure and OFF [FALSE] = average of exposure. Examples are given for Dimethoate (yellow tabs) and Fenoxycarb (blue tabs) with summa…

## Sheet: Dimethoate
Colony strength [# of Ind.]
Sum of contact				Average of contact
Day	Mean	min	max	Day	Mean	min	max
0	27620	27620	27620	0	27620	27620	27620
1	27208.4	26618	27733	1	27208.4	26618	27733
2	17206.7	16292	18105	2	17206.7	16292	18105
3	17365.5	16363	18388	3	17365.5	16363	18388
4	17548	16789	18400	4	17548	16789	18400
5	16843.2	16405	18055	5	16843.2	16405	18055
6	16740.8	13901	18052	6	16740.8	13901	18052
7	16738.9	13545	17810	7	16738.9	13545	17810
8	16894.6	13629	18054	8	16894.6	13629	18054
9	17102.3	13906	18176	9	17102.3	13906	18176
10	17265.8	14137	18327	10	17265.8	14137	18327
11	17338.8	14313	18464	11	17338.8	14313	18464
12	17159.8	14438	18537	12	17159.8	14438	18537
13	16234.6	12703	18537	13	16234.6	12703	18537
14	14757.8	11607	18069	14	14757.8	11607	18069
15	14440.1	10260	18093	15	14440.1	10260	18093
16	14225.2	9039	18032	16	14225.2	9039	18032
17	14067.9	8726	17955	17	14067.9	8726	17955
18	13990.3	8616	17792	18	13990.3	8616	17792
19	13944.6	8487	17937	19	13944.6	8487	17937
20	13870	8373	17829	20	13870	8373	17829
21	13830	8239	18002	21	13830	8239	18002
22	13780.4	8125	18160	22	13780.4	8125	18160
23	13731.2	8010	18225	23	13731.2	8010	18225
24	13664.1	7911	18234	24	13664.1	7911	18234
25	13536.9	7637	18354	25	13536.9	7637	18354
26	13277.2	7667	18386	26	13277.2	7667	18386
27	12947.7	7508	17879	27	12947.7	7508	17879
28	12547.6	7228	17571	28	12547.6	7228	17571
29	12086.7	6981	17243	29	12086.7	6981	17243
30	11616.7	6445	17216	30	11616.7	6445	17216
31	11181.5	6229	17066	31	11181.5	6229	17066
32	10747.5	5910	16833	32	10747.5	5910	16833
33	10353.3	5430	16692	33	10353.3	5430	16692
34	10022.2	5293	16630	34	10022.2	5293	16630
35	9688.3	5041	16188	35	9688.3	5041	16188
36	9324.38	4977	15613	36	9324.38	4977	15613
37	8998.63	4770	14846	37	8998.63	4770	14846
38	8672.28	4644	14483	38	8672.28	4644	14483
39	8355.59	4454	13893	39	8355.59	4454	13893
40	8022.94	4134	13609	40	8022.94	4134	13609
41	7671.92	3861	13137	41	7671.92	3861	13137
42	7387.69	3618	12474	42	7387.69	3618	12474
43	7038.55	3572	11789	43	7038.55	3572	11789
44	6778.47	3453	11807	44	6778.47	3453	11807
45	6476.97	3166	11824	45	6476.97	3166	11824
46	6207.4	3004	11834	46	6207.4	3004	11834
47	5971.71	3036	11646	47	5971.71	3036	11646
48	5748.43	3057	11346	48	5748.43	3057	11346
49	5543.26	2889	10834	49	5543.26	2889	10834
50	5340.13	2825	10735	50	5340.13	2825	10735
51	5159.82	2657	10731	51	5159.82	2657	10731
52	4986.91	2581	10719	52	4986.91	2581	10719
53	4823.14	2474	10518	53	4823.14	2474	10518
54	4671.09	2433	10522	54	4671.09	2433	10522
55	4546.02	2353	10401	55	4546.02	2353	10401
56	4449.05	2169	10401	56	4449.05	2169	10401
57	4328.07	2185	10405	57	4328.07	2185	10405
58	4227.99	2148	10302	58	4227.99	2148	10302
59	4143.58	1861	10205	59	4143.58	1861	10205
60	4053.4	1879	9590	60	4053.4	1879	9590
61	3985.47	1790	9545	61	3985.47	1790	9545
62	3926.83	1704	9550	62	3926.83	1704	9550
63	3861.97	1709	9449	63	3861.97	1709	9449
64	3788.93	1718	9447	64	3788.93	1718	9447
65	3730.39	1727	9456	65	3730.39	1727	9456
66	3668.26	1739	9160	66	3668.26	1739	9160
67	3625.88	1748	9160	67	3625.88	1748	9160
68	3555.43	1756	9159	68	3555.43	1756	9159
69	3483.95	1762	8575	69	3483.95	1762	8575
70	3407.5	1769	8573	70	3407.5	1769	8573
71	3348.76	1649	8366	71	3348.76	1649	8366
72	3275.6	1655	8368	72	3275.6	1655	8368
73	3200.97	1560	8264	73	3200.97	1560	8264
74	3120.68	1564	8261	74	3120.68	1564	8261
75	3037.97	1570	8261	75	3037.97	1570	8261
76	2975.45	1570	7855	76	2975.45	1570	7855
77	2916.38	1575	7852	77	2916.38	1575	7852
78	2851.47	1576	7601	78	2851.47	1576	7601
79	2803.14	1579	7367	79	2803.14	1579	7367
80	2745.99	1484	7364	80	2745.99	1484	7364
81	2673.1	1481	7366	81	2673.1	1481	7366
82	2636.77	1382	7366	82	2636.77	1382	7366
83	2591.36	1385	7367	83	2591.36	1385	7367
84	2547.61	1382	7067	84	2547.61	1382	7067
85	2506.88	1280	7066	85	2506.88	1280	7066
86	2452.49	1206	6967	86	2452.49	1206	6967
87	2407.37	1210	6969	87	2407.37	1210	6969
88	2344.19	1172	6868	88	2344.19	1172	6868
89	2308.29	1035	6763	89	2308.29	1035	6763
90	2278.54	1036	6761	90	2278.54	1036	6761
91	2222.91	959	6664	91	2222.91	959	6664
92	2193.89	860	6666	92	2193.89	860	6666
93	2144.7	737	6262	93	2144.7	737	6262
94	2103.84	738	6262	94	2103.84	738	6262
95	2074.19	739	6263	95	2074.19	739	6263
96	2045.33	741	6160	96	2045.33	741	6160
97	2003.55	741	6162	97	2003.55	741	6162
98	1971.95	662	6158	98	1971.95	662	6158
99	1928.41	664	6059	99	1928.41	664	6059
100	1893.84	663	6060	100	1893.84	663	6060
101	1866.49	662	5767	101	1866.49	662	5767
102	1821.25	661	5359	102	1821.25	661	5359
103	1779.02	660	5165	103	1779.02	660	5165
104	1754.84	658	5165	104	1754.84	658	5165
105	1727.82	645	5166	105	1727.82	645	5166
106	1696.76	643	5163	106	1696.76	643	5163
107	1673.72	644	5162	107	1673.72	644	5162
108	1648.7	645	5162	108	1648.7	645	5162
109	1619.95	646	5163	109	1619.95	646	5163
110	1590.03	643	5162	110	1590.03	643	5162
111	1555.18	557	5163	111	1555.18	557	5163
112	1523.38	556	5164	112	1523.38	556	5164
113	1507.54	554	5165	113	1507.54	554	5165
114	1463.88	355	4464	114	1463.88	355	4464
115	1433.02	355	4465	115	1433.02	355	4465
116	1409.28	355	4466	116	1409.28	355	4466
117	1384.68	346	4466	117	1384.68	346	4466
118	1360.01	346	4366	118	1360.01	346	4366
119	1343.23	346	4366	119	1343.23	346	4366
120	1327.7	344	4365	120	1327.7	344	4365
121	1292.04	343	4365	121	1292.04	343	4365
122	1271.5	343	4365	122	1271.5	343	4365
123	1251.12	343	4364	123	1251.12	343	4364
124	1227.65	243	4363	124	1227.65	243	4363
125	1205.07	243	4363	125	1205.07	243	4363
126	1192.74	243	4363	126	1192.74	243	4363
127	1170.31	243	3756	127	1170.31	243	3756
128	1152.72	143	3755	128	1152.72	143	3755
129	1128.4	143	3755	129	1128.4	143	3755
130	1117.02	143	3755	130	1117.02	143	3755
131	1101.66	143	3662	131	1101.66	143	3662
132	1079.23	143	3655	132	1079.23	143	3655
133	1061.77	143	3653	133	1061.77	143	3653
134	1040.41	143	3653	134	1040.41	143	3653
135	1032.01	143	3652	135	1032.01	143	3652
136	1011.63	142	3652	136	1011.63	142	3652
137	995.38	142	3552	137	995.38	142	3552
138	968.03	142	3552	138	968.03	142	3552
139	950.63	142	3552	139	950.63	142	3552
140	942.25	142	3552	140	942.25	142	3552
141	923.89	141	3552	141	923.89	141	3552
142	913.42	141	3452	142	913.42	141	3452
143	898.06	141	3452	143	898.06	141	3452
144	890.77	141	3452	144	890.77	141	3452
145	873.44	140	3258	145	873.44	140	3258
146	854	139	3258	146	854	139	3258
147	849.61	137	3258	147	849.61	137	3258
148	841.26	137	3258	148	841.26	137	3258
149	829.98	137	3258	149	829.98	137	3258
150	820.66	137	3258	150	820.66	137	3258
151	804.2	136	3052	151	804.2	136	3052
152	790.89	136	2952	152	790.89	136	2952
153	780.63	105	2952	153	780.63	105	2952
154	750.13	105	2756	154	750.13	105	2756
155	746.61	45	2759	155	746.61	45	2759
156	726.23	50	2762	156	726.23	50	2762
157	717.51	54	2767	157	717.51	54	2767
158	693.76	58	2571	158	693.76	58	2571
159	678.05	61	2577	159	678.05	61	2577
160	656.98	63	2309	160	656.98	63	2309
161	646.08	66	2316	161	646.08	66	2316
162	627.15	67	2324	162	627.15	67	2324
163	617.04	69	2234	163	617.04	69	2234
164	602.64	71	2142	164	602.64	71	2142
165	592.54	73	2143	165	592.54	73	2143
166	578.25	74	2154	166	578.25	74	2154
167	570.26	76	2165	167	570.26	76	2165
168	563.41	79	1780	168	563.41	79	1780
169	558.92	82	1792	169	558.92	82	1792
170	562.56	80	1807	170	562.56	80	1807
171	561.36	80	1823	171	561.36	80	1823
172	566.74	80	1837	172	566.74	80	1837
173	565.2	80	1554	173	565.2	80	1554
174	565.5	80	1574	174	565.5	80	1574
175	565.64	83	1593	175	565.64	83	1593
176	571.34	85	1615	176	571.34	85	1615
177	576.81	89	1639	177	576.81	89	1639
178	584.63	94	1663	178	584.63	94	1663
179	586.61	99	1692	179	586.61	99	1692
180	598.21	105	1723	180	598.21	105	1723
181	605.73	110	1757	181	605.73	110	1757
182	615.21	116	1786	182	615.21	116	1786
183	617.78	123	1828	183	617.78	123	1828
184	621.33	130	1766	184	621.33	130	1766
185	635.74	137	1810	185	635.74	137	1810
186	647.61	146	1859	186	647.61	146	1859
187	655.71	152	1407	187	655.71	152	1407
188	667.04	161	1439	188	667.04	161	1439
189	685.45	170	1387	189	685.45	170	1387
190	699.81	181	1412	190	699.81	181	1412
191	721.17	191	1446	191	721.17	191	1446
192	740.12	201	1484	192	740.12	201	1484
193	754.06	209	1521	193	754.06	209	1521
194	776.02	218	1558	194	776.02	218	1558
195	800.39	226	1602	195	800.39	226	1602
196	824.11	236	1639	196	824.11	236	1639
197	848.58	246	1625	197	848.58	246	1625
198	875.36	257	1675	198	875.36	257	1675
199	901.57	267	1723	199	901.57	267	1723
200	929.56	276	1782	200	929.56	276	1782
201	958.5	286	1739	201	958.5	286	1739
202	988.55	299	1791	202	988.55	299	1791
203	1021.66	313	1849	203	1021.66	313	1849
204	1054.62	326	1910	204	1054.62	326	1910
205	1091.28	341	1875	205	1091.28	341	1875
206	1128.95	357	1939	206	1128.95	357	1939
207	1167.3	374	2000	207	1167.3	374	2000
208	1203.43	393	1970	208	1203.43	393	1970
209	1240.39	409	2023	209	1240.39	409	2023
210	1274.37	429	2110	210	1274.37	429	2110
211	1314.21	446	2196	211	1314.21	446	2196
212	1356.58	468	2290	212	1356.58	468	2290
213	1395.33	488	2237	213	1395.33	488	2237
214	1432.82	504	2296	214	1432.82	504	2296
215	1464.95	530	2385	215	1464.95	530	2385
216	1500.12	553	2399	216	1500.12	553	2399
217	1531.8	574	2497	217	1531.8	574	2497
218	1560.03	592	2500	218	1560.03	592	2500
219	1593.44	608	2598	219	1593.44	608	2598
220	1622.3	622	2608	220	1622.3	622	2608
221	1662.03	641	2714	221	1662.03	641	2714
222	1700.63	665	2830	222	1700.63	665	2830
223	1739.88	688	2905	223	1739.88	688	2905
224	1786.85	609	2942	224	1786.85	609	2942
225	1816.98	634	2850	225	1816.98	634	2850
226	1856.85	654	2872	226	1856.85	654	2872
227	1900.01	682	2863	227	1900.01	682	2863
228	1944.51	713	2908	228	1944.51	713	2908
229	1997.97	745	2953	229	1997.97	745	2953
230	2048.79	777	3030	230	2048.79	777	3030
231	2097.86	811	3162	231	2097.86	811	3162
232	2138.8	852	3195	232	2138.8	852	3195
233	2192.94	890	3332	233	2192.94	890	3332
234	2246.9	932	3443	234	2246.9	932	3443
235	2294.24	973	3522	235	2294.24	973	3522
236	2339.59	1001	3550	236	2339.59	1001	3550
237	2385.42	1021	3724	237	2385.42	1021	3724
238	2432.64	1014	3802	238	2432.64	1014	3802
239	2489.62	1043	3930	239	2489.62	1043	3930
240	2525.71	983	4022	240	2525.71	983	4022
241	2564.56	1004	4035	241	2564.56	1004	4035
242	2607.57	1032	4150	242	2607.57	1032	4150
243	2644.73	1056	4136	243	2644.73	1056	4136
244	2696.16	1082	4153	244	2696.16	1082	4153
245	2738.95	1113	4346	245	2738.95	1113	4346
246	2770.79	1146	4441	246	2770.79	1146	4441
247	2814.12	1079	4580	247	2814.12	1079	4580
248	2851.34	1117	4439	248	2851.34	1117	4439
249	2898.42	1157	4402	249	2898.42	1157	4402
250	2945.83	1107	4596	250	2945.83	1107	4596
251	2998.05	1168	4557	251	2998.05	1168	4557
252	3040.07	1116	4670	252	3040.07	1116	4670
253	3084.05	1168	4699	253	3084.05	1168	4699
254	3132.42	1217	4480	254	3132.42	1217	4480
255	3177.4	1272	4477	255	3177.4	1272	4477
256	3217.49	1290	4554	256	3217.49	1290	4554
257	3250.13	1298	4629	257	3250.13	1298	4629
258	3295.1	1300	4723	258	3295.1	1300	4723
259	3345.5	1312	4771	259	3345.5	1312	4771
260	3403.85	1329	4627	260	3403.85	1329	4627
261	3455.53	1367	4557	261	3455.53	1367	4557
262	3493.62	1388	4719	262	3493.62	1388	4719
263	3528.88	1411	4845	263	3528.88	1411	4845
264	3539.96	1454	4881	264	3539.96	1454	4881
265	3557.88	1505	5017	265	3557.88	1505	5017
266	3561.63	1216	5087	266	3561.63	1216	5087
267	3570.6	1251	4998	267	3570.6	1251	4998
268	3597.41	1291	5035	268	3597.41	1291	5035
269	3620.55	1238	5162	269	3620.55	1238	5162
270	3640.71	1286	5167	270	3640.71	1286	5167
271	3657.95	1336	5098	271	3657.95	1336	5098
272	3679.76	1289	5137	272	3679.76	1289	5137
273	3710.51	1351	5282	273	3710.51	1351	5282
274	3719.94	1327	5276	274	3719.94	1327	5276
275	3724.09	1399	5091	275	3724.09	1399	5091
276	3689.24	1280	5285	276	3689.24	1280	5285
277	3667.83	1216	5548	277	3667.83	1216	5548
278	3662.38	1208	5546	278	3662.38	1208	5546
279	3654.36	1241	5640	279	3654.36	1241	5640
280	3651.64	1279	5614	280	3651.64	1279	5614
281	3641.12	1327	5427	281	3641.12	1327	5427
282	3653.57	1176	5434	282	3653.57	1176	5434
283	3642.98	932	5325	283	3642.98	932	5325
284	3610.03	856	5362	284	3610.03	856	5362
285	3596.8	832	5373	285	3596.8	832	5373
286	3549.16	828	5641	286	3549.16	828	5641
287	3526.6	824	5737	287	3526.6	824	5737
288	3513.42	844	5861	288	3513.42	844	5861
289	3508.64	869	5875	289	3508.64	869	5875
290	3502.33	896	5783	290	3502.33	896	5783
291	3502.13	926	5444	291	3502.13	926	5444
292	3492.23	962	5499	292	3492.23	962	5499
293	3468.55	1008	5367	293	3468.55	1008	5367
294	3458.89	1058	5296	294	3458.89	1058	5296
295	3422.13	1017	5279	295	3422.13	1017	5279
296	3399.75	900	5504	296	3399.75	900	5504
297	3390.84	923	5695	297	3390.84	923	5695
298	3377.61	945	5928	298	3377.61	945	5928
299	3356.19	956	5855	299	3356.19	956	5855
300	3343.84	974	5798	300	3343.84	974	5798
301	3316.81	998	5642	301	3316.81	998	5642
302	3300.29	1026	5538	302	3300.29	1026	5538
303	3266.84	1060	5371	303	3266.84	1060	5371
304	3218.27	1105	5571	304	3218.27	1105	5571
305	3185.87	1157	5694	305	3185.87	1157	5694
306	3152.51	1018	5694	306	3152.51	1018	5694
307	3117.33	912	5906	307	3117.33	912	5906
308	3105.72	932	6067	308	3105.72	932	6067
309	3089.23	754	6008	309	3089.23	754	6008
310	3070.22	743	5964	310	3070.22	743	5964
311	3051.22	766	5539	311	3051.22	766	5539
312	3037.04	792	5538	312	3037.04	792	5538
313	3006.52	821	5622	313	3006.52	821	5622
314	2995.05	856	5832	314	2995.05	856	5832
315	2959.17	897	5861	315	2959.17	897	5861
316	2924.8	937	5784	316	2924.8	937	5784
317	2896.11	991	5960	317	2896.11	991	5960
318	2889.5	946	6052	318	2889.5	946	6052
319	2877.29	1013	5908	319	2877.29	1013	5908
320	2837.77	1040	5741	320	2837.77	1040	5741
321	2803.4	1063	5631	321	2803.4	1063	5631
322	2779.99	906	5558	322	2779.99	906	5558
323	2744.04	908	5802	323	2744.04	908	5802
324	2720.56	936	5757	324	2720.56	936	5757
325	2678.96	976	5586	325	2678.96	976	5586
326	2638.38	740	5474	326	2638.38	740	5474
327	2591.09	680	5322	327	2591.09	680	5322
328	2585.96	699	5194	328	2585.96	699	5194
329	2574.53	716	5327	329	2574.53	716	5327
330	2543.99	654	5401	330	2543.99	654	5401
331	2533.91	660	5377	331	2533.91	660	5377
332	2489.78	672	5435	332	2489.78	672	5435
333	2434.05	695	5460	333	2434.05	695	5460
334	2424.17	721	5465	334	2424.17	721	5465
335	2407.2	749	5192	335	2407.2	749	5192
336	2379.5	780	5337	336	2379.5	780	5337
337	2336.35	736	5254	337	2336.35	736	5254
338	2291.42	736	5145	338	2291.42	736	5145
339	2239.84	754	5144	339	2239.84	754	5144
340	2197.72	774	5157	340	2197.72	774	5157
341	2191.33	797	4932	341	2191.33	797	4932
342	2182.17	767	4773	342	2182.17	767	4773
343	2185.78	791	4808	343	2185.78	791	4808
344	2180.39	668	4886	344	2180.39	668	4886
345	2172.85	624	5128	345	2172.85	624	5128
346	2167.68	564	5254	346	2167.68	564	5254
347	2153.83	560	5187	347	2153.83	560	5187
348	2129.7	556	5326	348	2129.7	556	5326
349	2125.3	567	5253	349	2125.3	567	5253
350	2085.32	583	5186	350	2085.32	583	5186
351	2033	596	5083	351	2033	596	5083
352	1977.57	591	5036	352	1977.57	591	5036
353	1963.79	603	5045	353	1963.79	603	5045
354	1935.34	551	5050	354	1935.34	551	5050
355	1932.07	564	5305	355	1932.07	564	5305
356	1916.53	582	5384	356	1916.53	582	5384
357	1882.79	572	5652	357	1882.79	572	5652
358	1856.41	592	5641	358	1856.41	592	5641
359	1847.44	621	5702	359	1847.44	621	5702
360	1824.06	653	5555	360	1824.06	653	5555
361	1805.43	686	5367	361	1805.43	686	5367
362	1780.85	695	5089	362	1780.85	695	5089
363	1759.64	709	4996	363	1759.64	709	4996
364	1765.73	726	5085	364	1765.73	726	5085
365	1771.27	732	5241	365	1771.27	732	5241

## Sheet: D-True
				BehaviorSpace results (NetLogo 5.3.1)
				A7-ModelCode_BEEHAVE-ECOTOX_DT50_ContactSum.nlogo
				dimethoate_ref_1_ContactSUM
				07/12/2022 14:39:30:867 +0200
				min-pxcor	max-pxcor	min-pycor	max-pycor
				-20	44	-71	10
				[run number]	1	2	3	4	5	6	7	8	9	10	11	12	13	14	15	16	17	18	19	20	21	22	23	24	25	26	27	28	29	30	31	32	33	34	35	36	37	38	39	40	41	42	43	44	45
				ETOX_ContactSUM	true	true	true	true	true	true	true	true	true	true	true	true	true	true	true	true	true	true	true	true	true	true	true	true	true	true	true	true	true	true	true	true	true	true	true	true	true	true	true	true	true	true	true	true	true
				ForagingMap	"Nectar and Pollen"	"Nectar and Pollen"	"Nectar and Pollen"	"Nectar and Pollen"	"Nectar and Pollen"	"Nectar and Pollen"	"Nectar and Pollen"	"Nectar and Pollen"	"Nectar and Pollen"	"Nectar and Pollen"	"Nectar and Pollen"	"Nectar and Pollen"	"Nectar and Pollen"	"Nectar and Pollen"	"Nectar and Pollen"	"Nectar and Pollen"	"Nectar and Pollen"	"Nectar and Pollen"	"Nectar and Pollen"	"Nectar and Pollen"	"Nectar and Pollen"	"Nectar and Pollen"	"Nectar and Pollen"	"Nectar and Pollen"	"Nectar and Pollen"	"Nectar and Pollen"	"Nectar and Pollen"	"Nectar and Pollen"	"Nectar and Pollen"	"Nectar and Pollen"	"Nectar and Pollen"	"Nectar and Pollen"	"Nectar and Pollen"	"Nectar and Pollen"	"Nectar and Pollen"	"Nectar and Pollen"	"Nectar and Pollen"	"Nectar and Pollen"	"Nectar and Pollen"	"Nectar and Pollen"	"Nectar and Pollen"	"Nectar and Pollen"	"Nectar and Pollen"	"Nectar and Pollen"	"Nectar and Pollen"
				DotDensity	0.01	0.01	0.01	0.01	0.01	0.01	0.01	0.01	0.01	0.01	0.01	0.01	0.01	0.01	0.01	0.01	0.01	0.01	0.01	0.01	0.01	0.01	0.01	0.01	0.01	0.01	0.01	0.01	0.01	0.01	0.01	0.01	0.01	0.01	0.01	0.01	0.01	0.01	0.01	0.01	0.01	0.01	0.01	0.01	0.01
				RAND_SEED	1	2	3	4	5	6	7	8	9	10	11	12	13	14	15	16	17	18	19	20	21	22	23	24	25	26	27	28	29	30	31	32	33	34	35	36	37	38	39	40	41	42	43	44	45
				N_INITIAL_BEES	10000	10000	10000	10000	10000	10000	10000	10000	10000	10000	10000	10000	10000	10000	10000	10000	10000	10000	10000	10000	10000	10000	10000	10000	10000	10000	10000	10000	10000	10000	10000	10000	10000	10000	10000	10000	10000	10000	10000	10000	10000	10000	10000	10000	10000
				CRITICAL_COLONY_SIZE_WINTER	4000	4000	4000	4000	4000	4000	4000	4000	4000	4000	4000	4000	4000	4000	4000	4000	4000	4000	4000	4000	4000	4000	4000	4000	4000	4000	4000	4000	4000	4000	4000	4000	4000	4000	4000	4000	4000	4000	4000	4000	4000	4000	4000	4000	4000
				QUANTITY_R_l	2.98	2.98	2.98	2.98	2.98	2.98	2.98	2.98	2.98	2.98	2.98	2.98	2.98	2.98	2.98	2.98	2.98	2.98	2.98	2.98	2.98	2.98	2.98	2.98	2.98	2.98	2.98	2.98	2.98	2.98	2.98	2.98	2.98	2.98	2.98	2.98	2.98	2.98	2.98	2.98	2.98	2.98	2.98	2.98	2.98
				QUANTITY_G_l	0.298	0.298	0.298	0.298	0.298	0.298	0.298	0.298	0.298	0.298	0.298	0.298	0.298	0.298	0.298	0.298	0.298	0.298	0.298	0.298	0.298	0.298	0.298	0.298	0.298	0.298	0.298	0.298	0.298	0.298	0.298	0.298	0.298	0.298	0.298	0.298	0.298	0.298	0.298	0.298	0.298	0.298	0.298	0.298	0.298
				CONC_R	1.23	1.23	1.23	1.23	1.23	1.23	1.23	1.23	1.23	1.23	1.23	1.23	1.23	1.23	1.23	1.23	1.23	1.23	1.23	1.23	1.23	1.23	1.23	1.23	1.23	1.23	1.23	1.23	1.23	1.23	1.23	1.23	1.23	1.23	1.23	1.23	1.23	1.23	1.23	1.23	1.23	1.23	1.23	1.23	1.23
				CONC_G	1.23	1.23	1.23	1.23	1.23	1.23	1.23	1.23	1.23	1.23	1.23	1.23	1.23	1.23	1.23	1.23	1.23	1.23	1.23	1.23	1.23	1.23	1.23	1.23	1.23	1.23	1.23	1.23	1.23	1.23	1.23	1.23	1.23	1.23	1.23	1.23	1.23	1.23	1.23	1.23	1.23	1.23	1.23	1.23	1.23
				POLLEN_R_kg	0.15	0.15	0.15	0.15	0.15	0.15	0.15	0.15	0.15	0.15	0.15	0.15	0.15	0.15	0.15	0.15	0.15	0.15	0.15	0.15	0.15	0.15	0.15	0.15	0.15	0.15	0.15	0.15	0.15	0.15	0.15	0.15	0.15	0.15	0.15	0.15	0.15	0.15	0.15	0.15	0.15	0.15	0.15	0.15	0.15
				POLLEN_G_kg	0.015	0.015	0.015	0.015	0.015	0.015	0.015	0.015	0.015	0.015	0.015	0.015	0.015	0.015	0.015	0.015	0.015	0.015	0.015	0.015	0.015	0.015	0.015	0.015	0.015	0.015	0.015	0.015	0.015	0.015	0.015	0.015	0.015	0.015	0.015	0.015	0.015	0.015	0.015	0.015	0.015	0.015	0.015	0.015	0.015
				DISTANCE_R	10	10	10	10	10	10	10	10	10	10	10	10	10	10	10	10	10	10	10	10	10	10	10	10	10	10	10	10	10	10	10	10	10	10	10	10	10	10	10	10	10	10	10	10	10
				DISTANCE_G	100	100	100	100	100	100	100	100	100	100	100	100	100	100	100	100	100	100	100	100	100	100	100	100	100	100	100	100	100	100	100	100	100	100	100	100	100	100	100	100	100	100	100	100	100
				DETECT_PROB_R	0.2	0.2	0.2	0.2	0.2	0.2	0.2	0.2	0.2	0.2	0.2	0.2	0.2	0.2	0.2	0.2	0.2	0.2	0.2	0.2	0.2	0.2	0.2	0.2	0.2	0.2	0.2	0.2	0.2	0.2	0.2	0.2	0.2	0.2	0.2	0.2	0.2	0.2	0.2	0.2	0.2	0.2	0.2	0.2	0.2
				DETECT_PROB_G	0.2	0.2	0.2	0.2	0.2	0.2	0.2	0.2	0.2	0.2	0.2	0.2	0.2	0.2	0.2	0.2	0.2	0.2	0.2	0.2	0.2	0.2	0.2	0.2	0.2	0.2	0.2	0.2	0.2	0.2	0.2	0.2	0.2	0.2	0.2	0.2	0.2	0.2	0.2	0.2	0.2	0.2	0.2	0.2	0.2
				exp_StartDay	212	212	212	212	212	212	212	212	212	212	212	212	212	212	212	212	212	212	212	212	212	212	212	212	212	212	212	212	212	212	212	212	212	212	212	212	212	212	212	212	212	212	212	212	212
				exp_X-Days	365	365	365	365	365	365	365	365	365	365	365	365	365	365	365	365	365	365	365	365	365	365	365	365	365	365	365	365	365	365	365	365	365	365	365	365	365	365	365	365	365	365	365	365	365
				N_INITIAL_MITES_HEALTHY	0	0	0	0	0	0	0	0	0	0	0	0	0	0	0	0	0	0	0	0	0	0	0	0	0	0	0	0	0	0	0	0	0	0	0	0	0	0	0	0	0	0	0	0	0
				N_INITIAL_MITES_INFECTED	0	0	0	0	0	0	0	0	0	0	0	0	0	0	0	0	0	0	0	0	0	0	0	0	0	0	0	0	0	0	0	0	0	0	0	0	0	0	0	0	0	0	0	0	0
				MiteReinfestation	0.1	0.1	0.1	0.1	0.1	0.1	0.1	0.1	0.1	0.1	0.1	0.1	0.1	0.1	0.1	0.1	0.1	0.1	0.1	0.1	0.1	0.1	0.1	0.1	0.1	0.1	0.1	0.1	0.1	0.1	0.1	0.1	0.1	0.1	0.1	0.1	0.1	0.1	0.1	0.1	0.1	0.1	0.1	0.1	0.1
				Virus	"DWV"	"DWV"	"DWV"	"DWV"	"DWV"	"DWV"	"DWV"	"DWV"	"DWV"	"DWV"	"DWV"	"DWV"	"DWV"	"DWV"	"DWV"	"DWV"	"DWV"	"DWV"	"DWV"	"DWV"	"DWV"	"DWV"	"DWV"	"DWV"	"DWV"	"DWV"	"DWV"	"DWV"	"DWV"	"DWV"	"DWV"	"DWV"	"DWV"	"DWV"	"DWV"	"DWV"	"DWV"	"DWV"	"DWV"	"DWV"	"DWV"	"DWV"	"DWV"	"DWV"	"DWV"
				MiteReproductionModel	"Martin"	"Martin"	"Martin"	"Martin"	"Martin"	"Martin"	"Martin"	"Martin"	"Martin"	"Martin"	"Martin"	"Martin"	"Martin"	"Martin"	"Martin"	"Martin"	"Martin"	"Martin"	"Martin"	"Martin"	"Martin"	"Martin"	"Martin"	"Martin"	"Martin"	"Martin"	"Martin"	"Martin"	"Martin"	"Martin"	"Martin"	"Martin"	"Martin"	"Martin"	"Martin"	"Martin"	"Martin"	"Martin"	"Martin"	"Martin"	"Martin"	"Martin"	"Martin"	"Martin"	"Martin"
				AllowReinfestation	false	false	false	false	false	false	false	false	false	false	false	false	false	false	false	false	false	false	false	false	false	false	false	false	false	false	false	false	false	false	false	false	false	false	false	false	false	false	false	false	false	false	false	false	false
				VarroaTreatment	false	false	false	false	false	false	false	false	false	false	false	false	false	false	false	false	false	false	false	false	false	false	false	false	false	false	false	false	false	false	false	false	false	false	false	false	false	false	false	false	false	false	false	false	false
				TreatmentDay	270	270	270	270	270	270	270	270	270	270	270	270	270	270	270	270	270	270	270	270	270	270	270	270	270	270	270	270	270	270	270	270	270	270	270	270	270	270	270	270	270	270	270	270	270
				TreatmentDuration	40	40	40	40	40	40	40	40	40	40	40	40	40	40	40	40	40	40	40	40	40	40	40	40	40	40	40	40	40	40	40	40	40	40	40	40	40	40	40	40	40	40	40	40	40
				EfficiencyPhoretic	0.115	0.115	0.115	0.115	0.115	0.115	0.115	0.115	0.115	0.115	0.115	0.115	0.115	0.115	0.115	0.115	0.115	0.115	0.115	0.115	0.115	0.115	0.115	0.115	0.115	0.115	0.115	0.115	0.115	0.115	0.115	0.115	0.115	0.115	0.115	0.115	0.115	0.115	0.115	0.115	0.115	0.115	0.115	0.115	0.115
				TreatmentDay2	0	0	0	0	0	0	0	0	0	0	0	0	0	0	0	0	0	0	0	0	0	0	0	0	0	0	0	0	0	0	0	0	0	0	0	0	0	0	0	0	0	0	0	0	0
				TreatmentDuration2	0	0	0	0	0	0	0	0	0	0	0	0	0	0	0	0	0	0	0	0	0	0	0	0	0	0	0	0	0	0	0	0	0	0	0	0	0	0	0	0	0	0	0	0	0
				EfficiencyPhoretic2	0	0	0	0	0	0	0	0	0	0	0	0	0	0	0	0	0	0	0	0	0	0	0	0	0	0	0	0	0	0	0	0	0	0	0	0	0	0	0	0	0	0	0	0	0
				KillOpenBrood	false	false	false	false	false	false	false	false	false	false	false	false	false	false	false	false	false	false	false	false	false	false	false	false	false	false	false	false	false	false	false	false	false	false	false	false	false	false	false	false	false	false	false	false	false
				KillAllMitesInCells	false	false	false	false	false	false	false	false	false	false	false	false	false	false	false	false	false	false	false	false	false	false	false	false	false	false	false	false	false	false	false	false	false	false	false	false	false	false	false	false	false	false	false	false	false
				KillOpenBrood2	false	false	false	false	false	false	false	false	false	false	false	false	false	false	false	false	false	false	false	false	false	false	false	false	false	false	false	false	false	false	false	false	false	false	false	false	false	false	false	false	false	false	false	false	false
				KillAllMitesInCells2	false	false	false	false	false	false	false	false	false	false	false	false	false	false	false	false	false	false	false	false	false	false	false	false	false	false	false	false	false	false	false	false	false	false	false	false	false	false	false	false	false	false	false	false	false
				DroneBroodRemoval	false	false	false	false	false	false	false	false	false	false	false	false	false	false	false	false	false	false	false	false	false	false	false	false	false	false	false	false	false	false	false	false	false	false	false	false	false	false	false	false	false	false	false	false	false
				ContinuousBroodRemoval	false	false	false	false	false	false	false	false	false	false	false	false	false	false	false	false	false	false	false	false	false	false	false	false	false	false	false	false	false	false	false	false	false	false	false	false	false	false	false	false	false	false	false	false	false
				RemovalDay1	100	100	100	100	100	100	100	100	100	100	100	100	100	100	100	100	100	100	100	100	100	100	100	100	100	100	100	100	100	100	100	100	100	100	100	100	100	100	100	100	100	100	100	100	100
				RemovalDay2	140	140	140	140	140	140	140	140	140	140	140	140	140	140	140	140	140	140	140	140	140	140	140	140	140	140	140	140	140	140	140	140	140	140	140	140	140	140	140	140	140	140	140	140	140
				RemovalDay3	180	180	180	180	180	180	180	180	180	180	180	180	180	180	180	180	180	180	180	180	180	180	180	180	180	180	180	180	180	180	180	180	180	180	180	180	180	180	180	180	180	180	180	180	180
				RemovalDay4	220	220	220	220	220	220	220	220	220	220	220	220	220	220	220	220	220	220	220	220	220	220	220	220	220	220	220	220	220	220	220	220	220	220	220	220	220	220	220	220	220	220	220	220	220
				RemovalDay5	240	240	240	240	240	240	240	240	240	240	240	240	240	240	240	240	240	240	240	240	240	240	240	240	240	240	240	240	240	240	240	240	240	240	240	240	240	240	240	240	240	240	240	240	240
				HarvestingDay	135	135	135	135	135	135	135	135	135	135	135	135	135	135	135	135	135	135	135	135	135	135	135	135	135	135	135	135	135	135	135	135	135	135	135	135	135	135	135	135	135	135	135	135	135
				HarvestingPeriod	80	80	80	80	80	80	80	80	80	80	80	80	80	80	80	80	80	80	80	80	80	80	80	80	80	80	80	80	80	80	80	80	80	80	80	80	80	80	80	80	80	80	80	80	80
				HarvestingTH	20	20	20	20	20	20	20	20	20	20	20	20	20	20	20	20	20	20	20	20	20	20	20	20	20	20	20	20	20	20	20	20	20	20	20	20	20	20	20	20	20	20	20	20	20
				RemainingHoney_kg	5	5	5	5	5	5	5	5	5	5	5	5	5	5	5	5	5	5	5	5	5	5	5	5	5	5	5	5	5	5	5	5	5	5	5	5	5	5	5	5	5	5	5	5	5
				HoneyHarvesting	false	false	false	false	false	false	false	false	false	false	false	false	false	false	false	false	false	false	false	false	false	false	false	false	false	false	false	false	false	false	false	false	false	false	false	false	false	false	false	false	false	false	false	false	false
				MergeWeakColonies	false	false	false	false	false	false	false	false	false	false	false	false	false	false	false	false	false	false	false	false	false	false	false	false	false	false	false	false	false	false	false	false	false	false	false	false	false	false	false	false	false	false	false	false	false
				FeedBees	false	false	false	false	false	false	false	false	false	false	false	false	false	false	false	false	false	false	false	false	false	false	false	false	false	false	false	false	false	false	false	false	false	false	false	false	false	false	false	false	false	false	false	false	false
				AddPollen	false	false	false	false	false	false	false	false	false	false	false	false	false	false	false	false	false	false	false	false	false	false	false	false	false	false	false	false	false	false	false	false	false	false	false	false	false	false	false	false	false	false	false	false	false
				AddedPollen_kg	0.5	0.5	0.5	0.5	0.5	0.5	0.5	0.5	0.5	0.5	0.5	0.5	0.5	0.5	0.5	0.5	0.5	0.5	0.5	0.5	0.5	0.5	0.5	0.5	0.5	0.5	0.5	0.5	0.5	0.5	0.5	0.5	0.5	0.5	0.5	0.5	0.5	0.5	0.5	0.5	0.5	0.5	0.5	0.5	0.5
				MAX_BROODCELLS	64000	64000	64000	64000	64000	64000	64000	64000	64000	64000	64000	64000	64000	64000	64000	64000	64000	64000	64000	64000	64000	64000	64000	64000	64000	64000	64000	64000	64000	64000	64000	64000	64000	64000	64000	64000	64000	64000	64000	64000	64000	64000	64000	64000	64000
				MAX_HONEY_STORE_kg	50	50	50	50	50	50	50	50	50	50	50	50	50	50	50	50	50	50	50	50	50	50	50	50	50	50	50	50	50	50	50	50	50	50	50	50	50	50	50	50	50	50	50	50	50
				HoneyIdeal	false	false	false	false	false	false	false	false	false	false	false	false	false	false	false	false	false	false	false	false	false	false	false	false	false	false	false	false	false	false	false	false	false	false	false	false	false	false	false	false	false	false	false	false	false
				PollenIdeal	false	false	false	false	false	false	false	false	false	false	false	false	false	false	false	false	false	false	false	false	false	false	false	false	false	false	false	false	false	false	false	false	false	false	false	false	false	false	false	false	false	false	false	false	false
				Swarming	"No swarming"	"No swarming"	"No swarming"	"No swarming"	"No swarming"	"No swarming"	"No swarming"	"No swarming"	"No swarming"	"No swarming"	"No swarming"	"No swarming"	"No swarming"	"No swarming"	"No swarming"	"No swarming"	"No swarming"	"No swarming"	"No swarming"	"No swarming"	"No swarming"	"No swarming"	"No swarming"	"No swarming"	"No swarming"	"No swarming"	"No swarming"	"No swarming"	"No swarming"	"No swarming"	"No swarming"	"No swarming"	"No swarming"	"No swarming"	"No swarming"	"No swarming"	"No swarming"	"No swarming"	"No swarming"	"No swarming"	"No swarming"	"No swarming"	"No swarming"	"No swarming"	"No swarming"
				MergeColoniesTH	5000	5000	5000	5000	5000	5000	5000	5000	5000	5000	5000	5000	5000	5000	5000	5000	5000	5000	5000	5000	5000	5000	5000	5000	5000	5000	5000	5000	5000	5000	5000	5000	5000	5000	5000	5000	5000	5000	5000	5000	5000	5000	5000	5000	5000
				ReadInfile	false	false	false	false	false	false	false	false	false	false	false	false	false	false	false	false	false	false	false	false	false	false	false	false	false	false	false	false	false	false	false	false	false	false	false	false	false	false	false	false	false	false	false	false	false
				INPUT_FILE	"Input_2-1_FoodFlow_RRes.txt"	"Input_2-1_FoodFlow_RRes.txt"	"Input_2-1_FoodFlow_RRes.txt"	"Input_2-1_FoodFlow_RRes.txt"	"Input_2-1_FoodFlow_RRes.txt"	"Input_2-1_FoodFlow_RRes.txt"	"Input_2-1_FoodFlow_RRes.txt"	"Input_2-1_FoodFlow_RRes.txt"	"Input_2-1_FoodFlow_RRes.txt"	"Input_2-1_FoodFlow_RRes.txt"	"Input_2-1_FoodFlow_RRes.txt"	"Input_2-1_FoodFlow_RRes.txt"	"Input_2-1_FoodFlow_RRes.txt"	"Input_2-1_FoodFlow_RRes.txt"	"Input_2-1_FoodFlow_RRes.txt"	"Input_2-1_FoodFlow_RRes.txt"	"Input_2-1_FoodFlow_RRes.txt"	"Input_2-1_FoodFlow_RRes.txt"	"Input_2-1_FoodFlow_RRes.txt"	"Input_2-1_FoodFlow_RRes.txt"	"Input_2-1_FoodFlow_RRes.txt"	"Input_2-1_FoodFlow_RRes.txt"	"Input_2-1_FoodFlow_RRes.txt"	"Input_2-1_FoodFlow_RRes.txt"	"Input_2-1_FoodFlow_RRes.txt"	"Input_2-1_FoodFlow_RRes.txt"	"Input_2-1_FoodFlow_RRes.txt"	"Input_2-1_FoodFlow_RRes.txt"	"Input_2-1_FoodFlow_RRes.txt"	"Input_2-1_FoodFlow_RRes.txt"	"Input_2-1_FoodFlow_RRes.txt"	"Input_2-1_FoodFlow_RRes.txt"	"Input_2-1_FoodFlow_RRes.txt"	"Input_2-1_FoodFlow_RRes.txt"	"Input_2-1_FoodFlow_RRes.txt"	"Input_2-1_FoodFlow_RRes.txt"	"Input_2-1_FoodFlow_RRes.txt"	"Input_2-1_FoodFlow_RRes.txt"	"Input_2-1_FoodFlow_RRes.txt"	"Input_2-1_FoodFlow_RRes.txt"	"Input_2-1_FoodFlow_RRes.txt"	"Input_2-1_FoodFlow_RRes.txt"	"Input_2-1_FoodFlow_RRes.txt"	"Input_2-1_FoodFlow_RRes.txt"	"Input_2-1_FoodFlow_RRes.txt"
				ReadBeeMappFile	false	false	false	false	false	false	false	false	false	false	false	false	false	false	false	false	false	false	false	false	false	false	false	false	false	false	false	false	false	false	false	false	false	false	false	false	false	false	false	false	false	false	false	false	false
				BeeMapp_FILE	"Assessments.txt"	"Assessments.txt"	"Assessments.txt"	"Assessments.txt"	"Assessments.txt"	"Assessments.txt"	"Assessments.txt"	"Assessments.txt"	"Assessments.txt"	"Assessments.txt"	"Assessments.txt"	"Assessments.txt"	"Assessments.txt"	"Assessments.txt"	"Assessments.txt"	"Assessments.txt"	"Assessments.txt"	"Assessments.txt"	"Assessments.txt"	"Assessments.txt"	"Assessments.txt"	"Assessments.txt"	"Assessments.txt"	"Assessments.txt"	"Assessments.txt"	"Assessments.txt"	"Assessments.txt"	"Assessments.txt"	"Assessments.txt"	"Assessments.txt"	"Assessments.txt"	"Assessments.txt"	"Assessments.txt"	"Assessments.txt"	"Assessments.txt"	"Assessments.txt"	"Assessments.txt"	"Assessments.txt"	"Assessments.txt"	"Assessments.txt"	"Assessments.txt"	"Assessments.txt"	"Assessments.txt"	"Assessments.txt"	"Assessments.txt"
				Weather	"Tunnel (12h)"	"Tunnel (12h)"	"Tunnel (12h)"	"Tunnel (12h)"	"Tunnel (12h)"	"Tunnel (12h)"	"Tunnel (12h)"	"Tunnel (12h)"	"Tunnel (12h)"	"Tunnel (12h)"	"Tunnel (12h)"	"Tunnel (12h)"	"Tunnel (12h)"	"Tunnel (12h)"	"Tunnel (12h)"	"Tunnel (12h)"	"Tunnel (12h)"	"Tunnel (12h)"	"Tunnel (12h)"	"Tunnel (12h)"	"Tunnel (12h)"	"Tunnel (12h)"	"Tunnel (12h)"	"Tunnel (12h)"	"Tunnel (12h)"	"Tunnel (12h)"	"Tunnel (12h)"	"Tunnel (12h)"	"Tunnel (12h)"	"Tunnel (12h)"	"Tunnel (12h)"	"Tunnel (12h)"	"Tunnel (12h)"	"Tunnel (12h)"	"Tunnel (12h)"	"Tunnel (12h)"	"Tunnel (12h)"	"Tunnel (12h)"	"Tunnel (12h)"	"Tunnel (12h)"	"Tunnel (12h)"	"Tunnel (12h)"	"Tunnel (12h)"	"Tunnel (12h)"	"Tunnel (12h)"
				WeatherFile	"WeatherSite01.txt"	"WeatherSite01.txt"	"WeatherSite01.txt"	"WeatherSite01.txt"	"WeatherSite01.txt"	"WeatherSite01.txt"	"WeatherSite01.txt"	"WeatherSite01.txt"	"WeatherSite01.txt"	"WeatherSite01.txt"	"WeatherSite01.txt"	"WeatherSite01.txt"	"WeatherSite01.txt"	"WeatherSite01.txt"	"WeatherSite01.txt"	"WeatherSite01.txt"	"WeatherSite01.txt"	"WeatherSite01.txt"	"WeatherSite01.txt"	"WeatherSite01.txt"	"WeatherSite01.txt"	"WeatherSite01.txt"	"WeatherSite01.txt"	"WeatherSite01.txt"	"WeatherSite01.txt"	"WeatherSite01.txt"	"WeatherSite01.txt"	"WeatherSite01.txt"	"WeatherSite01.txt"	"WeatherSite01.txt"	"WeatherSite01.txt"	"WeatherSite01.txt"	"WeatherSite01.txt"	"WeatherSite01.txt"	"WeatherSite01.txt"	"WeatherSite01.txt"	"WeatherSite01.txt"	"WeatherSite01.txt"	"WeatherSite01.txt"	"WeatherSite01.txt"	"WeatherSite01.txt"	"WeatherSite01.txt"	"WeatherSite01.txt"	"WeatherSite01.txt"	"WeatherSite01.txt"
				GenericPlot4	"mites"	"mites"	"mites"	"mites"	"mites"	"mites"	"mites"	"mites"	"mites"	"mites"	"mites"	"mites"	"mites"	"mites"	"mites"	"mites"	"mites"	"mites"	"mites"	"mites"	"mites"	"mites"	"mites"	"mites"	"mites"	"mites"	"mites"	"mites"	"mites"	"mites"	"mites"	"mites"	"mites"	"mites"	"mites"	"mites"	"mites"	"mites"	"mites"	"mites"	"mites"	"mites"	"mites"	"mites"	"mites"
				GenericPlot2	"colony structure workers"	"colony structure workers"	"colony structure workers"	"colony structure workers"	"colony structure workers"	"colony structure workers"	"colony structure workers"	"colony structure workers"	"colony structure workers"	"colony structure workers"	"colony structure workers"	"colony structure workers"	"colony structure workers"	"colony structure workers"	"colony structure workers"	"colony structure workers"	"colony structure workers"	"colony structure workers"	"colony structure workers"	"colony structure workers"	"colony structure workers"	"colony structure workers"	"colony structure workers"	"colony structure workers"	"colony structure workers"	"colony structure workers"	"colony structure workers"	"colony structure workers"	"colony structure workers"	"colony structure workers"	"colony structure workers"	"colony structure workers"	"colony structure workers"	"colony structure workers"	"colony structure workers"	"colony structure workers"	"colony structure workers"	"colony structure workers"	"colony structure workers"	"colony structure workers"	"colony structure workers"	"colony structure workers"	"colony structure workers"	"colony structure workers"	"colony structure workers"
				GenericPlot5	"nectar availability [l]"	"nectar availability [l]"	"nectar availability [l]"	"nectar availability [l]"	"nectar availability [l]"	"nectar availability [l]"	"nectar availability [l]"	"nectar availability [l]"	"nectar availability [l]"	"nectar availability [l]"	"nectar availability [l]"	"nectar availability [l]"	"nectar availability [l]"	"nectar availability [l]"	"nectar availability [l]"	"nectar availability [l]"	"nectar availability [l]"	"nectar availability [l]"	"nectar availability [l]"	"nectar availability [l]"	"nectar availability [l]"	"nectar availability [l]"	"nectar availability [l]"	"nectar availability [l]"	"nectar availability [l]"	"nectar availability [l]"	"nectar availability [l]"	"nectar availability [l]"	"nectar availability [l]"	"nectar availability [l]"	"nectar availability [l]"	"nectar availability [l]"	"nectar availability [l]"	"nectar availability [l]"	"nectar availability [l]"	"nectar availability [l]"	"nectar availability [l]"	"nectar availability [l]"	"nectar availability [l]"	"nectar availability [l]"	"nectar availability [l]"	"nectar availability [l]"	"nectar availability [l]"	"nectar availability [l]"	"nectar availability [l]"
				GenericPlot1	"honey & pollen stores [kg]"	"honey & pollen stores [kg]"	"honey & pollen stores [kg]"	"honey & pollen stores [kg]"	"honey & pollen stores [kg]"	"honey & pollen stores [kg]"	"honey & pollen stores [kg]"	"honey & pollen stores [kg]"	"honey & pollen stores [kg]"	"honey & pollen stores [kg]"	"honey & pollen stores [kg]"	"honey & pollen stores [kg]"	"honey & pollen stores [kg]"	"honey & pollen stores [kg]"	"honey & pollen stores [kg]"	"honey & pollen stores [kg]"	"honey & pollen stores [kg]"	"honey & pollen stores [kg]"	"honey & pollen stores [kg]"	"honey & pollen stores [kg]"	"honey & pollen stores [kg]"	"honey & pollen stores [kg]"	"honey & pollen stores [kg]"	"honey & pollen stores [kg]"	"honey & pollen stores [kg]"	"honey & pollen stores [kg]"	"honey & pollen stores [kg]"	"honey & pollen stores [kg]"	"honey & pollen stores [kg]"	"honey & pollen stores [kg]"	"honey & pollen stores [kg]"	"honey & pollen stores [kg]"	"honey & pollen stores [kg]"	"honey & pollen stores [kg]"	"honey & pollen stores [kg]"	"honey & pollen stores [kg]"	"honey & pollen stores [kg]"	"honey & pollen stores [kg]"	"honey & pollen stores [kg]"	"honey & pollen stores [kg]"	"honey & pollen stores [kg]"	"honey & pollen stores [kg]"	"honey & pollen stores [kg]"	"honey & pollen stores [kg]"	"honey & pollen stores [kg]"
				GenericPlot3	"broodcare [%]"	"broodcare [%]"	"broodcare [%]"	"broodcare [%]"	"broodcare [%]"	"broodcare [%]"	"broodcare [%]"	"broodcare [%]"	"broodcare [%]"	"broodcare [%]"	"broodcare [%]"	"broodcare [%]"	"broodcare [%]"	"broodcare [%]"	"broodcare [%]"	"broodcare [%]"	"broodcare [%]"	"broodcare [%]"	"broodcare [%]"	"broodcare [%]"	"broodcare [%]"	"broodcare [%]"	"broodcare [%]"	"broodcare [%]"	"broodcare [%]"	"broodcare [%]"	"broodcare [%]"	"broodcare [%]"	"broodcare [%]"	"broodcare [%]"	"broodcare [%]"	"broodcare [%]"	"broodcare [%]"	"broodcare [%]"	"broodcare [%]"	"broodcare [%]"	"broodcare [%]"	"broodcare [%]"	"broodcare [%]"	"broodcare [%]"	"broodcare [%]"	"broodcare [%]"	"broodcare [%]"	"broodcare [%]"	"broodcare [%]"
				GenericPlot6	"pollen availability [kg]"	"pollen availability [kg]"	"pollen availability [kg]"	"pollen availability [kg]"	"pollen availability [kg]"	"pollen availability [kg]"	"pollen availability [kg]"	"pollen availability [kg]"	"pollen availability [kg]"	"pollen availability [kg]"	"pollen availability [kg]"	"pollen availability [kg]"	"pollen availability [kg]"	"pollen availability [kg]"	"pollen availability [kg]"	"pollen availability [kg]"	"pollen availability [kg]"	"pollen availability [kg]"	"pollen availability [kg]"	"pollen availability [kg]"	"pollen availability [kg]"	"pollen availability [kg]"	"pollen availability [kg]"	"pollen availability [kg]"	"pollen availability [kg]"	"pollen availability [kg]"	"pollen availability [kg]"	"pollen availability [kg]"	"pollen availability [kg]"	"pollen availability [kg]"	"pollen availability [kg]"	"pollen availability [kg]"	"pollen availability [kg]"	"pollen availability [kg]"	"pollen availability [kg]"	"pollen availability [kg]"	"pollen availability [kg]"	"pollen availability [kg]"	"pollen availability [kg]"	"pollen availability [kg]"	"pollen availability [kg]"	"pollen availability [kg]"	"pollen availability [kg]"	"pollen availability [kg]"	"pollen availability [kg]"
				GenericPlot7	"mean trip duration"	"mean trip duration"	"mean trip duration"	"mean trip duration"	"mean trip duration"	"mean trip duration"	"mean trip duration"	"mean trip duration"	"mean trip duration"	"mean trip duration"	"mean trip duration"	"mean trip duration"	"mean trip duration"	"mean trip duration"	"mean trip duration"	"mean trip duration"	"mean trip duration"	"mean trip duration"	"mean trip duration"	"mean trip duration"	"mean trip duration"	"mean trip duration"	"mean trip duration"	"mean trip duration"	"mean trip duration"	"mean trip duration"	"mean trip duration"	"mean trip duration"	"mean trip duration"	"mean trip duration"	"mean trip duration"	"mean trip duration"	"mean trip duration"	"mean trip duration"	"mean trip duration"	"mean trip duration"	"mean trip duration"	"mean trip duration"	"mean trip duration"	"mean trip duration"	"mean trip duration"	"mean trip duration"	"mean trip duration"	"mean trip duration"	"mean trip duration"
				GenericPlot8	"foragers today [%]"	"foragers today [%]"	"foragers today [%]"	"foragers today [%]"	"foragers today [%]"	"foragers today [%]"	"foragers today [%]"	"foragers today [%]"	"foragers today [%]"	"foragers today [%]"	"foragers today [%]"	"foragers today [%]"	"foragers today [%]"	"foragers today [%]"	"foragers today [%]"	"foragers today [%]"	"foragers today [%]"	"foragers today [%]"	"foragers today [%]"	"foragers today [%]"	"foragers today [%]"	"foragers today [%]"	"foragers today [%]"	"foragers today [%]"	"foragers today [%]"	"foragers today [%]"	"foragers today [%]"	"foragers today [%]"	"foragers today [%]"	"foragers today [%]"	"foragers today [%]"	"foragers today [%]"	"foragers today [%]"	"foragers today [%]"	"foragers today [%]"	"foragers today [%]"	"foragers today [%]"	"foragers today [%]"	"foragers today [%]"	"foragers today [%]"	"foragers today [%]"	"foragers today [%]"	"foragers today [%]"	"foragers today [%]"	"foragers today [%]"
				SeasonalFoodFlow	false	false	false	false	false	false	false	false	false	false	false	false	false	false	false	false	false	false	false	false	false	false	false	false	false	false	false	false	false	false	false	false	false	false	false	false	false	false	false	false	false	false	false	false	false
				ConstantHandlingTime	false	false	false	false	false	false	false	false	false	false	false	false	false	false	false	false	false	false	false	false	false	false	false	false	false	false	false	false	false	false	false	false	false	false	false	false	false	false	false	false	false	false	false	false	false
				TIME_NECTAR_GATHERING	1200	1200	1200	1200	1200	1200	1200	1200	1200	1200	1200	1200	1200	1200	1200	1200	1200	1200	1200	1200	1200	1200	1200	1200	1200	1200	1200	1200	1200	1200	1200	1200	1200	1200	1200	1200	1200	1200	1200	1200	1200	1200	1200	1200	1200
				TIME_POLLEN_GATHERING	600	600	600	600	600	600	600	600	600	600	600	600	600	600	600	600	600	600	600	600	600	600	600	600	600	600	600	600	600	600	600	600	600	600	600	600	600	600	600	600	600	600	600	600	600
				SHIFT_R	-30	-30	-30	-30	-30	-30	-30	-30	-30	-30	-30	-30	-30	-30	-30	-30	-30	-30	-30	-30	-30	-30	-30	-30	-30	-30	-30	-30	-30	-30	-30	-30	-30	-30	-30	-30	-30	-30	-30	-30	-30	-30	-30	-30	-30
				SHIFT_G	40	40	40	40	40	40	40	40	40	40	40	40	40	40	40	40	40	40	40	40	40	40	40	40	40	40	40	40	40	40	40	40	40	40	40	40	40	40	40	40	40	40	40	40	40
				AlwaysDance	false	false	false	false	false	false	false	false	false	false	false	false	false	false	false	false	false	false	false	false	false	false	false	false	false	false	false	false	false	false	false	false	false	false	false	false	false	false	false	false	false	false	false	false	false
				DANCE_SLOPE	1.16	1.16	1.16	1.16	1.16	1.16	1.16	1.16	1.16	1.16	1.16	1.16	1.16	1.16	1.16	1.16	1.16	1.16	1.16	1.16	1.16	1.16	1.16	1.16	1.16	1.16	1.16	1.16	1.16	1.16	1.16	1.16	1.16	1.16	1.16	1.16	1.16	1.16	1.16	1.16	1.16	1.16	1.16	1.16	1.16
				DANCE_INTERCEPT	0	0	0	0	0	0	0	0	0	0	0	0	0	0	0	0	0	0	0	0	0	0	0	0	0	0	0	0	0	0	0	0	0	0	0	0	0	0	0	0	0	0	0	0	0
				EggLaying_IH	true	true	true	true	true	true	true	true	true	true	true	true	true	true	true	true	true	true	true	true	true	true	true	true	true	true	true	true	true	true	true	true	true	true	true	true	true	true	true	true	true	true	true	true	true
				QueenAgeing	false	false	false	false	false	false	false	false	false	false	false	false	false	false	false	false	false	false	false	false	false	false	false	false	false	false	false	false	false	false	false	false	false	false	false	false	false	false	false	false	false	false	false	false	false
				MAX_km_PER_DAY	5099	5099	5099	5099	5099	5099	5099	5099	5099	5099	5099	5099	5099	5099	5099	5099	5099	5099	5099	5099	5099	5099	5099	5099	5099	5099	5099	5099	5099	5099	5099	5099	5099	5099	5099	5099	5099	5099	5099	5099	5099	5099	5099	5099	5099
				ProbLazinessWinterbees	0	0	0	0	0	0	0	0	0	0	0	0	0	0	0	0	0	0	0	0	0	0	0	0	0	0	0	0	0	0	0	0	0	0	0	0	0	0	0	0	0	0	0	0	0
				Experiment	"none"	"none"	"none"	"none"	"none"	"none"	"none"	"none"	"none"	"none"	"none"	"none"	"none"	"none"	"none"	"none"	"none"	"none"	"none"	"none"	"none"	"none"	"none"	"none"	"none"	"none"	"none"	"none"	"none"	"none"	"none"	"none"	"none"	"none"	"none"	"none"	"none"	"none"	"none"	"none"	"none"	"none"	"none"	"none"	"none"
				SQUADRON_SIZE	100	100	100	100	100	100	100	100	100	100	100	100	100	100	100	100	100	100	100	100	100	100	100	100	100	100	100	100	100	100	100	100	100	100	100	100	100	100	100	100	100	100	100	100	100
				details	true	true	true	true	true	true	true	true	true	true	true	true	true	true	true	true	true	true	true	true	true	true	true	true	true	true	true	true	true	true	true	true	true	true	true	true	true	true	true	true	true	true	true	true	true
				writeFile	false	false	false	false	false	false	false	false	false	false	false	false	false	false	false	false	false	false	false	false	false	false	false	false	false	false	false	false	false	false	false	false	false	false	false	false	false	false	false	false	false	false	false	false	false
				modelledInsteadCalcDetectProb	false	false	false	false	false	false	false	false	false	false	false	false	false	false	false	false	false	false	false	false	false	false	false	false	false	false	false	false	false	false	false	false	false	false	false	false	false	false	false	false	false	false	false	false	false
				ShowAllPlots	true	true	true	true	true	true	true	true	true	true	true	true	true	true	true	true	true	true	true	true	true	true	true	true	true	true	true	true	true	true	true	true	true	true	true	true	true	true	true	true	true	true	true	true	true
				stopDead	false	false	false	false	false	false	false	false	false	false	false	false	false	false	false	false	false	false	false	false	false	false	false	false	false	false	false	false	false	false	false	false	false	false	false	false	false	false	false	false	false	false	false	false	false
				HiveType	"Dadant"	"Dadant"	"Dadant"	"Dadant"	"Dadant"	"Dadant"	"Dadant"	"Dadant"	"Dadant"	"Dadant"	"Dadant"	"Dadant"	"Dadant"	"Dadant"	"Dadant"	"Dadant"	"Dadant"	"Dadant"	"Dadant"	"Dadant"	"Dadant"	"Dadant"	"Dadant"	"Dadant"	"Dadant"	"Dadant"	"Dadant"	"Dadant"	"Dadant"	"Dadant"	"Dadant"	"Dadant"	"Dadant"	"Dadant"	"Dadant"	"Dadant"	"Dadant"	"Dadant"	"Dadant"	"Dadant"	"Dadant"	"Dadant"	"Dadant"	"Dadant"	"Dadant"
				FrameType	"Standard brood/deep frame"	"Standard brood/deep frame"	"Standard brood/deep frame"	"Standard brood/deep frame"	"Standard brood/deep frame"	"Standard brood/deep frame"	"Standard brood/deep frame"	"Standard brood/deep frame"	"Standard brood/deep frame"	"Standard brood/deep frame"	"Standard brood/deep frame"	"Standard brood/deep frame"	"Standard brood/deep frame"	"Standard brood/deep frame"	"Standard brood/deep frame"	"Standard brood/deep frame"	"Standard brood/deep frame"	"Standard brood/deep frame"	"Standard brood/deep frame"	"Standard brood/deep frame"	"Standard brood/deep frame"	"Standard brood/deep frame"	"Standard brood/deep frame"	"Standard brood/deep frame"	"Standard brood/deep frame"	"Standard brood/deep frame"	"Standard brood/deep frame"	"Standard brood/deep frame"	"Standard brood/deep frame"	"Standard brood/deep frame"	"Standard brood/deep frame"	"Standard brood/deep frame"	"Standard brood/deep frame"	"Standard brood/deep frame"	"Standard brood/deep frame"	"Standard brood/deep frame"	"Standard brood/deep frame"	"Standard brood/deep frame"	"Standard brood/deep frame"	"Standard brood/deep frame"	"Standard brood/deep frame"	"Standard brood/deep frame"	"Standard brood/deep frame"	"Standard brood/deep frame"	"Standard brood/deep frame"
				exp_input_initial_conditions	true	true	true	true	true	true	true	true	true	true	true	true	true	true	true	true	true	true	true	true	true	true	true	true	true	true	true	true	true	true	true	true	true	true	true	true	true	true	true	true	true	true	true	true	true
				exp_Age-of-Queen	300	300	300	300	300	300	300	300	300	300	300	300	300	300	300	300	300	300	300	300	300	300	300	300	300	300	300	300	300	300	300	300	300	300	300	300	300	300	300	300	300	300	300	300	300
				exp_Max-Age-of-queen	600	600	600	600	600	600	600	600	600	600	600	600	600	600	600	600	600	600	600	600	600	600	600	600	600	600	600	600	600	600	600	600	600	600	600	600	600	600	600	600	600	600	600	600	600
				exp_init_honey	6.8	6.8	6.8	6.8	6.8	6.8	6.8	6.8	6.8	6.8	6.8	6.8	6.8	6.8	6.8	6.8	6.8	6.8	6.8	6.8	6.8	6.8	6.8	6.8	6.8	6.8	6.8	6.8	6.8	6.8	6.8	6.8	6.8	6.8	6.8	6.8	6.8	6.8	6.8	6.8	6.8	6.8	6.8	6.8	6.8
				exp_init_pollen	0.644	0.644	0.644	0.644	0.644	0.644	0.644	0.644	0.644	0.644	0.644	0.644	0.644	0.644	0.644	0.644	0.644	0.644	0.644	0.644	0.644	0.644	0.644	0.644	0.644	0.644	0.644	0.644	0.644	0.644	0.644	0.644	0.644	0.644	0.644	0.644	0.644	0.644	0.644	0.644	0.644	0.644	0.644	0.644	0.644
				exp_init_Ihbees	6438	6438	6438	6438	6438	6438	6438	6438	6438	6438	6438	6438	6438	6438	6438	6438	6438	6438	6438	6438	6438	6438	6438	6438	6438	6438	6438	6438	6438	6438	6438	6438	6438	6438	6438	6438	6438	6438	6438	6438	6438	6438	6438	6438	6438
				exp_init_pupae	13400	13400	13400	13400	13400	13400	13400	13400	13400	13400	13400	13400	13400	13400	13400	13400	13400	13400	13400	13400	13400	13400	13400	13400	13400	13400	13400	13400	13400	13400	13400	13400	13400	13400	13400	13400	13400	13400	13400	13400	13400	13400	13400	13400	13400
				exp_init_pupae_drone	0	0	0	0	0	0	0	0	0	0	0	0	0	0	0	0	0	0	0	0	0	0	0	0	0	0	0	0	0	0	0	0	0	0	0	0	0	0	0	0	0	0	0	0	0
				exp_init_larvae	5800	5800	5800	5800	5800	5800	5800	5800	5800	5800	5800	5800	5800	5800	5800	5800	5800	5800	5800	5800	5800	5800	5800	5800	5800	5800	5800	5800	5800	5800	5800	5800	5800	5800	5800	5800	5800	5800	5800	5800	5800	5800	5800	5800	5800
				exp_init_larvae_drone	0	0	0	0	0	0	0	0	0	0	0	0	0	0	0	0	0	0	0	0	0	0	0	0	0	0	0	0	0	0	0	0	0	0	0	0	0	0	0	0	0	0	0	0	0
				exp_init_eggs	2000	2000	2000	2000	2000	2000	2000	2000	2000	2000	2000	2000	2000	2000	2000	2000	2000	2000	2000	2000	2000	2000	2000	2000	2000	2000	2000	2000	2000	2000	2000	2000	2000	2000	2000	2000	2000	2000	2000	2000	2000	2000	2000	2000	2000
				exp_init_eggs_drone	0	0	0	0	0	0	0	0	0	0	0	0	0	0	0	0	0	0	0	0	0	0	0	0	0	0	0	0	0	0	0	0	0	0	0	0	0	0	0	0	0	0	0	0	0
				Adult_mortality_mode	"BEEHAVE + Stress (Simone-Finstrom 2016)"	"BEEHAVE + Stress (Simone-Finstrom 2016)"	"BEEHAVE + Stress (Simone-Finstrom 2016)"	"BEEHAVE + Stress (Simone-Finstrom 2016)"	"BEEHAVE + Stress (Simone-Finstrom 2016)"	"BEEHAVE + Stress (Simone-Finstrom 2016)"	"BEEHAVE + Stress (Simone-Finstrom 2016)"	"BEEHAVE + Stress (Simone-Finstrom 2016)"	"BEEHAVE + Stress (Simone-Finstrom 2016)"	"BEEHAVE + Stress (Simone-Finstrom 2016)"	"BEEHAVE + Stress (Simone-Finstrom 2016)"	"BEEHAVE + Stress (Simone-Finstrom 2016)"	"BEEHAVE + Stress (Simone-Finstrom 2016)"	"BEEHAVE + Stress (Simone-Finstrom 2016)"	"BEEHAVE + Stress (Simone-Finstrom 2016)"	"BEEHAVE + Stress (Simone-Finstrom 2016)"	"BEEHAVE + Stress (Simone-Finstrom 2016)"	"BEEHAVE + Stress (Simone-Finstrom 2016)"	"BEEHAVE + Stress (Simone-Finstrom 2016)"	"BEEHAVE + Stress (Simone-Finstrom 2016)"	"BEEHAVE + Stress (Simone-Finstrom 2016)"	"BEEHAVE + Stress (Simone-Finstrom 2016)"	"BEEHAVE + Stress (Simone-Finstrom 2016)"	"BEEHAVE + Stress (Simone-Finstrom 2016)"	"BEEHAVE + Stress (Simone-Finstrom 2016)"	"BEEHAVE + Stress (Simone-Finstrom 2016)"	"BEEHAVE + Stress (Simone-Finstrom 2016)"	"BEEHAVE + Stress (Simone-Finstrom 2016)"	"BEEHAVE + Stress (Simone-Finstrom 2016)"	"BEEHAVE + Stress (Simone-Finstrom 2016)"	"BEEHAVE + Stress (Simone-Finstrom 2016)"	"BEEHAVE + Stress (Simone-Finstrom 2016)"	"BEEHAVE + Stress (Simone-Finstrom 2016)"	"BEEHAVE + Stress (Simone-Finstrom 2016)"	"BEEHAVE + Stress (Simone-Finstrom 2016)"	"BEEHAVE + Stress (Simone-Finstrom 2016)"	"BEEHAVE + Stress (Simone-Finstrom 2016)"	"BEEHAVE + Stress (Simone-Finstrom 2016)"	"BEEHAVE + Stress (Simone-Finstrom 2016)"	"BEEHAVE + Stress (Simone-Finstrom 2016)"	"BEEHAVE + Stress (Simone-Finstrom 2016)"	"BEEHAVE + Stress (Simone-Finstrom 2016)"	"BEEHAVE + Stress (Simone-Finstrom 2016)"	"BEEHAVE + Stress (Simone-Finstrom 2016)"	"BEEHAVE + Stress (Simone-Finstrom 2016)"
				exp_Relocation-Day1	212	212	212	212	212	212	212	212	212	212	212	212	212	212	212	212	212	212	212	212	212	212	212	212	212	212	212	212	212	212	212	212	212	212	212	212	212	212	212	212	212	212	212	212	212
				exp_Relocation-Day2	0	0	0	0	0	0	0	0	0	0	0	0	0	0	0	0	0	0	0	0	0	0	0	0	0	0	0	0	0	0	0	0	0	0	0	0	0	0	0	0	0	0	0	0	0
				exp_StressDuration	14	14	14	14	14	14	14	14	14	14	14	14	14	14	14	14	14	14	14	14	14	14	14	14	14	14	14	14	14	14	14	14	14	14	14	14	14	14	14	14	14	14	14	14	14
				exp_feeding-schedule	false	false	false	false	false	false	false	false	false	false	false	false	false	false	false	false	false	false	false	false	false	false	false	false	false	false	false	false	false	false	false	false	false	false	false	false	false	false	false	false	false	false	false	false	false
				exp_feeding-day1	170	170	170	170	170	170	170	170	170	170	170	170	170	170	170	170	170	170	170	170	170	170	170	170	170	170	170	170	170	170	170	170	170	170	170	170	170	170	170	170	170	170	170	170	170
				exp_added-fondant1	10	10	10	10	10	10	10	10	10	10	10	10	10	10	10	10	10	10	10	10	10	10	10	10	10	10	10	10	10	10	10	10	10	10	10	10	10	10	10	10	10	10	10	10	10
				exp_feeding-day2	175	175	175	175	175	175	175	175	175	175	175	175	175	175	175	175	175	175	175	175	175	175	175	175	175	175	175	175	175	175	175	175	175	175	175	175	175	175	175	175	175	175	175	175	175
				exp_added-fondant2	15	15	15	15	15	15	15	15	15	15	15	15	15	15	15	15	15	15	15	15	15	15	15	15	15	15	15	15	15	15	15	15	15	15	15	15	15	15	15	15	15	15	15	15	15
				exp_feeding-day3	180	180	180	180	180	180	180	180	180	180	180	180	180	180	180	180	180	180	180	180	180	180	180	180	180	180	180	180	180	180	180	180	180	180	180	180	180	180	180	180	180	180	180	180	180
				exp_added-fondant3	20	20	20	20	20	20	20	20	20	20	20	20	20	20	20	20	20	20	20	20	20	20	20	20	20	20	20	20	20	20	20	20	20	20	20	20	20	20	20	20	20	20	20	20	20
				exp_feeding-day4	0	0	0	0	0	0	0	0	0	0	0	0	0	0	0	0	0	0	0	0	0	0	0	0	0	0	0	0	0	0	0	0	0	0	0	0	0	0	0	0	0	0	0	0	0
				exp_added-fondant4	0	0	0	0	0	0	0	0	0	0	0	0	0	0	0	0	0	0	0	0	0	0	0	0	0	0	0	0	0	0	0	0	0	0	0	0	0	0	0	0	0	0	0	0	0
				exp_feeding-day5	0	0	0	0	0	0	0	0	0	0	0	0	0	0	0	0	0	0	0	0	0	0	0	0	0	0	0	0	0	0	0	0	0	0	0	0	0	0	0	0	0	0	0	0	0
				exp_added-fondant5	0	0	0	0	0	0	0	0	0	0	0	0	0	0	0	0	0	0	0	0	0	0	0	0	0	0	0	0	0	0	0	0	0	0	0	0	0	0	0	0	0	0	0	0	0
				exp_feeding-day6	0	0	0	0	0	0	0	0	0	0	0	0	0	0	0	0	0	0	0	0	0	0	0	0	0	0	0	0	0	0	0	0	0	0	0	0	0	0	0	0	0	0	0	0	0
				exp_added-fondant6	0	0	0	0	0	0	0	0	0	0	0	0	0	0	0	0	0	0	0	0	0	0	0	0	0	0	0	0	0	0	0	0	0	0	0	0	0	0	0	0	0	0	0	0	0
				exp_feeding-day7	0	0	0	0	0	0	0	0	0	0	0	0	0	0	0	0	0	0	0	0	0	0	0	0	0	0	0	0	0	0	0	0	0	0	0	0	0	0	0	0	0	0	0	0	0
				exp_added-fondant7	0	0	0	0	0	0	0	0	0	0	0	0	0	0	0	0	0	0	0	0	0	0	0	0	0	0	0	0	0	0	0	0	0	0	0	0	0	0	0	0	0	0	0	0	0
				exp_feeding-day8	0	0	0	0	0	0	0	0	0	0	0	0	0	0	0	0	0	0	0	0	0	0	0	0	0	0	0	0	0	0	0	0	0	0	0	0	0	0	0	0	0	0	0	0	0
				exp_added-fondant8	0	0	0	0	0	0	0	0	0	0	0	0	0	0	0	0	0	0	0	0	0	0	0	0	0	0	0	0	0	0	0	0	0	0	0	0	0	0	0	0	0	0	0	0	0
				exp_feeding-day9	0	0	0	0	0	0	0	0	0	0	0	0	0	0	0	0	0	0	0	0	0	0	0	0	0	0	0	0	0	0	0	0	0	0	0	0	0	0	0	0	0	0	0	0	0
				exp_added-fondant9	0	0	0	0	0	0	0	0	0	0	0	0	0	0	0	0	0	0	0	0	0	0	0	0	0	0	0	0	0	0	0	0	0	0	0	0	0	0	0	0	0	0	0	0	0
				exp_Honey-harvest	false	false	false	false	false	false	false	false	false	false	false	false	false	false	false	false	false	false	false	false	false	false	false	false	false	false	false	false	false	false	false	false	false	false	false	false	false	false	false	false	false	false	false	false	false
				exp_harvest-day1	20	20	20	20	20	20	20	20	20	20	20	20	20	20	20	20	20	20	20	20	20	20	20	20	20	20	20	20	20	20	20	20	20	20	20	20	20	20	20	20	20	20	20	20	20
				exp_remaining-honey1	10	10	10	10	10	10	10	10	10	10	10	10	10	10	10	10	10	10	10	10	10	10	10	10	10	10	10	10	10	10	10	10	10	10	10	10	10	10	10	10	10	10	10	10	10
				exp_harvest-day2	21	21	21	21	21	21	21	21	21	21	21	21	21	21	21	21	21	21	21	21	21	21	21	21	21	21	21	21	21	21	21	21	21	21	21	21	21	21	21	21	21	21	21	21	21
				exp_remaining-honey2	3	3	3	3	3	3	3	3	3	3	3	3	3	3	3	3	3	3	3	3	3	3	3	3	3	3	3	3	3	3	3	3	3	3	3	3	3	3	3	3	3	3	3	3	3
				exp_harvest-day3	0	0	0	0	0	0	0	0	0	0	0	0	0	0	0	0	0	0	0	0	0	0	0	0	0	0	0	0	0	0	0	0	0	0	0	0	0	0	0	0	0	0	0	0	0
				exp_remaining-honey3	0	0	0	0	0	0	0	0	0	0	0	0	0	0	0	0	0	0	0	0	0	0	0	0	0	0	0	0	0	0	0	0	0	0	0	0	0	0	0	0	0	0	0	0	0
				exp_harvest-day4	0	0	0	0	0	0	0	0	0	0	0	0	0	0	0	0	0	0	0	0	0	0	0	0	0	0	0	0	0	0	0	0	0	0	0	0	0	0	0	0	0	0	0	0	0
				exp_remaining-honey4	0	0	0	0	0	0	0	0	0	0	0	0	0	0	0	0	0	0	0	0	0	0	0	0	0	0	0	0	0	0	0	0	0	0	0	0	0	0	0	0	0	0	0	0	0
				exp_HoneyNotNegative	true	true	true	true	true	true	true	true	true	true	true	true	true	true	true	true	true	true	true	true	true	true	true	true	true	true	true	true	true	true	true	true	true	true	true	true	true	true	true	true	true	true	true	true	true
				exp-fractionSwarm	0.6	0.6	0.6	0.6	0.6	0.6	0.6	0.6	0.6	0.6	0.6	0.6	0.6	0.6	0.6	0.6	0.6	0.6	0.6	0.6	0.6	0.6	0.6	0.6	0.6	0.6	0.6	0.6	0.6	0.6	0.6	0.6	0.6	0.6	0.6	0.6	0.6	0.6	0.6	0.6	0.6	0.6	0.6	0.6	0.6
				exp-broodSwarmingTH	17000	17000	17000	17000	17000	17000	17000	17000	17000	17000	17000	17000	17000	17000	17000	17000	17000	17000	17000	17000	17000	17000	17000	17000	17000	17000	17000	17000	17000	17000	17000	17000	17000	17000	17000	17000	17000	17000	17000	17000	17000	17000	17000	17000	17000
				ETOX_AppDay	217	217	217	217	217	217	217	217	217	217	217	217	217	217	217	217	217	217	217	217	217	217	217	217	217	217	217	217	217	217	217	217	217	217	217	217	217	217	217	217	217	217	217	217	217
				ETOX_ExposurePeriod	9	9	9	9	9	9	9	9	9	9	9	9	9	9	9	9	9	9	9	9	9	9	9	9	9	9	9	9	9	9	9	9	9	9	9	9	9	9	9	9	9	9	9	9	9
				ETOX_SpinupPhase	0	0	0	0	0	0	0	0	0	0	0	0	0	0	0	0	0	0	0	0	0	0	0	0	0	0	0	0	0	0	0	0	0	0	0	0	0	0	0	0	0	0	0	0	0
				ETOX_ExposurePhase	1	1	1	1	1	1	1	1	1	1	1	1	1	1	1	1	1	1	1	1	1	1	1	1	1	1	1	1	1	1	1	1	1	1	1	1	1	1	1	1	1	1	1	1	1
				ETOX_PPPConcNectar_Red	1320	1320	1320	1320	1320	1320	1320	1320	1320	1320	1320	1320	1320	1320	1320	1320	1320	1320	1320	1320	1320	1320	1320	1320	1320	1320	1320	1320	1320	1320	1320	1320	1320	1320	1320	1320	1320	1320	1320	1320	1320	1320	1320	1320	1320
				ETOX_PPPConcPollen_Red	36200	36200	36200	36200	36200	36200	36200	36200	36200	36200	36200	36200	36200	36200	36200	36200	36200	36200	36200	36200	36200	36200	36200	36200	36200	36200	36200	36200	36200	36200	36200	36200	36200	36200	36200	36200	36200	36200	36200	36200	36200	36200	36200	36200	36200
				ETOX_PPPConcNectar_Green	0	0	0	0	0	0	0	0	0	0	0	0	0	0	0	0	0	0	0	0	0	0	0	0	0	0	0	0	0	0	0	0	0	0	0	0	0	0	0	0	0	0	0	0	0
				ETOX_PPPConcPollen_Green	0	0	0	0	0	0	0	0	0	0	0	0	0	0	0	0	0	0	0	0	0	0	0	0	0	0	0	0	0	0	0	0	0	0	0	0	0	0	0	0	0	0	0	0	0
				ETOX_Fixed_PPPnectar:pollen	false	false	false	false	false	false	false	false	false	false	false	false	false	false	false	false	false	false	false	false	false	false	false	false	false	false	false	false	false	false	false	false	false	false	false	false	false	false	false	false	false	false	false	false	false
				ETOX_N-P-factor	26.9	26.9	26.9	26.9	26.9	26.9	26.9	26.9	26.9	26.9	26.9	26.9	26.9	26.9	26.9	26.9	26.9	26.9	26.9	26.9	26.9	26.9	26.9	26.9	26.9	26.9	26.9	26.9	26.9	26.9	26.9	26.9	26.9	26.9	26.9	26.9	26.9	26.9	26.9	26.9	26.9	26.9	26.9	26.9	26.9
				ETOX_DT50	1000	1000	1000	1000	1000	1000	1000	1000	1000	1000	1000	1000	1000	1000	1000	1000	1000	1000	1000	1000	1000	1000	1000	1000	1000	1000	1000	1000	1000	1000	1000	1000	1000	1000	1000	1000	1000	1000	1000	1000	1000	1000	1000	1000	1000
				ETOX_PPPContact_Red	0.4	0.4	0.4	0.4	0.4	0.4	0.4	0.4	0.4	0.4	0.4	0.4	0.4	0.4	0.4	0.4	0.4	0.4	0.4	0.4	0.4	0.4	0.4	0.4	0.4	0.4	0.4	0.4	0.4	0.4	0.4	0.4	0.4	0.4	0.4	0.4	0.4	0.4	0.4	0.4	0.4	0.4	0.4	0.4	0.4
				ETOX_WaterVolume_Red	10000	10000	10000	10000	10000	10000	10000	10000	10000	10000	10000	10000	10000	10000	10000	10000	10000	10000	10000	10000	10000	10000	10000	10000	10000	10000	10000	10000	10000	10000	10000	10000	10000	10000	10000	10000	10000	10000	10000	10000	10000	10000	10000	10000	10000
				ETOX_WaterConc_Red	0	0	0	0	0	0	0	0	0	0	0	0	0	0	0	0	0	0	0	0	0	0	0	0	0	0	0	0	0	0	0	0	0	0	0	0	0	0	0	0	0	0	0	0	0
				ETOX_PPPContact_Green	0	0	0	0	0	0	0	0	0	0	0	0	0	0	0	0	0	0	0	0	0	0	0	0	0	0	0	0	0	0	0	0	0	0	0	0	0	0	0	0	0	0	0	0	0
				ETOX_WaterVolume_Green	10000	10000	10000	10000	10000	10000	10000	10000	10000	10000	10000	10000	10000	10000	10000	10000	10000	10000	10000	10000	10000	10000	10000	10000	10000	10000	10000	10000	10000	10000	10000	10000	10000	10000	10000	10000	10000	10000	10000	10000	10000	10000	10000	10000	10000
				ETOX_WaterConc_Green	0	0	0	0	0	0	0	0	0	0	0	0	0	0	0	0	0	0	0	0	0	0	0	0	0	0	0	0	0	0	0	0	0	0	0	0	0	0	0	0	0	0	0	0	0
				ETOX_Water_foraging	false	false	false	false	false	false	false	false	false	false	false	false	false	false	false	false	false	false	false	false	false	false	false	false	false	false	false	false	false	false	false	false	false	false	false	false	false	false	false	false	false	false	false	false	false
				ETOX_Forager_Oral_LD50	0.127	0.127	0.127	0.127	0.127	0.127	0.127	0.127	0.127	0.127	0.127	0.127	0.127	0.127	0.127	0.127	0.127	0.127	0.127	0.127	0.127	0.127	0.127	0.127	0.127	0.127	0.127	0.127	0.127	0.127	0.127	0.127	0.127	0.127	0.127	0.127	0.127	0.127	0.127	0.127	0.127	0.127	0.127	0.127	0.127
				ETOX_Forager_Oral_Slope	4.37	4.37	4.37	4.37	4.37	4.37	4.37	4.37	4.37	4.37	4.37	4.37	4.37	4.37	4.37	4.37	4.37	4.37	4.37	4.37	4.37	4.37	4.37	4.37	4.37	4.37	4.37	4.37	4.37	4.37	4.37	4.37	4.37	4.37	4.37	4.37	4.37	4.37	4.37	4.37	4.37	4.37	4.37	4.37	4.37
				ETOX_Forager_contact_LD50	0.169	0.169	0.169	0.169	0.169	0.169	0.169	0.169	0.169	0.169	0.169	0.169	0.169	0.169	0.169	0.169	0.169	0.169	0.169	0.169	0.169	0.169	0.169	0.169	0.169	0.169	0.169	0.169	0.169	0.169	0.169	0.169	0.169	0.169	0.169	0.169	0.169	0.169	0.169	0.169	0.169	0.169	0.169	0.169	0.169
				ETOX_Forager_contact_Slope	16.6	16.6	16.6	16.6	16.6	16.6	16.6	16.6	16.6	16.6	16.6	16.6	16.6	16.6	16.6	16.6	16.6	16.6	16.6	16.6	16.6	16.6	16.6	16.6	16.6	16.6	16.6	16.6	16.6	16.6	16.6	16.6	16.6	16.6	16.6	16.6	16.6	16.6	16.6	16.6	16.6	16.6	16.6	16.6	16.6
				ETOX_Larvae_Oral_LD50	0.24	0.24	0.24	0.24	0.24	0.24	0.24	0.24	0.24	0.24	0.24	0.24	0.24	0.24	0.24	0.24	0.24	0.24	0.24	0.24	0.24	0.24	0.24	0.24	0.24	0.24	0.24	0.24	0.24	0.24	0.24	0.24	0.24	0.24	0.24	0.24	0.24	0.24	0.24	0.24	0.24	0.24	0.24	0.24	0.24
				ETOX_Larvae_Oral_Slope	1.186	1.186	1.186	1.186	1.186	1.186	1.186	1.186	1.186	1.186	1.186	1.186	1.186	1.186	1.186	1.186	1.186	1.186	1.186	1.186	1.186	1.186	1.186	1.186	1.186	1.186	1.186	1.186	1.186	1.186	1.186	1.186	1.186	1.186	1.186	1.186	1.186	1.186	1.186	1.186	1.186	1.186	1.186	1.186	1.186
				ETOX_Forager_ImmediateMortality	false	false	false	false	false	false	false	false	false	false	false	false	false	false	false	false	false	false	false	false	false	false	false	false	false	false	false	false	false	false	false	false	false	false	false	false	false	false	false	false	false	false	false	false	false
				ETOX_RUD	21	21	21	21	21	21	21	21	21	21	21	21	21	21	21	21	21	21	21	21	21	21	21	21	21	21	21	21	21	21	21	21	21	21	21	21	21	21	21	21	21	21	21	21	21
				ETOX_FF_Nursebees_Nectar	1	1	1	1	1	1	1	1	1	1	1	1	1	1	1	1	1	1	1	1	1	1	1	1	1	1	1	1	1	1	1	1	1	1	1	1	1	1	1	1	1	1	1	1	1
				ETOX_FF_Nursebees_Pollen	1	1	1	1	1	1	1	1	1	1	1	1	1	1	1	1	1	1	1	1	1	1	1	1	1	1	1	1	1	1	1	1	1	1	1	1	1	1	1	1	1	1	1	1	1
				ETOX_degradation_honey	false	false	false	false	false	false	false	false	false	false	false	false	false	false	false	false	false	false	false	false	false	false	false	false	false	false	false	false	false	false	false	false	false	false	false	false	false	false	false	false	false	false	false	false	false
				ETOX_DT50_honey	60	60	60	60	60	60	60	60	60	60	60	60	60	60	60	60	60	60	60	60	60	60	60	60	60	60	60	60	60	60	60	60	60	60	60	60	60	60	60	60	60	60	60	60	60
				ETOX_contactexp_oneday	true	true	true	true	true	true	true	true	true	true	true	true	true	true	true	true	true	true	true	true	true	true	true	true	true	true	true	true	true	true	true	true	true	true	true	true	true	true	true	true	true	true	true	true	true
				[reporter]	TotalIHbees + TotalForagers + TotalDroneEggs + TotalEggs + TotalDroneLarvae + TotalLarvae + TotalDronePupae + TotalPupae	TotalIHbees + TotalForagers + TotalDroneEggs + TotalEggs + TotalDroneLarvae + TotalLarvae + TotalDronePupae + TotalPupae	TotalIHbees + TotalForagers + TotalDroneEggs + TotalEggs + TotalDroneLarvae + TotalLarvae + TotalDronePupae + TotalPupae	TotalIHbees + TotalForagers + TotalDroneEggs + TotalEggs + TotalDroneLarvae + TotalLarvae + TotalDronePupae + TotalPupae	TotalIHbees + TotalForagers + TotalDroneEggs + TotalEggs + TotalDroneLarvae + TotalLarvae + TotalDronePupae + TotalPupae	TotalIHbees + TotalForagers + TotalDroneEggs + TotalEggs + TotalDroneLarvae + TotalLarvae + TotalDronePupae + TotalPupae	TotalIHbees + TotalForagers + TotalDroneEggs + TotalEggs + TotalDroneLarvae + TotalLarvae + TotalDronePupae + TotalPupae	TotalIHbees + TotalForagers + TotalDroneEggs + TotalEggs + TotalDroneLarvae + TotalLarvae + TotalDronePupae + TotalPupae	TotalIHbees + TotalForagers + TotalDroneEggs + TotalEggs + TotalDroneLarvae + TotalLarvae + TotalDronePupae + TotalPupae	TotalIHbees + TotalForagers + TotalDroneEggs + TotalEggs + TotalDroneLarvae + TotalLarvae + TotalDronePupae + TotalPupae	TotalIHbees + TotalForagers + TotalDroneEggs + TotalEggs + TotalDroneLarvae + TotalLarvae + TotalDronePupae + TotalPupae	TotalIHbees + TotalForagers + TotalDroneEggs + TotalEggs + TotalDroneLarvae + TotalLarvae + TotalDronePupae + TotalPupae	TotalIHbees + TotalForagers + TotalDroneEggs + TotalEggs + TotalDroneLarvae + TotalLarvae + TotalDronePupae + TotalPupae	TotalIHbees + TotalForagers + TotalDroneEggs + TotalEggs + TotalDroneLarvae + TotalLarvae + TotalDronePupae + TotalPupae	TotalIHbees + TotalForagers + TotalDroneEggs + TotalEggs + TotalDroneLarvae + TotalLarvae + TotalDronePupae + TotalPupae	TotalIHbees + TotalForagers + TotalDroneEggs + TotalEggs + TotalDroneLarvae + TotalLarvae + TotalDronePupae + TotalPupae	TotalIHbees + TotalForagers + TotalDroneEggs + TotalEggs + TotalDroneLarvae + TotalLarvae + TotalDronePupae + TotalPupae	TotalIHbees + TotalForagers + TotalDroneEggs + TotalEggs + TotalDroneLarvae + TotalLarvae + TotalDronePupae + TotalPupae	TotalIHbees + TotalForagers + TotalDroneEggs + TotalEggs + TotalDroneLarvae + TotalLarvae + TotalDronePupae + TotalPupae	TotalIHbees + TotalForagers + TotalDroneEggs + TotalEggs + TotalDroneLarvae + TotalLarvae + TotalDronePupae + TotalPupae	TotalIHbees + TotalForagers + TotalDroneEggs + TotalEggs + TotalDroneLarvae + TotalLarvae + TotalDronePupae + TotalPupae	TotalIHbees + TotalForagers + TotalDroneEggs + TotalEggs + TotalDroneLarvae + TotalLarvae + TotalDronePupae + TotalPupae	TotalIHbees + TotalForagers + TotalDroneEggs + TotalEggs + TotalDroneLarvae + TotalLarvae + TotalDronePupae + TotalPupae	TotalIHbees + TotalForagers + TotalDroneEggs + TotalEggs + TotalDroneLarvae + TotalLarvae + TotalDronePupae + TotalPupae	TotalIHbees + TotalForagers + TotalDroneEggs + TotalEggs + TotalDroneLarvae + TotalLarvae + TotalDronePupae + TotalPupae	TotalIHbees + TotalForagers + TotalDroneEggs + TotalEggs + TotalDroneLarvae + TotalLarvae + TotalDronePupae + TotalPupae	TotalIHbees + TotalForagers + TotalDroneEggs + TotalEggs + TotalDroneLarvae + TotalLarvae + TotalDronePupae + TotalPupae	TotalIHbees + TotalForagers + TotalDroneEggs + TotalEggs + TotalDroneLarvae + TotalLarvae + TotalDronePupae + TotalPupae	TotalIHbees + TotalForagers + TotalDroneEggs + TotalEggs + TotalDroneLarvae + TotalLarvae + TotalDronePupae + TotalPupae	TotalIHbees + TotalForagers + TotalDroneEggs + TotalEggs + TotalDroneLarvae + TotalLarvae + TotalDronePupae + TotalPupae	TotalIHbees + TotalForagers + TotalDroneEggs + TotalEggs + TotalDroneLarvae + TotalLarvae + TotalDronePupae + TotalPupae	TotalIHbees + TotalForagers + TotalDroneEggs + TotalEggs + TotalDroneLarvae + TotalLarvae + TotalDronePupae + TotalPupae	TotalIHbees + TotalForagers + TotalDroneEggs + TotalEggs + TotalDroneLarvae + TotalLarvae + TotalDronePupae + TotalPupae	TotalIHbees + TotalForagers + TotalDroneEggs + TotalEggs + TotalDroneLarvae + TotalLarvae + TotalDronePupae + TotalPupae	TotalIHbees + TotalForagers + TotalDroneEggs + TotalEggs + TotalDroneLarvae + TotalLarvae + TotalDronePupae + TotalPupae	TotalIHbees + TotalForagers + TotalDroneEggs + TotalEggs + TotalDroneLarvae + TotalLarvae + TotalDronePupae + TotalPupae	TotalIHbees + TotalForagers + TotalDroneEggs + TotalEggs + TotalDroneLarvae + TotalLarvae + TotalDronePupae + TotalPupae	TotalIHbees + TotalForagers + TotalDroneEggs + TotalEggs + TotalDroneLarvae + TotalLarvae + TotalDronePupae + TotalPupae	TotalIHbees + TotalForagers + TotalDroneEggs + TotalEggs + TotalDroneLarvae + TotalLarvae + TotalDronePupae + TotalPupae	TotalIHbees + TotalForagers + TotalDroneEggs + TotalEggs + TotalDroneLarvae + TotalLarvae + TotalDronePupae + TotalPupae	TotalIHbees + TotalForagers + TotalDroneEggs + TotalEggs + TotalDroneLarvae + TotalLarvae + TotalDronePupae + TotalPupae	TotalIHbees + TotalForagers + TotalDroneEggs + TotalEggs + TotalDroneLarvae + TotalLarvae + TotalDronePupae + TotalPupae	TotalIHbees + TotalForagers + TotalDroneEggs + TotalEggs + TotalDroneLarvae + TotalLarvae + TotalDronePupae + TotalPupae	TotalIHbees + TotalForagers + TotalDroneEggs + TotalEggs + TotalDroneLarvae + TotalLarvae + TotalDronePupae + TotalPupae	TotalIHbees + TotalForagers + TotalDroneEggs + TotalEggs + TotalDroneLarvae + TotalLarvae + TotalDronePupae + TotalPupae
				[final]	2032	1396	732	1819	2796	812	1529	1297	2739	2164	2531	1560	1217	1833	1990	2384	1532	1368	912	1457	1016	2029	1556	1115	1658	905	927	1431	2186	2799	2884	1679	1559	1264	1723	2175	2116	2724	1729	1822	1100	907	3022	850	2049
				[min]	327	321	262	323	455	472	223	1265	355	648	709	460	335	403	320	205	245	476	385	45	1012	292	357	105	1104	498	526	223	995	837	1037	532	429	308	156	518	533	864	534	225	406	127	476	778	390
				[max]	27620	27620	27620	27620	27620	27620	27620	27620	27620	27721	27620	27620	27620	27620	27620	27620	27620	27620	27620	27620	27620	27620	27620	27620	27620	27620	27620	27620	27620	27620	27620	27620	27620	27620	27620	27635	27620	27620	27620	27620	27620	27620	27620	27620	27620
				[mean]	3433.11	2795.49	3090.55	3490.55	3696.52	3108.05	3226.85	4759.73	4458.25	3547.33	5455.36	3109.11	3051.71	3503.29	3965.1	3166.24	3871.43	2941.73	3292.33	2772.52	4146.7	3400.92	3401.79	2982.98	4758.35	3378.28	3063.81	3231.61	5451.38	5844.2	5693.35	3474.14	3385.13	3405.71	3112.98	3262.94	3001.35	4681.47	4006	3413.1	2955.41	3088.26	5071.89	4441.27	3232.15
				[steps]	365	365	365	365	365	365	365	365	365	365	365	365	365	365	365	365	365	365	365	365	365	365	365	365	365	365	365	365	365	365	365	365	365	365	365	365	365	365	365	365	365	365	365	365	365
Day	Mean	min	max	[all run data]	TotalIHbees + TotalForagers + TotalDroneEggs + TotalEggs + TotalDroneLarvae + TotalLarvae + TotalDronePupae + TotalPupae	TotalIHbees + TotalForagers + TotalDroneEggs + TotalEggs + TotalDroneLarvae + TotalLarvae + TotalDronePupae + TotalPupae	TotalIHbees + TotalForagers + TotalDroneEggs + TotalEggs + TotalDroneLarvae + TotalLarvae + TotalDronePupae + TotalPupae	TotalIHbees + TotalForagers + TotalDroneEggs + TotalEggs + TotalDroneLarvae + TotalLarvae + TotalDronePupae + TotalPupae	TotalIHbees + TotalForagers + TotalDroneEggs + TotalEggs + TotalDroneLarvae + TotalLarvae + TotalDronePupae + TotalPupae	TotalIHbees + TotalForagers + TotalDroneEggs + TotalEggs + TotalDroneLarvae + TotalLarvae + TotalDronePupae + TotalPupae	TotalIHbees + TotalForagers + TotalDroneEggs + TotalEggs + TotalDroneLarvae + TotalLarvae + TotalDronePupae + TotalPupae	TotalIHbees + TotalForagers + TotalDroneEggs + TotalEggs + TotalDroneLarvae + TotalLarvae + TotalDronePupae + TotalPupae	TotalIHbees + TotalForagers + TotalDroneEggs + TotalEggs + TotalDroneLarvae + TotalLarvae + TotalDronePupae + TotalPupae	TotalIHbees + TotalForagers + TotalDroneEggs + TotalEggs + TotalDroneLarvae + TotalLarvae + TotalDronePupae + TotalPupae	TotalIHbees + TotalForagers + TotalDroneEggs + TotalEggs + TotalDroneLarvae + TotalLarvae + TotalDronePupae + TotalPupae	TotalIHbees + TotalForagers + TotalDroneEggs + TotalEggs + TotalDroneLarvae + TotalLarvae + TotalDronePupae + TotalPupae	TotalIHbees + TotalForagers + TotalDroneEggs + TotalEggs + TotalDroneLarvae + TotalLarvae + TotalDronePupae + TotalPupae	TotalIHbees + TotalForagers + TotalDroneEggs + TotalEggs + TotalDroneLarvae + TotalLarvae + TotalDronePupae + TotalPupae	TotalIHbees + TotalForagers + TotalDroneEggs + TotalEggs + TotalDroneLarvae + TotalLarvae + TotalDronePupae + TotalPupae	TotalIHbees + TotalForagers + TotalDroneEggs + TotalEggs + TotalDroneLarvae + TotalLarvae + TotalDronePupae + TotalPupae	TotalIHbees + TotalForagers + TotalDroneEggs + TotalEggs + TotalDroneLarvae + TotalLarvae + TotalDronePupae + TotalPupae	TotalIHbees + TotalForagers + TotalDroneEggs + TotalEggs + TotalDroneLarvae + TotalLarvae + TotalDronePupae + TotalPupae	TotalIHbees + TotalForagers + TotalDroneEggs + TotalEggs + TotalDroneLarvae + TotalLarvae + TotalDronePupae + TotalPupae	TotalIHbees + TotalForagers + TotalDroneEggs + TotalEggs + TotalDroneLarvae + TotalLarvae + TotalDronePupae + TotalPupae	TotalIHbees + TotalForagers + TotalDroneEggs + TotalEggs + TotalDroneLarvae + TotalLarvae + TotalDronePupae + TotalPupae	TotalIHbees + TotalForagers + TotalDroneEggs + TotalEggs + TotalDroneLarvae + TotalLarvae + TotalDronePupae + TotalPupae	TotalIHbees + TotalForagers + TotalDroneEggs + TotalEggs + TotalDroneLarvae + TotalLarvae + TotalDronePupae + TotalPupae	TotalIHbees + TotalForagers + TotalDroneEggs + TotalEggs + TotalDroneLarvae + TotalLarvae + TotalDronePupae + TotalPupae	TotalIHbees + TotalForagers + TotalDroneEggs + TotalEggs + TotalDroneLarvae + TotalLarvae + TotalDronePupae + TotalPupae	TotalIHbees + TotalForagers + TotalDroneEggs + TotalEggs + TotalDroneLarvae + TotalLarvae + TotalDronePupae + TotalPupae	TotalIHbees + TotalForagers + TotalDroneEggs + TotalEggs + TotalDroneLarvae + TotalLarvae + TotalDronePupae + TotalPupae	TotalIHbees + TotalForagers + TotalDroneEggs + TotalEggs + TotalDroneLarvae + TotalLarvae + TotalDronePupae + TotalPupae	TotalIHbees + TotalForagers + TotalDroneEggs + TotalEggs + TotalDroneLarvae + TotalLarvae + TotalDronePupae + TotalPupae	TotalIHbees + TotalForagers + TotalDroneEggs + TotalEggs + TotalDroneLarvae + TotalLarvae + TotalDronePupae + TotalPupae	TotalIHbees + TotalForagers + TotalDroneEggs + TotalEggs + TotalDroneLarvae + TotalLarvae + TotalDronePupae + TotalPupae	TotalIHbees + TotalForagers + TotalDroneEggs + TotalEggs + TotalDroneLarvae + TotalLarvae + TotalDronePupae + TotalPupae	TotalIHbees + TotalForagers + TotalDroneEggs + TotalEggs + TotalDroneLarvae + TotalLarvae + TotalDronePupae + TotalPupae	TotalIHbees + TotalForagers + TotalDroneEggs + TotalEggs + TotalDroneLarvae + TotalLarvae + TotalDronePupae + TotalPupae	TotalIHbees + TotalForagers + TotalDroneEggs + TotalEggs + TotalDroneLarvae + TotalLarvae + TotalDronePupae + TotalPupae	TotalIHbees + TotalForagers + TotalDroneEggs + TotalEggs + TotalDroneLarvae + TotalLarvae + TotalDronePupae + TotalPupae	TotalIHbees + TotalForagers + TotalDroneEggs + TotalEggs + TotalDroneLarvae + TotalLarvae + TotalDronePupae + TotalPupae	TotalIHbees + TotalForagers + TotalDroneEggs + TotalEggs + TotalDroneLarvae + TotalLarvae + TotalDronePupae + TotalPupae	TotalIHbees + TotalForagers + TotalDroneEggs + TotalEggs + TotalDroneLarvae + TotalLarvae + TotalDronePupae + TotalPupae	TotalIHbees + TotalForagers + TotalDroneEggs + TotalEggs + TotalDroneLarvae + TotalLarvae + TotalDronePupae + TotalPupae	TotalIHbees + TotalForagers + TotalDroneEggs + TotalEggs + TotalDroneLarvae + TotalLarvae + TotalDronePupae + TotalPupae	TotalIHbees + TotalForagers + TotalDroneEggs + TotalEggs + TotalDroneLarvae + TotalLarvae + TotalDronePupae + TotalPupae	TotalIHbees + TotalForagers + TotalDroneEggs + TotalEggs + TotalDroneLarvae + TotalLarvae + TotalDronePupae + TotalPupae	TotalIHbees + TotalForagers + TotalDroneEggs + TotalEggs + TotalDroneLarvae + TotalLarvae + TotalDronePupae + TotalPupae	TotalIHbees + TotalForagers + TotalDroneEggs + TotalEggs + TotalDroneLarvae + TotalLarvae + TotalDronePupae + TotalPupae
0	27620	27620	27620		27620	27620	27620	27620	27620	27620	27620	27620	27620	27620	27620	27620	27620	27620	27620	27620	27620	27620	27620	27620	27620	27620	27620	27620	27620	27620	27620	27620	27620	27620	27620	27620	27620	27620	27620	27620	27620	27620	27620	27620	27620	27620	27620	27620	27620
1	27208.4	26618	27733		27409	27223	27238	27220	27514	27522	27544	27324	27513	27721	27229	27520	27346	27312	27205	27230	27134	27027	27348	27426	27223	27514	26937	26624	26917	26920	26936	27428	26834	27335	27418	27027	27128	27198	27207	27635	27125	26830	26818	26922	26826	27313	26833	27522	26886
2	17206.7	16292	18105		17338	17402	17368	17226	17840	17701	17811	17053	17907	18105	17360	17719	16980	17230	17436	16913	17167	16985	17618	17399	17340	17397	16792	16292	16977	16746	16928	17474	16428	17503	17632	16590	17299	17044	17246	17962	17157	16704	16647	17037	16457	17170	16884	18015	16613
3	17365.5	16363	18388		17313	17376	17459	17302	18308	17680	17899	17231	17994	17997	17438	17099	17272	17697	17503	17094	17150	17054	17709	17377	17723	17482	17166	16675	17056	17218	17218	17473	16702	17989	17926	16673	17685	17426	17725	17441	17444	16883	16834	17110	16841	17157	17369	18202	16811
4	17548	16789	18400		17535	17180	17570	17595	18233	17895	18127	17629	17912	17920	17257	16994	17381	17986	17715	17504	17452	17165	18020	17376	17842	17882	17497	17191	17158	17400	17317	17795	16906	17886	18130	16974	17788	17632	17822	17345	17654	17387	17160	17028	17155	17149	17299	18400	17112
5	16843.2	16405	18055		16859	16712	16815	16738	16881	16934	16966	16851	16955	17033	16775	17237	17304	16823	16744	16714	16700	16602	16861	16826	16783	16916	16626	16521	16576	16540	16574	16937	16555	16838	16870	16609	16733	16682	16747	16973	17597	16529	16489	16573	17400	16790	16556	16934	16542
6	16740.8	13901	18052		17212	17054	16070	15983	17226	16191	16141	17230	17283	16268	16021	17296	17576	17177	17091	17075	15927	16981	17221	16076	15994	17285	15822	16787	16962	16911	16941	17298	16891	17198	17251	16972	17081	17064	17101	17328	17867	16938	16867	15859	17265	17163	16927	17309	16893
7	16738.9	13545	17810		17535	17376	16390	16303	16375	13545	15318	17477	17569	15404	16371	17630	17514	17452	17394	17411	16263	14307	17498	16426	16274	16508	16172	17076	17301	17189	16063	17562	17215	17482	17507	17273	17370	16156	16192	17630	17693	17263	17188	16216	17366	16366	16122	17584	17223
8	16894.6	13629	18054		17805	17639	16661	16614	15546	13863	15638	17716	17828	15725	16642	17889	17798	17705	17671	17683	16556	14588	17779	16713	16554	16801	16462	17332	17555	17454	16349	17851	17441	17737	17788	17534	16473	15317	15380	17850	17770	17520	17439	16497	17519	16673	16416	17767	17463
9	17102.3	13906	18176		18032	17846	16889	16831	15788	14135	15909	17913	18053	15990	16895	18071	18028	17913	17906	17894	16802	14819	17985	16915	16793	17028	16689	17510	17756	17640	16584	18058	17658	17935	18001	17761	16718	15562	15646	18055	17881	17722	17657	16716	17642	16900	16635	16880	17691
10	17265.8	14137	18327		18205	18013	17114	17013	15969	14360	16131	18061	18219	16208	17050	18225	18200	18075	18089	18041	16959	15054	18138	17112	16958	17199	16877	17694	17930	17786	16795	18211	17837	18117	18127	17929	16904	15790	15855	18188	17927	17871	17802	16900	17833	17097	16798	17063	17864
11	17338.8	14313	18464		18299	18152	17233	17120	16101	14498	16280	18176	18361	16371	17194	18365	18308	18214	18234	18136	17069	15167	18253	17247	17128	17332	17034	16043	18041	17918	16927	18329	17915	18216	18209	18034	17028	15944	16009	18301	18028	17971	17941	17031	17949	17232	16918	17164	18003
12	17159.8	14438	18537		18377	16717	17324	17261	16232	14623	16372	18238	18408	16509	17287	17154	16081	18273	18315	18201	17181	15296	18319	17316	17224	17433	17151	14540	18087	17997	17032	18393	17987	18259	18261	18140	17134	16090	16122	18394	16621	18025	18027	17098	16439	17320	17028	17256	18093
13	16234.6	12703	18537		16690	13461	15737	17318	16354	14745	16468	16710	18451	16586	17326	13595	14254	16839	18307	16829	17262	15415	16968	16093	16961	17490	16456	13051	16456	16778	16177	16562	18054	18326	18329	16497	17164	16176	16227	16647	13367	16320	16756	15607	13268	15633	17118	16228	16595
14	14757.8	11607	18069		13143	11976	13427	16884	15989	14788	16566	14144	17757	16602	16385	12235	13250	14283	17732	14346	17032	15496	14965	13154	13721	17054	12899	12218	12866	14366	12087	13683	17550	17915	17712	14586	16533	16208	16256	13621	11909	12739	13174	12642	11920	12128	16879	13704	12709
15	14440.1	10260	18093		12861	11547	12733	16851	15567	14923	16554	13937	17335	16518	16456	11612	12920	13796	17514	13655	16614	15700	14810	12610	12965	16836	12222	11902	12665	13660	11716	13590	17201	18093	17587	14445	16311	16149	15896	13115	11147	12748	12784	12157	11379	11856	16844	13098	12288
16	14225.2	9039	18032		12721	10939	12348	16906	15733	14996	16285	13886	17388	16200	16539	11006	11737	13673	17274	13321	16553	15807	14732	12278	12883	17035	11901	11651	12601	13348	11578	13554	16757	18032	17555	14294	16273	15911	15275	12913	9768	12754	12511	12139	10787	11638	16387	12833	12276
17	14067.9	8726	17955		12699	10358	12131	16732	15801	15008	15940	13544	17326	15915	16397	9719	11560	13635	16996	13131	16499	15858	14744	12193	12862	16748	11857	11520	12739	13252	11453	13569	16889	17955	17691	14199	16044	15835	15195	12850	9280	12747	12382	12067	10263	11622	16420	12473	12156
18	13990.3	8616	17792		12643	10165	12018	16653	15777	14979	15934	13535	17331	15299	16622	9569	11474	13499	17120	13060	16515	15856	14932	12114	12701	16194	11822	11420	12852	13171	11224	13559	16920	17792	17736	14301	16039	15821	14993	12693	9074	12790	12351	11939	10056	11449	16555	12428	12122
19	13944.6	8487	17937		12557	10004	11920	16365	15805	14953	15497	13411	17532	15076	16530	9415	11360	13395	17322	12991	16535	15855	15067	12024	12542	16197	11753	11307	12973	12971	11102	13696	16926	17607	17937	14410	16074	15382	14853	12538	8868	12897	12209	11945	9859	11373	16358	12375	12069
20	13870	8373	17829		12405	9835	11823	16469	15481	14934	15255	13412	17743	14953	16638	9270	11237	13410	17415	12812	16529	15829	15156	11838	12244	15980	11456	11256	13112	12927	11047	13766	17062	17800	17829	14460	15959	15364	14432	12344	8708	12829	12167	11802	9727	11292	16343	12237	11994
21	13830	8239	18002		12360	9689	11713	16669	15420	14933	15145	13338	17609	14853	16810	9082	11121	13297	17593	12746	16507	15815	15202	11775	12210	15849	11266	11435	13290	12861	10973	13776	17115	17780	18002	14477	15516	15153	14320	12266	8533	12966	12039	11755	9543	11192	16439	12195	11913
22	13780.4	8125	18160		12412	9554	11606	16841	15188	14926	14936	13225	17777	14439	16882	8919	10997	13216	17560	12679	16656	15800	15236	11692	12060	15830	11205	11184	13440	12729	10886	13778	17028	17953	18160	14533	15484	15038	14312	12160	8392	13107	12017	11721	9355	11095	16610	12054	11819
23	13731.2	8010	18225		12455	9301	11499	16898	14958	14895	14724	13226	17752	14302	16943	8677	10878	13153	17658	12643	16807	15786	15229	11662	12019	15821	11229	11196	13505	12716	10784	13665	16892	18104	18225	14558	15358	14814	14191	12057	8240	13104	12004	11591	9086	10951	16773	11988	11692
24	13664.1	7911	18234		12463	9358	11295	16945	14851	14853	14698	13177	17790	14260	17087	8603	10562	13181	17488	12540	16748	15752	15117	11599	12093	15590	11238	10887	13654	12693	10703	13362	16747	18234	18150	14565	15333	14568	14147	11937	8073	13176	11986	11641	9249	11093	16826	11945	11596
25	13536.9	7637	18354		12358	8885	11186	16906	14630	14795	14452	13247	17571	14000	16713	8392	10355	13168	17077	12656	16885	15502	15103	11514	12148	15257	11240	10727	13753	12764	10733	13068	16283	18354	17963	14154	15214	14507	13984	11810	7637	13210	11940	11717	9069	11193	16570	11885	11579
26	13277.2	7667	18386		12420	8066	11090	16433	14389	14335	14299	13304	17024	13639	15928	8159	10325	13147	16730	12741	16395	15341	14795	11444	12144	15100	11257	10360	13808	12672	10829	12668	16032	18386	17587	14047	14586	13942	13626	11604	7667	13029	11995	11728	8746	11158	16298	11829	11326
27	12947.7	7508	17879		12306	7924	10789	16095	14013	13986	13840	13361	16636	13289	15344	7774	9959	12990	16076	12206	16099	14780	14264	10847	12139	14652	11289	9982	13633	12739	10796	12149	15473	17879	17388	13518	14039	13296	13166	11574	7657	12926	12044	11826	8685	10984	15505	11663	10953
28	12547.6	7228	17571		12183	7754	10685	15432	13145	13746	13379	12901	15743	12649	15053	7579	9394	12355	15522	12151	15610	13941	13762	10913	11851	14196	11122	9987	13265	12705	10643	11226	15072	17571	17284	13025	13579	12556	12828	11127	7228	12452	11751	11787	8199	10521	15110	11558	10566
29	12086.7	6981	17243		11838	7156	10465	14867	12682	13309	12722	12488	15734	11808	14947	6981	8398	12199	14722	11684	15298	13198	13038	10549	11048	13668	10998	9380	12868	12038	10369	10582	14651	17243	17155	12499	13041	12007	12383	10665	7071	12245	11348	11624	7995	10240	14910	10946	9767
30	11616.7	6445	17216		11570	6445	10322	14022	12335	12665	11882	11698	15821	11669	14446	6665	7895	12041	14111	11103	14492	11755	12403	9986	11152	12941	10863	8860	12464	11770	10197	10237	14236	17112	17216	11676	12609	11563	12139	10082	6675	11954	11045	10846	7280	9645	14289	9834	9178
31	11181.5	6229	17066		10988	6425	9863	13599	11891	12215	11247	11293	15787	11020	14526	6456	7596	11755	13792	10812	13782	11523	11765	9199	11145	12003	10703	8341	12359	11288	9801	10008	14217	16867	17066	10944	11983	11017	11195	9499	6262	11864	11149	10666	6866	9059	14277	9527	8977
32	10747.5	5910	16833		10805	6111	9489	13080	11067	11468	10508	11377	15331	10680	14100	6357	6895	11358	13460	10426	13363	10787	10933	8808	10925	11767	10631	7912	12045	10707	9609	9380	14169	16833	16720	10117	11258	10175	10655	8908	5939	11548	11045	10277	6455	8558	14350	9123	8381
33	10353.3	5430	16692		10312	5769	9103	12752	10728	10646	9879	11445	14952	10351	13673	6016	6587	10964	12907	9928	12946	10350	10612	7908	10709	10927	9942	7584	12120	10219	9206	9099	13933	16689	16692	9485	10829	9739	10221	8209	5430	11631	10919	10274	5817	8245	14011	8993	8178
34	10022.2	5293	16630		9711	5405	8402	12311	10191	10212	9347	11226	14757	9823	13739	5620	6343	10662	12270	9234	12618	9719	10097	7403	10778	10388	9840	6920	12075	9823	8806	8445	13797	16630	16348	8616	10388	9409	9795	7902	5293	11696	10692	9872	5920	7732	13955	9065	7873
35	9688.3	5041	16188		9399	5383	7914	11865	9847	9775	9358	10985	14248	9091	13701	5414	6037	9844	11937	8812	12479	9288	9800	7197	10652	9855	9340	6579	11838	9309	8486	8411	13741	15985	16188	8571	9646	8911	9364	7598	5087	11261	10564	9468	5618	7424	13808	9135	7849
36	9324.38	4977	15613		8878	5474	7518	10713	9418	8854	8773	10656	13428	8992	13748	5305	6023	9528	11688	8302	12321	8995	9328	6794	10419	9132	9032	5771	10988	9005	8175	7897	13790	15613	15421	8249	9234	8526	8661	7090	4977	10921	10034	9056	5412	7265	13444	9191	7780
37	8998.63	4770	14846		8465	5262	7224	10176	9217	8447	8572	10025	13099	8506	13671	5244	5885	9220	11353	8085	11467	8407	8873	6538	10081	8923	8918	5649	10641	8791	8223	7756	13427	14846	14351	7930	8450	7817	8376	6927	4770	10567	9588	8642	5350	7034	13479	8947	7650
38	8672.28	4644	14483		8093	4839	7174	9639	8732	8062	7865	9485	12685	8039	13399	5027	5712	9010	11018	7916	11222	7633	8498	6311	10138	8642	8510	5223	10389	8026	7898	7398	13162	14483	13881	7688	8283	7443	8305	6696	4644	10425	9344	7974	4936	6712	12410	9011	7525
39	8355.59	4454	13893		7958	4454	7146	9230	8651	7496	7575	9536	12364	7892	13137	4683	5196	8533	10471	7780	10776	7001	7602	6078	9596	8370	8341	4996	9745	7695	7853	7124	12504	13893	13508	7625	7738	7301	8159	6365	4720	10471	9285	8041	4481	6682	11936	9067	7374
40	8022.94	4134	13609		7622	4320	7000	8541	8352	7567	7283	9594	12246	7632	12765	4642	4960	8081	9936	7746	10113	6458	7407	6047	9343	7724	8004	4656	9786	7062	7586	6724	11646	13609	13045	7656	7393	7256	7408	6028	4235	10212	9137	7899	4134	6649	11462	8712	7108
41	7671.92	3861	13137		7286	4370	6732	7875	7952	6231	6490	9625	12026	7575	12191	4566	4894	7950	9600	7404	9842	5805	6607	5601	8780	7571	7863	4418	9625	7021	7387	6533	11180	13137	12279	7066	7244	6605	6744	5793	4014	9655	8682	7557	3861	6381	10890	8654	6818
42	7387.69	3618	12474		7132	4332	6542	7630	7344	5982	6132	9558	11702	7108	11620	4321	4451	7592	9386	7259	9663	5440	6408	5558	8715	7412	7713	4366	9564	7058	6869	6032	11119	12474	11695	6879	7081	6026	6375	5551	3969	9692	8729	7298	3618	6393	10619	8705	6612
43	7038.55	3572	11789		6860	3985	6131	7281	6838	4812	6076	8989	11179	6124	11335	4076	4204	6928	8996	6993	9688	5264	5811	5084	8453	6541	7443	4093	9092	6973	6352	5833	11133	11789	11714	6383	6910	5453	6095	5282	3919	9629	8269	6913	3572	6292	10243	8247	6600
44	6778.47	3453	11807		6278	4036	6019	6714	6372	4130	5731	9027	10960	5732	11059	3831	4159	6755	8307	6811	9604	5074	5352	4685	8079	6063	7362	4103	9126	6673	6288	5381	10864	11807	11430	6186	6228	5168	5804	5189	3474	9656	8100	6913	3521	6077	10248	8295	6589
45	6476.97	3166	11824		6082	3581	5855	6253	6123	3969	5464	9052	10241	5544	10779	3678	3804	6063	7426	6418	9427	4776	4902	4487	8100	5781	7162	3846	9160	6170	5933	5116	10883	11824	10953	5919	5938	4678	5305	4691	3225	9283	7634	6510	3166	5673	10269	8334	6127
46	6207.4	3004	11834		5673	3514	5298	5875	5870	3717	5104	8678	9917	5092	10796	3517	3841	5762	6268	5921	9044	4416	4537	4131	7830	5588	7058	3882	9182	5966	5766	4948	10895	11834	10966	5762	5335	4421	5011	4632	3066	8309	7667	6106	3004	5402	10175	8373	5563
47	5971.71	3036	11646		5502	3249	5041	5390	5413	3450	5035	8606	9599	4633	10800	3255	3575	5555	5703	5553	8661	4255	4477	3871	7752	5431	6251	3714	9199	5703	5406	4788	10902	11646	10976	5385	5073	4258	3954	4468	3106	8325	7287	5835	3036	5439	10179	8304	5301
48	5748.43	3057	11346		5329	3276	4980	5295	4550	3389	4554	8639	8677	4478	10805	3193	3513	5083	4845	5191	8683	4096	4407	3708	7469	5264	5779	3550	9119	5329	5037	4825	10208	11346	10980	5209	4812	4196	3791	3995	3143	8343	7106	5569	3073	5070	10180	8329	4837
49	5543.26	2889	10834		5259	3090	4509	5027	4281	3324	4594	8456	8095	4216	10820	3128	3439	4813	4485	5023	8595	4037	4335	3730	7285	5001	5509	3573	8834	5159	4859	4453	10227	10834	10692	5124	4448	3923	3525	3726	3178	8256	7026	5592	2903	4702	10186	8052	4562
50	5340.13	2825	10735		4882	3120	4142	4757	4209	3254	4524	7971	7918	4143	10233	3058	3461	4540	3920	4844	8309	3865	4265	3765	7006	4630	5443	3600	8433	5084	4787	4475	10232	10735	10497	5041	4477	3651	3361	3753	3212	8270	7038	5222	2833	4728	9988	7678	4488
51	5159.82	2657	10731		4597	3148	3369	4777	3843	3182	4456	7792	7446	3971	9932	3080	3385	4364	3755	4871	8229	3799	4193	3678	6814	4359	5166	3531	8442	5103	4509	4507	10235	10731	10492	5062	4407	3679	3193	3676	2947	8276	6756	4951	2764	4557	9488	7699	4015
52	4986.91	2581	10719		4510	3170	3198	4701	3672	3011	4483	7799	6865	3793	9922	3107	3203	4286	3184	4584	8142	3515	4221	3409	6722	4287	4481	3551	8449	4829	4030	4430	10248	10719	10494	4882	4326	3603	3011	3489	2971	8184	6666	4676	2795	4381	9186	7717	3931
53	4823.14	2474	10518		4328	3187	3122	4528	3699	2943	4211	7807	5689	3521	9930	3124	3132	3904	3009	4294	7755	3431	4141	3433	6740	4008	4398	3474	8456	4646	3752	4453	9840	10518	10499	4798	4047	3629	2933	3309	3000	7786	6177	4492	2718	3994	9192	7730	3757
54	4671.09	2433	10522		4244	2906	2845	4038	3126	2764	3834	7823	5508	3346	9737	3042	3149	3824	3033	4212	7458	3347	4058	3352	6451	3833	4412	3489	8259	4361	3769	4369	9846	10522	10503	4817	3766	3454	2956	3325	2913	7591	6093	4502	2741	4013	9097	7448	3378
55	4546.02	2353	10401		4160	2929	2760	4058	3142	2577	3253	7738	5429	3367	9735	3055	3172	3843	2950	4227	7260	3165	3970	3268	6357	3556	3928	3503	8054	4281	3685	4187	9749	10329	10401	4820	3580	3478	2975	3244	2814	7597	6100	4415	2763	4031	8900	7371	3192
56	4449.05	2169	10401		4079	2845	2781	3976	2863	2494	2970	7249	5242	3385	9640	3078	3186	3857	2876	4148	7166	3184	3789	3285	6272	3470	3851	3515	8049	4200	3507	4107	9759	10331	10401	4840	3394	3290	2687	3166	2727	7596	6002	4230	2777	4043	8696	7378	3108
57	4328.07	2185	10405		4091	2852	2797	3691	2878	2413	2990	6953	4856	3196	9654	3094	3003	3871	2696	3955	6672	2993	3805	3197	6175	3291	3764	3528	7846	4004	3517	4018	9763	10336	10405	4656	3011	3201	2506	3181	2750	7194	5803	4240	2591	3954	8308	6986	3022
58	4227.99	2148	10302		3895	2870	2710	3710	2693	2326	2903	6956	4568	3108	9651	3110	2919	3889	2408	3970	6582	2905	3519	3212	6073	2906	3778	3531	7848	3815	3332	3832	9762	10237	10302	4472	3027	3118	2523	3098	2763	7197	5718	4254	2607	3870	7810	6395	3038
59	4143.58	1861	10205		3805	2882	2728	3427	2501	2339	2716	6954	4283	3021	9150	3017	2935	3696	2421	3780	6490	2916	3431	3221	5969	2817	3786	3540	7849	3826	3338	3847	9165	9844	10205	4285	2841	3126	2537	3107	2776	7194	5727	4260	2623	3783	7816	6395	3046
60	4053.4	1879	9590		3710	2895	2737	3442	2517	2356	2729	6951	3793	3032	9056	3031	2945	3704	2132	3683	6301	2928	3441	3129	5865	2632	3688	3549	7445	3738	3147	3760	9065	9546	9590	3991	2847	3137	2450	3110	2792	7184	5728	3973	2630	3792	7821	6397	3058
61	3985.47	1790	9545		3719	2909	2746	3453	2529	2363	2343	6946	3399	2940	8961	2937	2954	3717	2047	3697	6112	2938	3451	3038	5862	2639	3698	3559	7044	3743	3156	3768	9069	9545	9390	3904	2858	3041	2460	3118	2805	6989	5521	3883	2638	3604	7714	6404	3071
62	3926.83	1704	9550		3617	2916	2757	3466	2545	2376	2360	6845	3114	2948	8961	2947	2968	3728	1961	3709	5513	2846	3456	3040	5857	2646	3712	3461	7037	3641	3162	3774	8870	9550	9388	3708	2667	2846	2473	3127	2813	6980	5220	3891	2646	3512	7713	6410	3080
63	3861.97	1709	9449		3324	2930	2765	3473	2553	2387	2368	6651	2825	2960	8264	2948	2864	3737	1972	3515	5120	2652	3466	3049	5858	2653	3616	3368	7033	3645	3163	3779	8672	9449	9379	3610	2678	2856	2386	3132	2823	6979	5219	3495	2650	3415	7714	6409	3089
64	3788.93	1718	9447		3232	2930	2769	3481	2465	2394	2378	6550	2831	2865	8166	2957	2872	3743	1984	3413	5021	2654	3477	2954	5656	2563	3621	3173	7033	3647	3166	3486	8677	9447	8882	3517	2687	2763	2398	3140	2827	6974	5020	3500	2658	3420	7714	6405	3098
65	3730.39	1727	9456		3236	2833	2678	3485	2170	2401	2386	6547	2542	2872	8164	2966	2881	3754	1993	3415	4932	2661	3486	2965	5252	2566	3623	3182	7038	3551	3174	3494	8675	9456	8681	3420	2691	2771	2407	3141	2833	6866	5028	3301	2663	3327	7719	6408	3103
66	3668.26	1739	9160		3045	2833	2684	3390	1979	2308	2393	6543	2448	2580	8068	2977	2887	3755	2001	3221	4734	2571	3279	2967	5154	2572	3529	3189	7041	3562	3182	3502	8579	9160	8678	3327	2596	2777	2413	3049	2841	6857	4934	3206	2665	3324	7114	6410	3108
67	3625.88	1748	9160		3047	2834	2686	3191	1985	2314	2398	6538	2456	2590	8070	2984	2890	3751	2003	3124	4540	2478	2979	2970	5056	2579	3437	3189	7035	3570	3180	3413	8474	9160	8676	3228	2605	2777	2420	2952	2840	6859	4628	3106	2668	3127	7116	6212	3111
68	3555.43	1756	9159		3049	2736	2693	2888	1989	2223	2303	6530	2463	2597	7671	2992	2792	3658	2015	3034	4551	2487	2883	2979	4853	2385	3439	3092	6635	3470	2984	3015	8080	9159	8573	3231	2612	2783	2427	2957	2742	6853	4424	3116	2574	2832	7112	6202	3113
69	3483.95	1762	8575		2752	2635	2700	2895	1999	2230	2301	6120	2465	2600	7577	2991	2698	3462	2025	3035	4351	2394	2793	2883	4848	2392	3344	3095	6638	3477	2891	2920	8081	8456	8575	3236	2516	2688	2432	2764	2540	6860	4421	3122	2479	2834	7114	6199	2922
70	3407.5	1769	8573		2456	2638	2705	2804	2005	2131	2309	6121	2468	2606	7582	2996	2701	3358	1932	2943	4053	2396	2798	2888	4849	2196	3251	2899	6641	3281	2899	2928	7884	7955	8573	3141	2517	2594	2138	2770	2540	6857	4420	3131	2480	2838	7018	5497	2925
71	3348.76	1649	8366		2458	2641	2608	2601	1910	2132	2311	6116	2372	2607	7583	2802	2701	3260	1836	2950	3659	2205	2800	2894	4843	2203	3153	2897	6642	3085	2901	2931	7882	7956	8366	3147	2524	2498	2141	2469	2542	6854	4419	3039	2383	2839	7016	5498	2930
72	3275.6	1655	8368		2461	2547	2614	2501	1812	2137	2216	6013	2177	2510	7588	2802	2704	3162	1744	2853	3565	2107	2805	2798	4844	2096	3055	2899	6341	3094	2805	2735	7883	7956	8368	3149	2528	2497	2147	2477	2448	6850	4413	2844	2389	2744	6117	5497	2932
73	3200.97	1560	8264		2464	2446	2316	2405	1819	2144	2018	5911	1977	2416	7589	2606	2710	3164	1744	2655	3270	2109	2707	2802	4844	2102	2760	2806	6336	2700	2507	2542	7887	7957	8264	2955	2332	2498	2155	2481	2347	6744	4414	2842	2395	2749	6120	5502	2835
74	3120.68	1564	8261		2366	2352	2319	2204	1825	1945	2018	5610	1976	2321	7586	2606	2414	3169	1647	2556	2971	2112	2611	2804	4841	2101	2758	2506	6336	2706	2506	2445	7589	7954	8261	2955	2337	2498	2054	2386	2347	6339	4417	2845	2399	2549	6120	5495	2736
75	3037.97	1570	8261		2270	2154	2326	2106	1826	1949	1922	5501	1981	2323	6991	2409	2412	2673	1646	2557	2677	2116	2611	2808	4538	2104	2665	2505	6333	2612	2410	2444	7594	7955	8261	2859	2339	2403	2058	2387	2250	6337	4419	2649	2104	2451	6124	5494	2637
76	2975.45	1570	7855		2271	2055	2330	2009	1831	1950	1922	5501	1880	2123	6888	2412	2312	2679	1649	2363	2278	2118	2615	2803	4531	2007	2467	2207	6234	2214	2412	2351	7598	7855	7656	2560	2344	2301	1958	2385	2149	6332	4417	2653	2107	2452	6125	5490	2538
77	2916.38	1575	7852		2275	1955	2333	2009	1833	1950	1921	5499	1684	2125	6889	2318	2311	2681	1652	2363	2283	2122	2618	2707	4525	2007	2371	2211	6229	2017	2214	2352	7597	7852	7360	2565	2346	2197	1955	2284	2052	6332	4011	2559	2012	2457	5926	4990	2441
78	2851.47	1576	7601		2279	1751	2335	2007	1838	1951	1919	5301	1585	2126	6589	2322	2316	2684	1649	2163	1984	2021	2621	2610	4525	1904	2374	2213	6227	2021	2016	2357	7601	7257	7361	2568	2145	2198	1953	2282	2049	6234	4006	2465	2016	2357	5926	4990	2445
79	2803.14	1579	7367		2080	1755	2137	2009	1740	1949	1916	5304	1588	2027	6593	2318	2118	2686	1653	2165	1988	2022	2224	2516	4422	1908	2377	2214	6224	2022	1819	2361	7006	7261	7367	2572	2148	2100	1948	2285	2049	6232	4007	2469	1915	2363	5928	4991	2447
80	2745.99	1484	7364		1882	1759	2039	2006	1744	1951	1913	5303	1492	2028	6591	2323	2118	2687	1651	2069	1989	2022	2030	2218	3919	1910	2281	2117	6220	2027	1823	2262	7006	7264	7364	2572	1946	2103	1949	2089	1952	5733	4008	2470	1917	2366	5927	4989	2449
81	2673.1	1481	7366		1683	1662	1742	2006	1647	1855	1918	5308	1495	1830	6590	2225	1922	2585	1553	2073	1990	1926	2031	1918	3918	1913	2282	2117	6018	2029	1819	2261	7009	7165	7366	2576	1948	2101	1952	1991	1955	5735	3902	2472	1821	2268	5928	4383	2447
82	2636.77	1382	7366		1481	1661	1744	2007	1649	1854	1919	5309	1398	1833	6589	2224	1925	2588	1552	1873	1891	1926	1832	1622	3912	1916	2181	1819	6016	2032	1823	2261	7012	7067	7366	2281	1948	2103	1950	1992	1957	5737	3801	2474	1818	2268	5925	4380	2447
83	2591.36	1385	7367		1482	1663	1548	1909	1649	1757	1716	5308	1402	1736	6090	2226	1830	2587	1549	1775	1893	1924	1734	1624	3912	1814	2182	1817	6016	2035	1724	2163	6115	7062	7367	2182	1947	2107	1951	1995	1757	5734	3800	2477	1818	2270	5927	4380	2449
84	2547.61	1382	7067		1382	1665	1550	1910	1653	1755	1715	5107	1403	1735	6093	2129	1834	2589	1550	1575	1895	1926	1432	1626	3913	1815	2183	1818	6018	2033	1724	1966	6114	6756	7067	2185	1845	2109	1952	1898	1761	5736	3603	2279	1618	2275	5929	4379	2452
85	2506.88	1280	7066		1280	1667	1553	1809	1654	1655	1616	5107	1405	1736	6094	2131	1833	2393	1451	1478	1897	1920	1433	1526	3908	1514	2083	1818	5618	1933	1727	1963	6117	6657	7066	1883	1844	2110	1854	1899	1764	5735	3600	2281	1619	2077	5929	4376	2455
86	2452.49	1206	6967		1280	1569	1555	1810	1655	1657	1616	5109	1206	1740	6092	2134	1834	2097	1452	1481	1898	1919	1434	1530	3608	1515	2084	1818	5617	1834	1728	1860	6119	6660	6967	1883	1843	2012	1854	1502	1665	5631	3594	2279	1622	2079	5228	4378	2256
87	2407.37	1210	6969		1282	1572	1553	1812	1555	1658	1517	5007	1210	1742	6095	2134	1834	2098	1454	1284	1700	1919	1436	1331	3608	1516	2084	1619	5620	1835	1732	1863	6121	6659	6969	1887	1543	2011	1857	1504	1668	5629	3593	1981	1526	2081	5126	4275	2258
88	2344.19	1172	6868		1283	1575	1556	1811	1558	1660	1518	5010	1212	1742	6094	2035	1635	2098	1454	1187	1702	1816	1439	1333	3508	1419	2083	1621	5520	1838	1732	1863	6123	6661	6868	1787	1545	2014	1758	1506	1670	5627	3591	1984	1425	2084	5129	3978	2261
89	2308.29	1035	6763		1286	1575	1457	1713	1561	1660	1518	5011	1213	1742	6095	2037	1637	2098	1455	1190	1701	1814	1441	1035	3505	1420	1983	1621	5517	1840	1731	1762	6122	6664	6763	1789	1544	2013	1659	1407	1470	5125	3391	1983	1426	1986	5128	3977	2260
90	2278.54	1036	6761		1289	1575	1457	1714	1562	1662	1519	5010	1212	1641	6096	1839	1637	1899	1455	1190	1702	1815	1440	1036	3502	1421	1983	1622	5517	1642	1730	1662	6124	6663	6761	1490	1538	2011	1562	1409	1471	5124	3290	1985	1427	1884	4728	3977	2160
91	2222.91	959	6664		1292	1576	1459	1711	1563	1564	1418	5009	1213	1644	5999	1842	1638	1898	1455	1190	1701	1516	1443	1036	3500	1422	1986	1624	5512	1543	1729	1659	5726	6262	6664	1493	1537	2012	959	1411	1471	4425	3287	1886	1326	1782	4726	3972	2059
92	2193.89	860	6666		1289	1578	1461	1712	1560	1564	1419	5010	1213	1646	5501	1842	1638	1901	1256	1191	1604	1518	1142	1035	3499	1423	1987	1427	5509	1346	1730	1662	5727	6261	6666	1494	1540	2013	860	1411	1472	4427	3090	1789	1328	1781	4729	3971	2060
93	2144.7	737	6262		1191	1476	1462	1713	1559	1567	1419	5010	1215	1648	5502	1442	1638	1903	1256	1093	1607	1519	1143	737	3501	1424	1988	1426	5406	1345	1630	1659	5729	6262	5968	1494	1541	2015	862	1414	1473	4426	3087	1292	1328	1782	4727	3869	2058
94	2103.84	738	6262		1192	1378	1364	1712	1557	1567	1418	4710	1216	1549	5503	1442	1639	1902	1256	1094	1308	1517	1141	738	3501	1326	1988	1425	5406	1347	1629	1560	5726	6262	5969	1496	1540	2016	860	1415	1474	4427	3086	1293	1330	1683	4727	3869	1858
95	2074.19	739	6263		1191	1379	1365	1408	1555	1569	1420	4711	1217	1551	5502	1444	1541	1900	1256	1094	1309	1517	1142	739	3198	1327	1989	1426	5306	1348	1629	1460	5726	6263	5968	1496	1542	1917	859	1415	1173	4427	2585	1294	1331	1485	4727	3869	1857
96	2045.33	741	6160		1189	1380	1365	1407	1555	1469	1420	4712	1217	1550	5501	1443	1541	1800	1257	1094	1308	1416	1142	741	3200	1324	1991	1427	5106	1350	1631	1458	5726	6160	5867	1497	1542	1914	860	1416	1175	4423	2586	1295	1330	1487	4727	3868	1759
97	2003.55	741	6162		1191	1382	1067	1408	1556	1469	1421	4610	1218	1549	5499	1443	1541	1800	1257	1093	1310	1418	1139	741	3199	1324	1992	1428	4804	1251	1630	1457	5727	6162	5868	1498	1544	1916	860	1416	1172	4421	2587	1296	1331	1488	4729	3467	1758
98	1971.95	662	6158		1192	1381	1068	1410	1555	1471	1122	4610	1219	1550	5500	1443	1442	1801	1256	1094	1312	1218	1139	741	3198	1324	1994	1426	4804	1253	1329	1457	5729	6158	5767	1499	1544	1918	662	1418	1172	4422	2385	1297	1332	1489	4631	3467	1757
99	1928.41	664	6059		993	1183	1068	1412	1456	1473	1024	4512	1117	1552	5501	1241	1444	1801	1258	1096	1312	1219	1140	740	3198	1226	1995	1428	4803	1251	1327	1459	5030	6059	5767	1500	1445	1818	664	1418	1170	3921	2184	1098	1333	1488	4633	3466	1759
100	1893.84	663	6060		993	1183	1070	1313	1457	1475	1026	4510	1118	1550	4901	1241	1444	1701	1259	1097	1113	1221	1140	742	3196	1226	1993	1428	4801	1253	1328	1360	5031	6060	5767	1502	1443	1818	663	1319	1170	3923	2183	1098	1334	1286	4031	3466	1760
101	1866.49	662	5767		993	1182	1071	1213	1458	1475	1024	4511	1118	1548	4902	1241	1446	1703	1261	1097	1015	1222	1141	743	3196	1227	1892	1429	4802	1154	1329	1362	4132	5459	5767	1504	1444	1819	662	1321	1172	3822	2183	1099	1335	1287	3932	3467	1660
102	1821.25	661	5359		993	1181	771	1214	1458	1375	1024	4112	1018	1548	4903	1241	1447	1704	1160	998	1014	1223	1142	744	3196	1227	1892	1427	4800	1154	1330	1363	4131	5359	5166	1403	1444	1816	661	1321	1072	3820	2182	1097	1336	1285	3933	3465	1660
103	1779.02	660	5165		994	1182	769	1215	1458	1376	1021	4111	1016	1546	4804	1242	1446	1704	1160	996	1015	1121	1141	744	3096	1226	1592	1427	4699	1155	1330	1264	4132	4659	5165	1403	1444	1815	660	1021	1073	3121	2180	1095	1337	1286	3933	3463	1659
104	1754.84	658	5165		995	1183	770	1115	1458	1377	1020	4012	1015	1546	4803	1239	1447	1705	1059	996	915	1122	1142	745	3095	1225	1591	1225	4700	1154	1230	1265	4131	4658	5165	1402	1444	1816	658	1021	1072	3120	1780	1095	1337	1284	3934	3462	1659
105	1727.82	645	5166		995	1184	770	1116	1155	1377	1021	4012	916	1544	4803	1239	1248	1505	860	997	914	1120	1143	645	3094	1224	1590	1026	4601	1153	1231	1265	4131	4658	5166	1402	1145	1816	659	1020	1072	3118	1780	1096	1336	1285	3933	3462	1660
106	1696.76	643	5163		996	1185	770	1016	1155	1377	1022	4011	916	1444	4802	1240	1249	1405	861	998	915	1120	1144	643	2994	1224	1589	1023	4200	1154	1232	1265	4130	4658	5163	1403	1146	1516	660	1019	1073	3119	1780	1093	1336	1286	3931	3462	1558
107	1673.72	644	5162		996	1086	771	1015	1153	1376	1021	4009	912	1445	4801	1139	1250	1206	862	997	916	1121	1145	644	2394	1225	1589	1022	4199	1154	1230	1165	4030	4658	5162	1404	1147	1517	658	1016	1073	3118	1781	1093	1335	1286	3931	3463	1559
108	1648.7	645	5162		995	1086	770	816	1153	1376	1021	4005	912	1445	4801	1140	1251	1206	862	998	917	1122	944	645	2394	1224	1590	1022	4200	1153	1231	1165	4030	4657	5162	1405	1148	1417	657	1015	1073	3117	1782	1093	1336	1086	3930	3362	1560
109	1619.95	646	5163		895	1084	771	815	1153	1277	1021	3604	911	1444	4700	1141	1251	1206	863	997	917	1123	845	646	2392	1224	1490	1022	4201	1153	1232	1166	4031	4558	5163	1406	1148	1318	658	1015	1072	3118	1783	1094	1337	1086	3931	3361	1559
110	1590.03	643	5162		896	1085	771	716	1153	1278	1020	3605	909	1442	4601	1140	1252	1207	863	997	917	1023	846	643	2293	1225	1491	1022	4102	1154	1232	1166	4032	4259	5162	1407	1148	1318	658	1016	1073	3118	1784	1094	1336	1083	3832	3361	1560
111	1555.18	557	5163		897	1085	770	715	1152	1279	1020	3605	907	1443	4601	1141	1253	1205	863	998	918	924	847	644	2294	1226	1491	923	4001	1155	1232	1167	4032	4260	5163	1407	1149	1317	557	1016	1074	3119	1785	1094	1336	1083	3432	3361	1460
112	1523.38	556	5164		896	1083	771	716	1153	1280	1019	3505	907	1443	3900	1140	1154	1106	864	998	919	923	848	642	2293	1226	1491	924	4001	1156	1133	1167	4031	4260	5164	1406	1049	1118	556	817	1074	3018	1785	993	1337	1083	3433	3360	1461
113	1507.54	554	5165		896	1082	772	617	1154	1280	1019	3506	904	1444	3900	1141	1053	1107	864	999	920	923	848	643	2293	1223	1489	924	4002	1156	1134	1167	4032	4260	5165	1406	1049	1118	554	817	1073	3017	1786	994	1336	1083	3434	3360	1261
114	1463.88	355	4464		897	1083	773	618	1153	1181	1018	3405	902	1444	3801	942	1054	1108	865	998	920	923	748	644	2294	1224	1490	923	4002	1156	1134	1168	4032	4261	4464	1407	1050	1118	355	818	1074	2518	1485	995	1337	1084	3435	3360	1261
115	1433.02	355	4465		897	1083	674	619	1154	1182	1019	3405	901	1444	3800	940	1055	1109	866	997	921	923	748	444	2295	1125	1490	924	4001	1157	1135	965	3433	4262	4465	1408	1049	1118	355	817	675	2517	1385	996	1337	1084	3335	3361	1260
116	1409.28	355	4466		698	981	675	620	1155	1183	1019	3404	900	1445	3801	941	1056	910	867	998	922	922	749	445	2295	1126	1490	925	4001	1157	1136	965	3433	4262	4466	1409	1048	1117	355	817	675	2515	1385	796	1237	985	3335	3360	1160
117	1384.68	346	4466		597	982	674	620	1155	984	1020	3404	901	1246	3802	942	1057	911	868	997	922	922	749	346	2296	927	1391	925	3402	1158	1137	964	3433	4263	4466	1410	949	1117	355	817	675	2514	1385	797	1238	986	3336	3360	1161
118	1360.01	346	4366		596	982	673	620	1154	983	919	3403	899	1246	3801	942	1057	910	868	897	922	922	749	346	2294	926	1291	924	3402	1157	1135	962	3433	4263	4366	1410	849	1116	354	816	673	2514	1383	797	1238	986	3335	3259	1059
119	1343.23	346	4366		596	982	472	619	1154	983	916	3402	898	1246	3801	941	1057	910	868	897	921	922	749	346	2294	926	1291	824	3400	1156	1135	962	3432	4260	4366	1309	848	1115	354	816	672	2512	1381	796	1237	985	3331	3258	1057
120	1327.7	344	4365		594	982	472	619	1154	982	716	3402	798	1245	3801	939	1057	910	867	897	821	821	748	344	2293	925	1291	824	3399	1156	1135	962	3432	4259	4365	1306	848	1113	353	816	671	2512	1380	795	1036	785	3330	3256	1056
121	1292.04	343	4365		594	981	471	618	1154	982	614	3401	798	1244	3801	938	957	710	867	897	820	821	748	343	2291	925	1291	823	3398	1155	1132	962	2832	3758	4365	1306	848	1112	352	813	670	2509	1380	794	1036	784	3229	3255	1055
122	1271.5	343	4365		594	981	470	617	1153	981	611	2800	798	1242	3801	938	956	709	867	797	819	821	747	343	2291	924	1291	821	3397	1155	1132	962	2832	3758	4365	1306	848	1111	352	813	670	2508	1379	794	1036	783	3129	3255	1055
123	1251.12	343	4364		594	881	470	617	1153	981	511	2799	797	1241	3801	935	956	708	867	796	817	820	747	343	2291	923	990	821	3397	1055	1132	962	2831	3757	4364	1305	747	1111	351	813	669	2508	1379	794	1036	783	3029	2555	954
124	1227.65	243	4363		594	880	470	616	1153	981	510	2799	795	1239	3801	835	956	708	867	796	816	819	747	243	2290	922	990	720	3397	1055	1032	962	2831	3756	4363	1305	647	1110	349	813	669	2508	1379	792	1036	782	2529	2555	954
125	1205.07	243	4363		593	880	470	616	1152	980	509	2797	793	1239	3600	835	956	707	867	796	816	819	747	243	2289	722	990	619	3397	1055	831	962	2831	3756	4363	1305	647	1110	348	812	668	2407	1379	791	935	681	2529	2454	954
126	1192.74	243	4363		593	880	470	616	1151	980	507	2797	793	1238	3600	834	956	706	867	696	816	819	747	243	2289	722	989	619	3397	1054	831	962	2830	3756	4363	1305	647	1110	348	812	667	2406	1379	691	935	679	2529	2353	954
127	1170.31	243	3756		593	779	470	616	1151	980	507	2796	792	1238	3300	833	955	705	866	696	816	819	747	243	2288	722	988	518	3397	1054	830	762	2829	3756	3663	1204	546	1110	348	812	666	2405	1379	691	935	678	2529	2352	954
128	1152.72	143	3755		592	678	470	616	1151	880	507	2796	792	1038	3300	833	955	704	864	695	815	815	746	143	2288	721	887	417	3397	1054	830	762	2829	3755	3662	1204	545	1009	348	812	666	2404	1378	691	934	678	2428	2352	954
129	1128.4	143	3755		592	677	470	616	1151	880	507	2796	792	1038	3300	833	955	703	864	694	815	815	746	143	2288	721	887	417	2997	954	830	762	2729	3755	3662	1204	545	1009	348	812	666	2404	1178	691	934	678	2428	2351	851
130	1117.02	143	3755		592	677	469	614	1151	880	505	2795	791	1035	3300	732	954	703	864	693	815	814	746	143	2288	720	887	317	2995	954	830	762	2729	3755	3662	1204	545	1007	348	812	666	2404	1177	691	934	677	2428	2351	851
131	1101.66	143	3662		590	677	469	614	1151	880	505	2795	791	1034	2900	732	753	702	864	693	815	813	746	143	2088	720	886	317	2994	954	830	761	2729	3655	3662	1204	545	1005	348	811	666	2304	1176	690	934	677	2328	2249	851
132	1079.23	143	3655		588	676	469	611	1151	880	503	2793	790	1034	2900	732	753	702	764	693	815	613	745	143	2088	720	886	317	2993	954	830	761	2729	3655	3561	1204	545	905	348	811	665	2304	1175	690	934	676	2028	2248	850
133	1061.77	143	3653		588	676	469	609	1151	880	500	2793	790	1033	2899	731	753	702	764	693	715	611	745	143	2086	720	886	317	2993	954	828	761	2729	3653	3560	1202	545	904	348	811	665	2304	1074	689	934	676	2028	2247	750
134	1040.41	143	3653		588	675	468	608	1150	879	500	2793	788	933	2798	730	753	702	764	693	715	611	745	143	2086	720	886	317	2993	954	828	761	2629	3653	3559	1201	545	903	347	811	663	1704	1072	689	934	676	2028	2247	449
135	1032.01	143	3652		588	573	468	607	1150	877	500	2793	787	932	2796	730	753	701	764	692	715	611	745	143	2086	720	886	317	2993	953	828	760	2629	3652	3559	1101	545	902	346	811	663	1704	1071	689	934	676	2028	2245	448
136	1011.63	142	3652		587	572	468	607	1050	876	499	2793	787	931	2796	730	753	701	763	691	715	611	645	142	1886	720	786	315	2992	953	828	760	2629	3652	3559	1101	545	902	346	810	562	1702	1071	689	934	676	2028	2245	448
137	995.38	142	3552		587	572	468	607	1050	876	498	2793	787	931	2696	630	753	701	663	691	715	611	645	142	1886	720	785	313	2992	953	828	760	2629	3552	3459	1101	544	901	345	810	560	1701	1071	689	934	676	1628	2245	448
138	968.03	142	3552		587	572	468	607	1050	775	498	2792	787	931	2496	629	753	701	663	688	715	610	645	142	1884	419	784	313	2992	953	827	659	2329	3552	3359	1101	544	900	344	810	559	1700	1071	689	934	676	1628	2243	448
139	950.63	142	3552		587	572	467	606	1049	775	498	2691	786	929	2295	627	753	701	663	687	715	610	544	142	1882	419	784	312	2992	952	827	659	1929	3552	3359	1101	544	900	343	810	558	1699	1071	687	934	675	1628	2243	447
140	942.25	142	3552		587	571	466	606	1049	775	497	2690	786	929	2294	627	752	700	663	684	715	610	544	142	1881	419	782	312	2992	852	827	659	1929	3552	3359	1100	544	898	343	807	558	1399	1071	686	934	674	1628	2241	447
141	923.89	141	3552		586	570	466	606	949	775	396	2689	786	929	2294	627	752	697	663	683	715	610	544	141	1881	418	782	312	2990	851	827	659	1929	3552	3358	1099	544	898	342	807	558	1399	1070	585	834	674	1628	2041	447
142	913.42	141	3452		484	570	466	604	948	774	395	2689	786	927	2294	627	752	697	663	682	715	610	544	141	1881	418	781	311	2988	851	827	559	1929	3452	3358	1097	544	898	341	806	558	1399	1070	485	834	674	1628	2041	446
143	898.06	141	3452		484	569	465	603	948	674	394	2689	785	926	2193	627	752	695	663	682	715	610	543	141	1881	418	780	308	2988	851	827	559	1929	3452	3258	997	444	898	341	806	558	1399	1069	383	734	674	1528	2039	446
144	890.77	141	3452		484	569	364	602	948	574	393	2689	785	926	2192	625	652	695	663	682	715	610	543	141	1881	418	780	308	2985	851	827	559	1929	3452	3258	997	444	897	341	805	557	1396	1069	383	734	674	1528	2039	446
145	873.44	140	3258		483	569	363	600	948	573	392	2688	785	825	2192	623	652	695	659	482	715	610	542	140	1881	418	780	308	2985	851	827	559	1929	3052	3258	997	444	696	341	805	556	1396	1067	383	734	673	1528	2039	446
146	854	139	3258		483	569	362	599	948	572	392	2688	784	824	2191	623	652	694	659	482	715	610	542	139	1680	418	779	308	2684	651	727	558	1929	3052	3258	996	444	694	340	802	556	1395	1067	381	734	473	1528	1839	446
147	849.61	137	3258		483	569	362	599	948	572	391	2688	784	821	2191	623	651	694	659	482	515	610	542	137	1679	418	779	307	2684	651	727	558	1929	3052	3258	996	443	692	340	801	555	1395	1067	380	734	473	1528	1738	446
148	841.26	137	3258		481	569	362	599	947	570	390	2687	783	821	2191	623	651	692	659	482	515	610	541	137	1678	417	779	307	2684	650	727	457	1929	3052	3258	995	443	692	340	701	554	1394	1066	379	734	473	1528	1738	446
149	829.98	137	3258		481	569	362	599	947	570	390	2687	683	821	2190	623	650	691	658	482	515	610	541	137	1576	417	779	207	2583	650	727	457	1929	3052	3258	993	443	692	340	700	554	1394	1066	378	734	472	1228	1738	445
150	820.66	137	3258		481	569	362	599	947	569	389	2587	683	819	2190	623	650	590	656	482	515	610	541	137	1575	417	778	206	2583	650	727	457	1929	3052	3258	993	442	492	340	700	554	1394	1066	378	733	372	1228	1738	445
151	804.2	136	3052		480	569	362	598	946	569	389	2587	683	819	2190	623	650	589	556	480	415	610	540	136	1575	417	778	205	2582	650	727	457	1929	3052	2357	993	442	492	338	700	554	1393	1065	377	733	372	1228	1537	444
152	790.89	136	2952		480	569	362	597	846	569	386	2586	682	818	2188	623	650	589	556	480	415	610	540	136	1373	417	778	205	2582	650	727	457	1929	2952	2356	992	442	492	338	700	554	1392	1063	377	733	372	1228	1237	444
153	780.63	105	2952		479	569	262	597	846	568	386	2586	681	816	2087	623	650	589	555	480	415	610	540	136	1372	417	777	105	2582	650	727	457	1929	2952	2356	992	441	491	338	700	554	1392	1061	376	733	272	1228	1137	444
154	750.13	105	2756		382	573	265	599	750	472	386	2390	484	718	1891	627	653	493	559	481	419	514	443	140	1375	421	779	105	2583	652	730	459	1932	2756	2259	992	444	394	340	703	558	1290	1065	379	635	272	1232	1041	446
155	746.61	45	2759		386	575	268	600	754	477	386	2395	489	721	1794	631	655	498	562	486	421	519	447	45	1379	425	782	107	2587	656	732	461	1935	2759	2162	996	449	396	342	706	561	1294	1069	382	639	276	1235	1046	450
156	726.23	50	2762		388	478	273	601	759	481	289	2297	492	724	1796	634	559	501	567	491	426	524	451	50	1384	429	785	111	2492	659	737	465	1638	2762	2064	1001	453	399	246	711	563	1196	1072	384	544	280	1240	951	454
157	717.51	54	2767		392	481	278	605	763	481	291	2299	495	726	1698	640	560	403	571	495	332	530	454	54	1387	435	786	116	2495	665	642	370	1643	2767	1969	906	457	405	251	716	568	1200	1075	290	549	283	1245	957	460
158	693.76	58	2571		396	486	280	611	769	485	296	2203	500	730	1702	646	564	409	474	397	338	535	460	58	1390	441	791	117	2397	670	647	375	1546	2571	1875	907	460	308	156	518	570	1203	1079	294	455	289	1149	959	465
159	678.05	61	2577		398	492	286	413	676	489	302	2210	507	734	1607	652	468	411	378	400	245	541	465	61	1395	447	797	122	2303	677	554	279	1550	2577	1782	810	466	314	163	523	576	1206	1085	300	462	293	1154	866	471
160	656.98	63	2309		402	498	290	416	683	494	307	2214	510	738	1512	557	474	416	385	404	249	548	470	63	1300	354	802	125	2309	682	561	283	1557	2081	1685	814	471	316	167	525	581	1111	1092	305	468	298	1061	873	475
161	646.08	66	2316		410	504	294	323	688	500	308	2220	516	744	1517	565	481	424	392	409	255	553	475	66	1307	361	708	128	2316	689	567	291	1565	2088	1691	821	475	324	173	529	589	1115	1097	312	474	205	967	880	482
162	627.15	67	2324		413	510	298	328	695	503	315	2225	521	648	1324	471	489	429	400	416	261	560	483	67	1211	366	714	133	2324	592	575	299	1272	1991	1698	826	482	329	177	534	596	1120	1105	318	479	211	973	887	489
163	617.04	69	2234		420	516	307	336	704	509	223	2234	430	654	1331	480	495	434	406	325	268	568	385	69	1217	373	722	141	2130	498	583	307	1278	1898	1704	832	490	338	183	542	602	1126	1112	225	487	218	881	896	497
164	602.64	71	2142		327	524	317	344	711	517	232	2142	439	663	1336	490	403	439	411	329	274	476	395	71	1224	381	629	147	2137	505	590	313	1186	1806	1711	839	497	347	187	551	610	1034	1021	230	496	127	890	903	505
165	592.54	73	2143		335	434	328	350	622	527	239	2047	446	673	1345	499	413	444	320	338	281	487	404	73	1135	292	639	155	2143	515	601	323	995	1815	1719	846	508	358	192	559	621	1040	1029	239	406	134	800	913	515
166	578.25	74	2154		345	443	338	362	533	538	249	1856	355	683	1250	508	424	453	330	350	287	499	414	74	1143	300	649	164	2154	523	613	333	1006	1626	1730	858	518	366	196	568	533	949	939	249	414	140	611	821	526
167	570.26	76	2165		357	352	347	373	544	548	255	1767	365	689	1260	521	335	461	340	362	293	509	425	76	1153	308	559	173	2165	535	526	242	1017	1639	1638	869	429	377	201	578	542	958	950	257	423	147	621	833	536
168	563.41	79	1780		371	360	358	386	455	562	266	1780	375	700	1274	532	344	473	351	371	297	521	433	79	1066	315	571	183	1779	548	540	247	1030	1250	1651	782	441	389	206	590	554	971	963	266	434	154	631	845	449
169	558.92	82	1792		383	371	369	400	466	576	277	1792	387	715	1286	544	351	486	361	284	302	528	445	82	1080	321	584	192	1692	562	553	253	1043	1265	1264	793	453	402	211	605	568	984	976	276	445	161	643	859	460
170	562.56	80	1807		396	383	277	414	479	589	286	1807	398	729	1202	555	359	499	371	295	308	537	458	80	1096	328	600	200	1706	577	566	257	1055	1178	1278	807	464	417	217	619	579	995	991	285	457	168	656	873	471
171	561.36	80	1823		408	396	283	427	490	604	295	1823	412	743	818	567	368	513	381	205	314	546	469	80	1012	334	611	209	1520	593	578	263	1071	1094	1291	823	476	432	221	535	596	1009	1005	294	466	176	670	887	479
172	566.74	80	1837		419	407	291	441	500	619	304	1837	424	760	835	580	375	529	390	214	318	558	481	80	1031	341	526	218	1536	606	590	271	1089	1111	1308	840	483	347	227	554	613	1024	823	304	477	182	682	904	390
173	565.2	80	1554		427	418	300	455	512	633	315	1554	435	778	752	592	383	541	400	222	324	568	492	80	1048	348	539	227	1552	622	603	278	1107	1129	1327	657	495	358	233	573	625	943	534	313	489	188	696	921	398
174	565.5	80	1574		436	327	306	469	521	649	324	1574	441	800	772	603	392	555	410	230	329	578	502	80	1068	356	453	237	1571	636	613	285	1125	1147	1046	673	506	370	237	591	639	864	545	322	499	195	709	943	405
175	565.64	83	1593		448	335	314	482	532	665	331	1593	452	820	792	615	400	572	419	235	334	589	511	83	1088	362	463	247	1493	649	624	292	1046	1067	1066	691	518	381	242	609	653	883	558	328	507	201	623	967	413
176	571.34	85	1615		461	341	322	493	543	679	342	1615	465	744	714	628	411	588	427	242	339	598	523	85	1111	369	472	258	1516	663	638	296	1067	1090	1086	707	529	391	249	623	669	904	570	337	519	207	637	988	422
177	576.81	89	1639		474	352	331	507	557	694	351	1639	478	767	732	639	421	604	439	249	344	610	536	89	1133	376	482	269	1439	679	649	304	1092	917	1112	624	543	403	256	642	683	929	585	345	532	215	651	1014	431
178	584.63	94	1663		485	361	341	523	570	513	363	1663	490	790	749	649	430	521	451	253	353	622	548	94	1160	384	494	281	1464	689	661	313	1118	937	1136	640	555	418	263	662	698	952	597	357	546	225	565	1035	442
179	586.61	99	1692		498	371	352	437	479	522	375	1692	504	815	767	460	441	536	461	263	363	633	560	99	1088	393	406	292	1495	704	675	223	1140	955	1160	657	568	430	272	680	612	978	608	368	557	233	578	1057	453
180	598.21	105	1723		512	383	363	452	492	533	389	1723	519	836	787	468	451	549	474	273	373	645	571	105	1116	403	419	305	1528	721	688	228	1163	974	1187	675	583	445	280	699	628	1001	623	379	568	242	591	1080	465
181	605.73	110	1757		529	396	275	468	504	542	401	1757	535	858	709	477	463	566	489	283	380	661	585	110	1142	414	431	314	1563	539	702	236	1188	998	1217	694	593	459	289	719	645	1024	639	390	581	253	606	1106	475
182	615.21	116	1786		542	407	283	483	516	556	413	1786	551	882	727	489	477	582	499	295	390	678	598	116	1167	423	445	326	1396	550	715	243	1214	1021	1242	713	607	475	300	739	662	950	656	404	594	265	519	1129	489
183	617.78	123	1828		558	321	293	500	532	573	428	1828	568	909	749	501	489	600	515	305	402	593	614	123	1195	433	357	342	1432	562	732	254	1143	1041	1171	532	623	488	311	660	677	975	576	420	610	276	532	1153	505
184	621.33	130	1766		577	329	304	515	541	591	444	1766	587	934	767	512	502	619	531	314	411	504	630	130	1222	446	363	354	1467	579	752	265	1165	964	1096	541	639	505	322	680	691	1001	591	435	627	289	547	1078	520
185	635.74	137	1810		593	341	315	534	558	611	463	1810	607	961	790	522	517	637	547	327	423	518	647	137	1251	460	375	369	1506	594	772	275	1187	988	1121	556	658	521	330	700	705	1022	605	448	644	300	561	1105	534
186	647.61	146	1859		612	353	329	551	572	628	482	1859	630	990	713	539	533	658	563	340	438	533	565	146	1282	476	388	387	1443	610	791	288	1217	1009	1049	573	678	538	339	722	726	1049	624	465	663	315	476	1131	549
187	655.71	152	1407		631	368	343	572	591	646	500	1407	644	1021	732	555	551	679	582	358	451	545	582	152	1317	491	403	406	1274	630	812	302	1244	837	1073	591	692	554	353	748	750	1073	642	480	683	331	486	1154	568
188	667.04	161	1439		647	384	359	596	612	666	517	1439	665	1051	755	573	568	702	602	376	466	560	597	161	1350	507	420	427	1104	646	835	316	1276	853	1099	612	714	575	366	772	773	1101	660	498	705	346	501	1182	588
189	685.45	170	1387		668	400	375	616	634	688	535	1375	686	1084	779	593	588	724	623	395	481	578	613	170	1387	525	439	446	1131	668	860	333	1309	878	1124	629	736	598	379	795	795	1131	679	518	728	365	514	1211	608
190	699.81	181	1412		690	420	394	639	659	712	555	1412	708	1115	797	613	611	748	646	411	495	594	634	181	1320	545	459	465	1161	694	883	346	1342	901	1053	551	758	621	392	823	815	1157	703	536	751	382	529	1141	631
191	721.17	191	1446		712	441	411	664	684	735	578	1446	733	1144	824	635	631	767	672	433	510	613	655	191	1359	563	473	486	1191	720	911	363	1376	929	1079	572	783	648	407	851	843	1192	722	559	777	402	545	1168	652
192	740.12	201	1484		739	462	430	688	708	759	603	1484	762	1175	851	656	654	794	696	455	528	633	579	201	1395	582	498	511	1225	748	941	382	1412	957	1106	596	707	673	421	882	869	1227	744	584	798	422	565	1201	677
193	754.06	209	1521		768	484	445	718	734	787	625	1521	789	1210	876	680	681	723	720	477	545	654	602	209	1133	604	525	537	1255	774	872	404	1450	984	1037	620	733	701	433	912	897	1165	770	606	723	441	586	1129	702
194	776.02	218	1558		797	510	465	748	762	818	645	1558	821	1252	908	706	707	747	746	503	563	675	624	218	1161	621	545	562	1291	802	901	425	1494	1015	1070	647	755	732	347	944	923	1199	803	630	747	464	609	1162	729
195	800.39	226	1602		826	533	489	782	793	848	673	1602	849	1194	939	731	731	773	775	527	582	699	648	226	1198	640	573	587	1328	831	932	445	1532	1051	1106	668	781	764	362	983	953	1239	834	655	772	484	633	1098	757
196	824.11	236	1639		860	559	511	811	821	881	705	1639	881	1133	975	758	757	802	806	552	601	722	673	236	1233	664	602	616	1371	864	965	464	1578	1084	1136	702	808	798	374	1025	987	1184	865	682	803	501	657	1135	784
197	848.58	246	1625		891	581	535	845	854	907	732	1590	913	1172	1015	787	785	835	837	580	622	748	701	246	1270	687	632	628	1409	899	997	485	1625	1121	1070	734	837	829	391	1068	923	1218	901	711	835	523	688	1169	814
198	875.36	257	1675		923	609	559	882	886	940	760	1630	948	1208	1053	816	813	870	867	612	638	776	728	257	1311	709	662	644	1459	932	1030	506	1675	1056	1109	770	861	863	408	1112	957	1260	932	736	866	548	713	1206	844
199	901.57	267	1723		858	635	587	920	922	973	789	1678	988	1257	1094	846	843	901	900	640	660	807	757	267	1357	731	697	663	1503	972	1064	526	1723	1099	1146	806	890	896	426	1159	993	1299	967	762	897	573	747	1247	876
200	929.56	276	1782		891	660	610	961	961	912	816	1627	1024	1310	1138	873	872	938	836	670	682	838	782	276	1409	757	729	687	1555	1013	1101	551	1782	1140	1190	846	920	934	444	1205	1025	1347	1004	793	828	598	779	1194	909
201	958.5	286	1739		926	692	638	1001	994	949	848	1480	1060	1357	1088	908	906	979	868	700	706	870	809	286	1458	774	764	710	1609	1054	1140	574	1739	1183	1235	890	957	972	464	1257	1065	1397	1042	824	857	626	814	1235	940
202	988.55	299	1791		961	725	667	1041	1032	980	882	1532	1100	1409	1133	942	943	1018	900	727	733	902	838	299	1515	801	799	732	1661	1100	1181	598	1791	1231	1279	931	994	1012	482	1206	1108	1451	1085	856	889	604	849	1282	974
203	1021.66	313	1849		1001	755	696	1089	1073	1023	915	1588	1044	1463	1178	977	983	1063	934	759	762	932	870	313	1572	831	837	760	1625	1142	1222	625	1849	1074	1326	976	1027	1052	501	1253	1153	1509	1033	891	922	624	886	1332	1012
204	1054.62	326	1910		1045	788	732	1132	1116	1064	949	1646	1089	1424	1128	1015	1023	1110	968	791	790	967	910	326	1530	861	880	787	1689	1189	1259	653	1910	1123	1381	1019	1068	1095	524	1308	1199	1567	1075	927	856	647	925	1382	1053
205	1091.28	341	1875		984	826	766	1176	1162	1111	989	1713	1132	1484	1176	1055	1064	1151	1007	825	820	1005	948	341	1491	894	922	815	1760	1241	1304	683	1875	1175	1436	1059	1105	1135	547	1363	1244	1629	1121	966	889	671	968	1442	1090
206	1128.95	357	1939		1025	865	801	1224	1209	1160	1030	1780	1174	1546	1229	1094	1104	1204	1043	857	848	1047	988	357	1553	924	959	843	1833	1284	1353	715	1939	1231	1393	1106	1146	1178	567	1316	1286	1690	1168	1006	924	693	1007	1500	1126
207	1167.3	374	2000		1066	906	838	1272	1154	1209	1077	1855	1219	1610	1285	1135	1146	1256	1086	894	881	983	1032	374	1613	960	1002	868	1915	1337	1403	746	2000	1293	1449	1156	1194	1227	587	1373	1338	1756	1214	1046	962	717	1045	1565	1171
208	1203.43	393	1970		1113	943	874	1323	1202	1159	1124	1941	1265	1666	1344	1177	1089	1315	1126	928	912	1016	974	393	1578	992	1041	902	1896	1389	1455	778	1970	1351	1507	1205	1242	1272	613	1433	1391	1833	1266	1090	1004	642	1093	1630	1210
209	1240.39	409	2023		1152	987	915	1384	1250	1207	1073	2023	1314	1740	1406	1224	1123	1366	1170	870	942	1053	1016	409	1655	1032	1090	941	1983	1436	1509	814	1840	1415	1575	1254	1288	1324	641	1491	1443	1802	1215	1135	1052	669	1143	1699	1254
210	1274.37	429	2110		1202	1013	959	1443	1296	1257	1121	2110	1370	1822	1433	1272	1170	1423	1119	895	973	1094	1055	429	1723	1067	1135	979	1972	1493	1560	851	1911	1479	1640	1306	1339	1379	672	1553	1401	1868	1269	1181	1098	692	1190	1567	1304
211	1314.21	446	2196		1252	1023	998	1503	1347	1310	1165	2196	1328	1899	1443	1318	1211	1480	1165	924	1009	1138	1102	446	1800	1107	1162	1016	2055	1553	1615	890	1983	1546	1611	1364	1290	1439	699	1608	1455	1943	1317	1231	1143	719	1236	1636	1353
212	1356.58	468	2290		1303	1020	1039	1557	1396	1342	1214	2290	1382	1967	1446	1369	1257	1539	1208	934	1052	1184	1151	468	1883	1152	1175	1061	2141	1609	1674	928	2055	1615	1679	1425	1350	1376	732	1664	1413	2027	1378	1290	1193	748	1186	1710	1399
213	1395.33	488	2237		1341	923	1067	1515	1455	1343	1271	2189	1446	2044	1485	1327	1309	1606	1260	925	1096	1231	1202	488	1961	1193	1179	1108	2237	1673	1541	973	2133	1684	1755	1462	1405	1380	767	1731	1469	2109	1434	1246	1249	782	1243	1787	1452
214	1432.82	504	2296		1360	945	1081	1532	1520	1344	1333	2287	1510	2125	1546	1380	1367	1552	1313	912	1133	1277	1255	504	2052	1238	1168	1157	2296	1744	1505	1017	2222	1754	1836	1476	1364	1370	804	1700	1526	2094	1495	1302	1282	820	1293	1868	1511
215	1464.95	530	2385		1350	987	1067	1533	1573	1341	1346	2385	1560	2210	1600	1439	1325	1554	1356	912	1178	1330	1312	530	2083	1286	1191	1210	2202	1806	1563	1063	2306	1731	1888	1364	1419	1401	839	1734	1587	2177	1559	1318	1300	858	1350	1954	1471
216	1500.12	553	2399		1389	1033	1058	1524	1640	1378	1345	2324	1618	2261	1636	1493	1376	1542	1406	920	1224	1386	1346	553	1985	1337	1210	1267	2185	1880	1632	1094	2399	1762	1912	1397	1481	1464	879	1740	1656	2167	1613	1314	1292	900	1407	1999	1433
217	1531.8	574	2497		1416	1066	1054	1424	1695	1405	1334	2330	1653	2274	1648	1554	1423	1482	1458	846	1273	1441	1361	574	1967	1388	1223	1325	2179	1951	1687	1094	2497	1759	1900	1416	1545	1534	918	1743	1716	2256	1542	1299	1280	944	1442	2021	1502
218	1560.03	592	2500		1439	1083	1086	1469	1756	1354	1364	2315	1659	2179	1632	1587	1475	1549	1485	852	1322	1398	1356	592	1962	1443	1245	1381	2245	1927	1741	1128	2500	1742	1884	1432	1608	1575	966	1747	1742	2308	1608	1332	1277	992	1455	2025	1558
219	1593.44	608	2598		1490	1075	1132	1498	1821	1414	1431	2311	1664	2188	1627	1636	1532	1587	1496	852	1374	1459	1346	608	1972	1500	1292	1442	2187	2007	1811	1172	2598	1741	1931	1473	1668	1594	1009	1759	1748	2326	1640	1393	1318	1039	1502	2023	1614
220	1622.3	622	2608		1547	1059	1188	1513	1888	1473	1497	2330	1714	2092	1670	1698	1563	1652	1452	848	1429	1524	1342	622	1994	1456	1343	1503	2256	2092	1777	1223	2608	1754	1979	1544	1729	1649	1037	1782	1643	2326	1652	1455	1369	1074	1527	2074	1678
221	1662.03	641	2714		1513	1056	1245	1518	1932	1541	1566	2361	1795	2112	1748	1765	1628	1695	1492	853	1483	1582	1358	641	2050	1496	1403	1567	2369	2179	1845	1276	2714	1779	2047	1611	1760	1619	1050	1795	1690	2333	1654	1507	1429	1093	1584	2122	1739
222	1700.63	665	2830		1571	1094	1294	1543	1843	1587	1632	2390	1864	2130	1823	1833	1673	1620	1514	858	1449	1612	1283	665	2109	1546	1472	1637	2441	2260	1920	1333	2830	1696	1997	1687	1766	1690	1085	1825	1736	2345	1649	1522	1490	1109	1643	2191	1815
223	1739.88	688	2905		1647	1147	1351	1586	1853	1607	1697	2407	1946	2169	1905	1867	1692	1686	1569	867	1514	1611	1283	688	2144	1596	1536	1706	2480	2245	1967	1393	2905	1724	1967	1750	1763	1740	1126	1867	1755	2375	1648	1578	1559	1144	1704	2290	1890
224	1786.85	609	2942		1722	1199	1410	1657	1859	1606	1766	2437	2027	2222	1898	1888	1713	1757	1639	869	1564	1666	1280	609	2200	1654	1586	1776	2582	2283	1988	1448	2942	1770	2063	1820	1774	1773	1147	1934	1770	2443	1696	1650	1627	1186	1774	2392	1973
225	1816.98	634	2850		1804	1152	1446	1633	1905	1561	1838	2491	2120	2297	1989	1860	1728	1829	1705	877	1624	1706	1294	634	2296	1720	1622	1796	2683	2294	1998	1482	2850	1785	2064	1862	1818	1787	1160	1932	1717	2483	1764	1695	1696	1238	1845	2507	1953
226	1856.85	654	2872		1894	1207	1465	1719	1986	1636	1920	2561	2220	2404	2084	1838	1766	1883	1753	899	1674	1733	1326	654	2407	1784	1649	1800	2689	2268	1893	1496	2852	1826	2154	1891	1891	1781	1159	2023	1788	2493	1842	1624	1774	1291	1925	2519	2005
227	1900.01	682	2863		1951	1274	1534	1800	2080	1698	2001	2671	2319	2421	2189	1889	1796	1916	1781	919	1732	1795	1357	682	2421	1721	1664	1760	2562	2334	1900	1560	2863	1899	2246	1984	1977	1791	1150	2121	1870	2447	1924	1640	1856	1343	2003	2479	2021
228	1944.51	713	2908		1990	1339	1605	1900	2181	1746	2054	2700	2318	2537	2190	1917	1820	1995	1792	953	1697	1873	1413	713	2534	1741	1593	1794	2679	2335	1925	1638	2908	1995	2340	1953	2069	1816	1181	2230	1963	2440	2018	1640	1947	1403	2084	2507	1911
229	1997.97	745	2953		2000	1384	1687	1974	2255	1765	2144	2838	2428	2666	2295	1989	1875	2084	1850	1002	1764	1954	1392	745	2661	1707	1659	1870	2650	2436	1942	1704	2948	2095	2401	2044	2069	1881	1234	2312	2056	2467	2117	1657	2032	1461	2142	2510	1902
230	2048.79	777	3030		2001	1300	1772	2018	2362	1772	2211	2966	2499	2791	2387	2041	1960	2176	1827	1063	1832	2011	1373	777	2785	1784	1744	1830	2707	2551	1973	1681	2973	2191	2417	2040	2161	1966	1296	2368	2114	2571	2222	1604	2093	1415	2174	2501	1905
231	2097.86	811	3162		2058	1289	1833	2051	2438	1781	2322	3106	2533	2816	2425	2069	2043	2066	1914	1026	1903	2045	1458	811	2915	1837	1829	1860	2744	2651	1988	1755	2978	2298	2422	2137	2231	2066	1350	2477	2138	2637	2318	1678	2136	1465	2274	2617	1939
232	2138.8	852	3195		2151	1323	1915	2031	2374	1821	2397	3157	2544	2950	2333	2093	2138	2053	2011	1085	1985	2056	1534	852	3064	1860	1816	1872	2753	2764	2028	1827	3015	2417	2399	2247	2252	2158	1408	2464	2057	2674	2422	1765	2161	1517	2284	2741	1967
233	2192.94	890	3332		2247	1367	1976	2128	2488	1792	2450	3318	2451	3051	2331	2103	2124	2134	2096	1128	2072	1960	1617	890	3169	1924	1899	1867	2763	2886	2092	1873	3088	2537	2364	2342	2263	2247	1474	2584	2128	2672	2535	1833	2152	1545	2355	2843	2009
234	2246.9	932	3443		2341	1417	2002	2186	2565	1853	2553	3443	2539	3130	2392	2159	2229	2177	2090	1049	2157	1966	1706	932	3231	2009	1875	1912	2830	2952	2177	1892	3190	2671	2398	2289	2172	2254	1536	2699	2189	2685	2616	1879	2217	1552	2394	2802	2057
235	2294.24	973	3522		2442	1476	2000	2204	2682	1927	2559	3522	2659	3063	2505	2264	2335	2179	2140	1037	2241	2029	1770	973	3139	2063	1909	1950	2769	2890	2184	1899	3352	2804	2406	2276	2233	2253	1602	2820	2217	2781	2738	1867	2307	1601	2418	2820	2133
236	2339.59	1001	3550		2545	1540	1985	2287	2800	2000	2667	3550	2788	3066	2597	2377	2415	2140	2171	1019	2278	1981	1847	1001	3235	1987	1915	1965	2838	2889	2298	1904	3532	2933	2454	2247	2248	2356	1680	2933	2302	2778	2720	1896	2408	1657	2424	2811	2230
237	2385.42	1021	3724		2548	1603	2015	2315	2925	1983	2724	3543	2897	3149	2687	2384	2474	2098	2171	1030	2184	2003	1890	1021	3363	1997	1892	1982	2956	2892	2302	1907	3724	2913	2333	2202	2351	2411	1753	2883	2403	2919	2852	1899	2511	1724	2475	2925	2339
238	2432.64	1014	3802		2647	1664	2092	2305	3007	2070	2740	3639	3002	3267	2773	2492	2587	2144	2042	1034	2252	1911	1890	1014	3392	1882	1777	1917	3090	2986	2415	1965	3802	2918	2420	2247	2466	2511	1838	2773	2502	2962	2940	1969	2612	1797	2584	2884	2455
239	2489.62	1043	3930		2596	1692	2183	2374	3053	2153	2834	3803	3121	3393	2868	2503	2700	2121	2124	1061	2357	1937	1886	1043	3359	1844	1781	1992	3227	3127	2541	2046	3930	2793	2400	2323	2588	2580	1828	2736	2505	3094	2987	2018	2717	1870	2686	2992	2581
240	2525.71	983	4022		2513	1690	2276	2447	3080	2248	2852	3813	3247	3460	2969	2583	2830	2002	2196	983	2462	2012	1828	1063	3365	1892	1833	1998	3267	3277	2626	2097	4022	2858	2479	2312	2565	2685	1907	2689	2606	3161	3106	2100	2727	1939	2804	3049	2509
241	2564.56	1004	4035		2505	1579	2278	2520	2974	2346	2973	3558	3310	3363	2967	2623	2963	2071	2273	1004	2568	2113	1894	1073	3469	1921	1896	2102	3355	3424	2671	2186	3976	2871	2517	2407	2586	2748	1965	2569	2708	3066	3152	2082	2844	1817	2825	3060	2638
242	2607.57	1032	4150		2571	1511	2376	2510	3053	2395	3057	3584	3351	3355	3089	2742	2945	2152	2316	1032	2673	2113	1933	1083	3404	1928	1889	2204	3290	3586	2594	2293	3999	2979	2408	2502	2564	2786	1987	2615	2817	3009	3256	2180	2853	1886	2955	3125	2732
243	2644.73	1056	4136		2525	1570	2493	2595	3159	2487	3117	3632	3358	3383	3060	2852	2851	2147	2326	1056	2787	2218	2005	1083	3196	1928	1972	2318	3170	3757	2585	2399	4024	3082	2477	2607	2621	2894	1996	2588	2928	2964	3210	2280	2968	1924	3097	3148	2784
244	2696.16	1082	4153		2627	1616	2599	2697	3182	2584	3240	3605	3469	3382	3099	2975	2827	2178	2400	1082	2864	2206	2069	1099	3182	1855	2047	2333	3160	3922	2474	2507	4149	3185	2583	2614	2640	3000	1956	2482	3033	2920	3229	2365	3089	1951	3185	3257	2823
245	2738.95	1113	4346		2750	1675	2710	2609	3314	2692	3305	3466	3520	3370	3011	3052	2787	2185	2397	1113	2903	2201	2094	1131	3260	1913	2089	2430	3112	3903	2522	2517	4346	3224	2703	2719	2625	3014	2038	2582	3163	2935	3289	2458	3115	1946	2932	3393	2851
246	2770.79	1146	4441		2724	1724	2825	2710	3363	2791	3341	3433	3677	3511	3097	3097	2781	2156	2293	1146	2909	2299	2082	1181	3280	2003	2089	2538	3042	3924	2616	2632	4441	3214	2803	2829	2530	3122	2118	2684	3232	3039	3208	2450	3088	1944	2926	3300	2942
247	2814.12	1079	4580		2832	1803	2944	2829	3337	2898	3431	3447	3846	3569	3232	3216	2736	2042	2379	1079	2997	2403	2133	1232	3413	2097	2074	2649	3163	3817	2616	2749	4580	3218	2932	2903	2644	3229	2159	2688	3153	3166	3321	2387	3104	1953	2913	3343	3065
248	2851.34	1117	4439		2876	1885	3068	2950	3346	3002	3581	3478	3975	3629	3272	3204	2821	2094	2415	1117	2959	2365	2174	1288	3456	2086	2120	2603	3303	3703	2703	2827	4439	3343	3059	3021	2761	3343	2177	2794	3162	3312	3352	2476	3107	1882	2904	3244	3196
249	2898.42	1157	4402		2981	1842	3101	3069	3333	3092	3569	3620	4055	3795	3417	3239	2938	2185	2418	1157	2987	2453	2257	1245	3497	2183	2114	2614	3427	3508	2805	2870	4402	3481	3195	3011	2838	3300	2242	2905	3159	3462	3487	2499	3208	1934	2967	3308	3326
250	2945.83	1107	4596		2932	1905	3121	3094	3409	3178	3601	3671	3958	3806	3465	3252	3061	2182	2494	1107	3126	2482	2348	1302	3655	2284	2212	2507	3450	3574	2808	2903	4335	3618	3327	3053	2963	3222	2286	3021	3166	3464	3626	2390	3335	1989	3020	3327	3356
251	2998.05	1168	4557		2953	1877	3194	3228	3445	3201	3590	3773	3927	3766	3599	3306	3108	2288	2586	1168	3271	2454	2444	1361	3818	2375	2331	2471	3491	3642	2907	2992	3984	3769	3408	3193	2942	3333	2384	3045	3229	3404	3627	2382	3366	2079	3120	3466	3398
252	3040.07	1116	4670		2951	1918	3216	3265	3356	3163	3596	3718	3898	3776	3648	3328	3153	2307	2696	1116	3310	2309	2428	1422	3889	2480	2441	2461	3366	3674	2847	3125	4045	3934	3437	3236	2949	3309	2443	3181	3129	3402	3559	2286	3479	2165	3060	3611	3370
253	3084.05	1168	4699		2938	1942	3098	3340	3408	2925	3737	3636	3885	3747	3657	3388	3292	2412	2713	1168	3406	2159	2540	1485	3991	2589	2563	2551	3236	3567	2842	3145	4089	4115	3430	3277	2946	3445	2488	3280	3258	3482	3555	2229	3613	2057	3197	3568	3330
254	3132.42	1217	4480		2909	1956	2973	3358	3500	3015	3869	3646	4042	3817	3633	3508	3439	2511	2836	1217	3437	2222	2528	1547	3825	2572	2693	2583	3202	3509	2731	3206	4275	4144	3431	3359	3052	3491	2407	3336	3390	3521	3456	2308	3650	2148	3326	3707	3304
255	3177.4	1272	4477		3044	1966	2925	3343	3545	3115	3967	3698	4226	3867	3641	3580	3586	2470	2959	1272	3437	2140	2653	1617	3812	2608	2810	2536	3266	3599	2840	3202	4477	4226	3474	3287	3110	3493	2476	3392	3531	3465	3507	2403	3732	2240	3348	3795	3256
256	3217.49	1290	4554		3146	1977	3028	3224	3554	3218	3950	3807	4341	4033	3734	3612	3662	2557	3070	1290	3530	1656	2771	1681	3818	2710	2822	2609	3383	3535	2851	3154	4477	4161	3620	3241	3143	3438	2595	3531	3686	3616	3648	2501	3750	2334	3302	3839	3280
257	3250.13	1298	4629		3192	2053	3147	3348	3457	3321	3854	3880	4451	4117	3827	3745	3612	2496	3186	1298	3566	1589	2844	1752	3762	2816	2933	2686	3429	3669	2978	3217	4629	4051	3741	3197	3262	3443	2619	3689	3857	3722	3797	2495	3759	2291	3310	3766	3331
258	3295.1	1300	4723		3333	2149	3283	3481	3341	3323	3801	3934	4614	4104	3973	3907	3524	2383	3317	1300	3711	1642	2872	1788	3904	2880	2991	2719	3486	3819	3104	3345	4723	4050	3819	3318	3403	3415	2616	3854	3937	3776	3855	2588	3888	2324	3305	3683	3362
259	3345.5	1312	4771		3474	2237	3319	3586	3485	3230	3801	3956	4606	4195	4158	4080	3316	2456	3401	1312	3881	1700	2976	1797	4079	2983	3002	2823	3551	3993	3131	3380	4771	4023	3855	3453	3548	3503	2688	4013	4119	3783	3876	2645	4075	2324	3414	3785	3406
260	3403.85	1329	4627		3432	2333	3471	3546	3493	3250	3679	3993	4627	4182	4258	4106	3421	2560	3252	1329	3958	1777	3002	1868	4273	3085	2996	2902	3719	4107	3266	3522	4568	4204	3858	3580	3596	3557	2606	4097	4303	3785	3940	2659	4155	2395	3574	3940	3552
261	3455.53	1367	4557		3419	2334	3574	3561	3562	3371	3750	4086	4417	4089	4474	4083	3582	2641	3051	1367	4075	1861	3036	1912	4351	3135	3096	2813	3866	4182	3401	3573	4519	4246	3973	3615	3733	3704	2697	3996	4418	3885	3971	2763	4342	2500	3750	4001	3543
262	3493.62	1388	4719		3383	2435	3609	3550	3605	3485	3888	4086	4395	3794	4596	4108	3744	2656	3122	1388	4141	1949	3125	1989	4466	3030	3045	2930	4018	4230	3456	3705	4598	4331	4134	3569	3720	3766	2806	3856	4493	3748	3995	2743	4536	2603	3940	4067	3571
263	3528.88	1411	4845		3468	2440	3622	3550	3680	3356	3945	4204	4416	3720	4536	4107	3903	2760	3068	1411	4162	2047	3171	1965	4449	3103	3180	2959	3909	4288	3332	3847	4670	4377	4182	3654	3745	3951	2916	3805	4424	3917	4121	2887	4471	2713	4007	4139	3445
264	3539.96	1454	4881		3524	2543	3736	3696	3586	3179	3982	4197	4438	3625	4188	4027	3983	2751	2981	1454	3851	2155	3183	2045	4331	3204	3184	3095	3913	4351	3299	4001	4677	4369	4170	3673	3755	4072	2895	3588	4443	3949	4314	3037	4421	2816	4089	4226	3515
265	3557.88	1505	5017		3687	2547	3807	3853	3507	3288	4076	4075	4623	3420	4124	4212	3959	2842	3092	1505	3822	2174	3181	2092	4119	3329	3208	3148	3779	4535	3090	3985	4861	4374	4082	3574	3781	4109	2945	3475	4377	4011	4501	3183	4303	2824	4085	4071	3553
266	3561.63	1216	5087		3858	2649	3883	4017	3613	3313	3869	3864	4853	3418	4010	4306	3676	2927	3160	1463	3986	2102	3267	2168	3888	3464	3163	3298	3666	4430	3176	3903	5004	4396	3935	3251	3883	3807	2958	3485	4301	4037	4644	3220	4248	2931	4107	4057	3668
267	3570.6	1251	4998		3995	2749	4068	4172	3765	3381	3614	3827	4891	3518	4110	4490	3601	2924	3172	1524	4140	2221	3406	2208	4001	3410	3119	3341	3780	4443	3269	3758	4979	4474	3796	3210	3753	3669	2948	3535	4363	3922	4720	3367	4203	3032	3958	4010	3663
268	3597.41	1291	5035		4098	2807	4192	4142	3922	3418	3573	3984	5035	3639	4182	4597	3664	2830	3223	1589	4260	2356	3576	2229	3850	3561	3251	3426	3982	4099	3329	3728	4809	4581	3901	3335	3723	3739	2963	3700	4442	3847	4634	3473	4310	3051	3894	4088	3865
269	3620.55	1238	5162		4035	2818	4277	4124	3982	3208	3422	3869	5162	3656	4294	4538	3576	2860	3212	1653	4311	2450	3638	2146	3916	3705	3288	3446	4044	3697	3315	3774	4716	4797	3973	3477	3893	3765	2950	3849	4337	4022	4521	3488	4259	3163	3864	4261	3923
270	3640.71	1286	5167		3820	2915	4188	4052	3898	3259	3326	3853	5167	3684	4513	4212	3595	2852	3296	1738	4125	2373	3604	2208	3998	3711	3318	3425	4126	3301	3431	3515	4631	4926	4075	3579	4019	3800	3079	3895	4323	4182	4531	3440	4432	3235	4008	4441	3990
271	3657.95	1336	5098		3803	2883	4185	3836	3826	3175	3016	4034	5098	3692	4744	4051	3717	2836	3314	1816	4127	2044	3758	2312	4083	3780	3453	3531	3939	3007	3461	3670	4747	4970	4173	3734	4052	3821	3224	4051	3921	4257	4252	3402	4306	3155	4193	4548	3970
272	3679.76	1289	5137		3823	2982	4170	3689	3823	2820	3005	4010	4949	3716	4966	4131	3446	2856	3401	1901	4260	1865	3620	2420	4072	3802	3492	3602	3798	2967	3572	3724	4848	4666	4384	3614	3839	3942	3370	4120	3805	4144	4432	3524	4479	3147	4283	4550	3884
273	3710.51	1351	5282		3739	2990	4247	3759	3700	2676	2996	4096	4859	3728	4989	4184	3382	2932	3551	1972	4356	1728	3508	2524	4174	3925	3577	3703	3664	2814	3699	3764	5071	4636	4512	3520	3806	3981	3513	4112	3838	4054	4630	3514	4348	3148	4493	4684	3902
274	3719.94	1327	5276		3784	3099	4384	3335	3697	2761	3077	4007	5004	3771	5001	4227	3515	3034	3690	2022	4535	1484	3455	2629	3949	4090	3517	3653	3429	2698	3743	3896	4851	4649	4578	3254	3888	3840	3666	4099	3757	3985	4834	3662	4107	3237	4701	4664	3997
275	3724.09	1399	5091		3947	3201	4352	3421	3780	2648	2977	3767	5020	3749	4953	4368	3571	3159	3837	2120	4532	1422	3540	2750	3870	4203	3537	3624	3466	2817	3623	3794	4932	4773	4503	3202	4044	3744	3767	3950	3705	4089	4787	3675	3955	3374	4828	4663	3957
276	3689.24	1280	5285		4053	3314	4305	3221	3917	2624	2984	3703	5285	3529	4797	4211	3556	3302	3956	2213	4585	1280	3609	2878	3654	4184	3566	3565	3496	2851	3425	3480	4840	4767	4115	3203	4109	3576	3719	3608	3840	4163	4742	3515	3803	3520	4896	4523	3559
277	3667.83	1216	5548		4126	3366	4352	3322	3973	2711	2990	3591	5548	3412	4480	3973	3367	3339	4026	2262	4533	1216	3557	3011	3368	4004	3689	3327	3653	3008	3296	3266	4702	4787	4097	3184	4285	3360	3629	3575	3930	4172	4660	3298	3712	3468	4594	4365	3351
278	3662.38	1208	5546		4067	3382	4402	3322	4142	2708	2976	3735	5546	3450	4496	3785	2988	3474	3949	2348	4450	1208	3708	3140	3387	3984	3745	3241	3741	3079	3266	3183	4644	4915	4102	3081	4455	3146	3401	3485	3884	4362	4559	3283	3764	3606	4569	4355	3455
279	3654.36	1241	5640		3992	3508	4286	3414	4229	2806	2848	3880	5640	3572	4485	3733	2696	3637	3967	2387	4344	1241	3608	3132	3199	3881	3790	2950	3835	3237	3076	3164	4422	5085	4076	3179	4139	3234	3380	3605	3824	4557	4552	3335	3864	3751	4577	4340	3385
280	3651.64	1279	5614		4090	3493	4097	3300	4242	2904	2937	4054	5614	3294	4504	3729	2581	3792	3877	2366	4324	1279	3636	3169	3216	4054	3883	2941	3901	3396	3103	3159	4401	5053	4211	2974	3837	3336	3538	3419	3725	4767	4665	3451	3891	3910	4598	4392	3156
281	3641.12	1327	5427		4168	3558	3730	2975	4175	2929	2940	4207	5427	3234	4697	3836	2553	3709	4038	2395	4438	1327	3607	3161	3148	4219	3928	2925	3994	3542	3120	3171	4423	4946	4416	2928	3576	3342	3692	3300	3606	4917	4718	3486	3838	3866	4778	4508	3141
282	3653.57	1176	5434		4242	3622	3678	3063	4158	3033	2842	4272	5277	2738	4827	3605	2564	3761	4218	2283	4601	1378	3477	3269	3273	4285	3899	2812	3816	3672	3220	3201	4521	4808	4627	3050	3473	3376	3751	2935	3421	4923	4919	3532	3946	3876	5014	4637	3038
283	3642.98	932	5325		4266	3737	3772	3168	3826	3130	2947	4246	5196	2619	4726	3600	2655	3787	4312	2344	4668	1341	3539	3362	3290	4341	3759	2895	3753	3664	3052	3049	4734	4591	4643	3055	3400	3510	3911	2346	3368	4787	5012	3683	3791	3773	5259	4868	2901
284	3610.03	856	5362		4315	3697	3778	3259	3817	3127	3048	3893	5157	2500	4635	3613	2745	3715	4359	2330	4619	1315	3557	3409	3401	4309	3710	2803	3684	3311	2473	3073	4660	4574	4672	3036	2912	3451	3781	2420	3226	4806	5030	3737	3662	3688	5362	4921	2940
285	3596.8	832	5373		4084	3622	3697	3278	3762	3025	3148	3851	5373	2476	4508	3269	2741	3750	4318	2418	4704	1383	3680	3562	3170	4125	3807	2908	3641	3287	2493	3169	4823	4635	4570	2477	2903	3473	3640	2507	3115	4674	5066	3703	3403	3712	5358	4858	3041
286	3549.16	828	5641		3949	3490	3617	3303	3778	3120	3051	3992	5641	2553	4347	3197	2427	3873	4337	2476	4517	1464	3699	3735	2860	3856	3919	2936	3778	3010	1907	3161	4915	4834	4481	2554	2906	3458	3485	2615	3112	4564	4936	3812	3007	3771	5145	4768	3033
287	3526.6	824	5737		3847	3576	3642	3343	3935	3103	2739	4144	5737	2541	4393	3306	2507	4039	4318	2518	4264	1559	3828	3907	2699	3820	4035	2946	3861	2921	1958	2715	4839	4868	4291	2539	2919	3244	3270	2630	3170	4645	4866	3872	2860	3840	4987	4585	3048
288	3513.42	844	5861		3866	3624	3659	3290	4048	2933	2626	4318	5861	2642	4599	3431	2458	4206	4191	2629	3875	1563	3892	3884	2784	3830	3969	3053	4055	2699	1920	2634	4786	5037	4274	2626	2938	3333	3302	2660	3114	4561	4711	3900	2949	4003	4979	4536	2956
289	3508.64	869	5875		3980	3743	3780	3115	3904	2904	2612	4403	5875	2754	4777	3447	2325	4058	3976	2736	3900	1649	3837	3760	2885	3957	4090	3148	4074	2456	1798	2516	4602	5022	4352	2614	3070	3442	3210	2799	3099	4738	4752	3898	2947	4068	5025	4563	3074
290	3502.33	896	5783		4114	3810	3671	3118	3801	2836	2498	4327	5783	2884	4836	3325	2311	4185	4025	2855	3734	1740	3804	3493	2915	3873	4155	3142	4124	1908	1891	2496	4654	4902	4482	2616	3193	3456	3213	2656	3194	4609	4560	3895	2763	4125	5136	4541	3174
291	3502.13	926	5444		4160	3915	3541	3144	3746	2830	2382	4285	5424	2927	4945	3161	2209	4166	3989	2983	3419	1830	3710	3430	2956	3775	3859	3136	4160	1862	1994	2483	4701	4860	4714	2724	3222	3483	3315	2732	3292	4447	4517	3756	2900	3877	5188	4675	3169
292	3492.23	962	5499		4323	3921	3330	2761	3688	2924	2476	4198	5130	3071	5034	3267	2319	3946	4161	3010	3517	1909	3566	3297	3011	3668	3653	3137	3989	1860	2124	2487	4721	4545	4846	2836	3126	3245	3222	2906	2891	4321	4662	3797	3045	3658	5154	4827	3161
293	3468.55	1008	5367		4321	3783	2871	2662	3752	2796	2271	4053	5057	3216	5077	3063	2345	3720	4230	3038	3433	1775	3635	3315	3052	3674	3722	3134	3624	1906	2265	2605	4755	4437	5004	2731	3215	3054	3346	3065	2560	4221	4501	3980	3191	3286	5156	5078	3152
294	3458.89	1058	5296		4242	3721	2737	2632	3580	2568	2365	4095	5150	3129	4884	2906	2371	3434	4331	3158	3451	1712	3749	3453	3201	3602	3733	3236	3283	1964	2309	2704	4842	4478	4645	2826	3206	2869	3392	3216	2541	4294	4473	4162	3337	2974	5125	5034	3044
295	3422.13	1017	5279		4015	3661	2753	2696	3733	2154	2472	4215	5237	3231	4973	2989	2493	3382	4379	3238	3474	1268	3553	3489	3354	3459	3376	3332	3103	2032	2352	2606	4822	4451	4491	2827	3312	2381	3316	3375	2628	4384	4085	4272	3361	2916	5023	4971	3141
296	3399.75	900	5504		3845	3667	2892	2578	3898	2205	2589	4356	5504	3331	5114	2978	2597	3385	4276	3267	3607	900	3552	3629	3395	3272	3463	3323	3185	2108	2489	2464	4820	4660	4423	2932	3427	2461	3402	3554	2436	4514	3741	4250	3154	2916	5169	4846	3237
297	3390.84	923	5695		3793	3672	3011	2675	4096	2271	2694	4392	5695	3427	5208	3053	2698	3397	4230	3267	3442	923	3458	3783	3313	3101	3265	3237	3219	2096	2531	2193	4749	4833	4352	3020	3462	2549	3331	3608	2431	4678	3558	4127	3233	3032	5073	4504	3345
298	3377.61	945	5928		3781	3673	2727	2577	4307	2221	2699	4367	5928	3428	4944	2672	2774	3428	4303	3370	3379	945	3471	3652	3382	3087	3371	3227	3379	2193	2660	1845	4469	4934	4329	2933	3502	2430	3309	3568	2525	4796	3321	3798	3010	3156	5292	4301	3171
299	3356.19	956	5855		3837	3667	2815	2672	4520	2281	2806	4128	5855	3257	4868	2757	2720	3365	4255	3424	2823	956	3417	3637	3126	2899	3282	2692	3561	2104	2670	1904	4236	4959	4476	3030	3323	2274	3312	3496	2603	4830	3257	3728	2888	3307	5365	4164	3025
300	3343.84	974	5798		3748	3670	2350	2644	4669	2351	2701	4061	5798	3222	4787	2858	2480	3421	4417	3585	2678	974	3369	3584	2811	2909	3377	2752	3736	2230	2656	1972	4375	4947	4587	3143	3436	2233	3306	2824	2689	4870	3270	3642	2873	3349	5440	4203	2901
301	3316.81	998	5642		3769	3475	2107	2540	4738	2032	2792	3929	5642	3170	4641	2940	2233	3468	4613	3753	2566	998	2970	3454	2798	3028	3476	2707	3785	2279	2512	1850	4577	4908	4720	3252	3310	2304	3404	2696	2674	4944	3299	3605	2866	3473	5353	4412	2372
302	3300.29	1026	5538		3789	3373	2179	2380	4710	2123	2684	4056	5538	2918	4605	2835	2290	3514	4769	3919	2458	1026	2565	3361	2683	3127	3478	2681	3812	2321	2260	1831	4806	4882	4870	3140	3184	2396	3422	2648	2671	4917	3327	3775	2857	3381	5340	4545	1868
303	3266.84	1060	5371		3909	3176	2157	1982	4632	2113	2663	4074	5371	2788	4783	2936	2357	3656	4864	3909	2374	1060	2654	3312	2777	3128	3044	2660	3812	2462	1920	1917	4860	4833	4949	2904	2380	2486	3441	2184	2564	4914	3365	3951	2744	3338	5259	4754	1700
304	3218.27	1105	5571		3745	2900	1947	2043	4382	2202	2549	3700	5256	2457	4976	2933	2039	3691	4808	3811	2398	1105	2551	3406	2889	2925	2926	2703	3745	2595	1620	2024	4961	5028	4821	2604	2180	2577	3446	1884	2456	4755	3387	3930	2638	3153	5344	4730	1625
305	3185.87	1157	5694		3690	2648	2044	2016	4384	2306	2584	3696	5430	2268	5188	2927	2110	3697	4713	3547	2507	1157	2545	3413	3002	2549	2880	2674	3387	2718	1440	2133	5091	5273	4737	2460	1960	2677	3443	1667	2449	4690	3523	3990	2632	2948	5426	4785	1579
306	3152.51	1018	5694		3345	2544	2154	1995	4336	2214	2144	3602	5694	2122	5339	2805	2171	3839	4599	3271	2605	1212	2651	3441	3011	2325	2964	2760	3350	2840	1336	2157	5125	5366	4571	2340	1976	2696	2904	1608	2534	4708	3658	4136	2484	2847	5661	4720	1642
307	3117.33	912	5906		3188	2427	2284	2093	3994	2219	2080	3710	5906	2009	5289	2791	2232	3984	4504	3204	2707	1178	2674	3468	2920	2172	2866	2752	3354	2964	1272	2189	4959	5491	4461	2394	1932	2732	2352	1657	2312	4837	3763	4194	2244	2953	5823	4597	1718
308	3105.72	932	6067		2984	2416	2413	2206	4121	2318	2068	3586	6067	2072	5173	2774	2294	3940	4574	3304	2813	1150	2707	3476	3019	2045	2869	2755	3383	3083	1304	2302	4435	5470	4240	2156	1995	2859	2326	1718	2396	5118	3652	4054	1900	2884	5929	4412	1810
309	3089.23	754	6008		2980	2410	2544	2334	4132	2311	1768	3633	6008	2144	5024	2755	2363	4040	4669	3424	2826	1208	2726	3128	2916	2030	2883	2862	3212	3178	1337	2322	4266	5415	3999	2218	2077	2973	2399	1792	2097	5282	3539	3796	1856	2913	5849	4265	1913
310	3070.22	743	5964		3091	2406	2651	2465	4143	2283	1818	3768	5964	2228	4818	2840	2243	4052	4775	3552	2836	1272	2643	2706	2876	2133	2994	2868	3335	2936	1379	2418	4296	5307	4210	2291	2068	3097	2380	1881	2158	5431	3635	3707	1912	2938	5590	4063	2025
311	3051.22	766	5539		3226	2393	2557	2584	3972	2253	1881	3501	5484	2229	4648	2852	2218	3796	4847	3572	2923	1335	2618	2317	2959	2250	2982	2777	3454	2152	1428	2412	4403	5077	4422	2374	2166	3110	2475	1986	2231	5297	3573	3458	1980	2954	5539	3887	1941
312	3037.04	792	5538		3366	2476	2636	2598	3492	2216	1935	3396	5229	2326	4815	2845	2308	3750	4837	3407	2908	1404	2601	2195	2949	2179	2700	2795	3360	1874	1490	2512	4629	5057	4675	2467	2187	3116	2579	2115	2304	4999	3400	3546	2064	2644	5460	4027	2064
313	3006.52	821	5622		3299	2411	2620	2719	3260	1916	1989	3298	4796	2423	5032	2832	2401	3064	4873	3449	2792	1465	2578	2069	2940	2276	2777	2701	3134	1815	1465	2594	4512	5209	4791	2571	2308	3120	2696	2240	2279	4591	3407	3674	2160	1880	5404	3988	2188
314	2995.05	856	5832		3332	2479	2473	2637	3148	1664	1952	3304	4664	2444	5267	2726	2394	2580	4886	3527	2876	1529	2567	2142	2937	2371	2672	2816	2794	1741	1553	2448	4596	5432	4905	2587	2245	2880	2805	2356	2292	4274	3527	3586	2282	1826	5525	4136	2319
315	2959.17	897	5861		3241	2398	2444	2761	2859	1606	1829	3015	4740	2470	5353	2805	2283	2636	4762	3530	2883	1596	2661	2240	2945	2318	2556	2830	2543	1680	1561	1988	4469	5343	4805	2706	2382	2416	2926	2485	1997	4029	3432	3493	2316	1764	5504	4170	2460
316	2924.8	937	5784		3342	2374	2208	2770	2869	1564	1706	3058	4973	2493	5470	2782	2182	2709	4735	3485	2895	1661	2753	2153	2967	2384	2631	2833	2515	1621	1578	1684	4180	5377	4597	2829	2536	2116	2871	2611	1957	3976	2829	3396	2461	1810	5771	4091	2599
317	2896.11	991	5960		3154	2454	2071	2697	2899	1106	1795	2948	5239	2613	5390	2816	2284	2694	4881	3502	2891	1516	2650	2266	3105	2451	2609	2908	2496	1671	1685	1723	4046	5421	4372	2857	2678	1841	3016	2632	2021	3790	2719	3054	2601	1867	5960	3571	2728
318	2889.5	946	6052		3042	2339	2122	2559	3043	1135	1897	2937	5487	2718	5139	2552	2388	2685	5070	3602	2780	1236	2633	2374	3156	2511	2608	2732	2486	1623	1782	1720	3786	5224	4336	2900	2725	1790	3171	2448	2081	3917	2608	2734	2558	1934	6052	3422	2724
319	2877.29	1013	5908		3037	2441	1975	2613	3104	1170	1913	2882	5399	2816	5059	2448	2478	2788	5113	3557	2668	1271	2432	2463	3200	2481	2697	2424	2490	1689	1875	1716	3894	5011	4494	3047	2859	1845	3138	2561	2159	4077	2593	2816	2694	2011	5908	3355	2730
320	2837.77	1040	5741		3029	2358	1880	2481	3277	1214	2031	2714	5244	2795	5119	2360	2558	2816	5119	3467	2600	1132	2144	2549	3337	2256	2686	2072	2517	1764	1971	1758	3976	5001	4611	3114	2986	1916	3104	2663	2244	3955	2458	2806	2739	2100	5741	2934	2540
321	2803.4	1063	5631		3130	2479	1876	2365	3443	1264	2048	2803	4984	2735	5308	2212	2316	2845	5057	3382	2196	1063	1836	2631	3416	2234	2763	2104	2557	1754	2062	1677	4181	5007	4744	3063	2910	1989	3171	2567	2237	3933	2526	2796	2877	2214	5631	2932	2252
322	2779.99	906	5558		3241	2484	1864	1928	3403	1323	2141	2796	4831	2608	5558	2256	1908	2994	4880	3341	1856	1091	1684	2703	2998	2320	2851	2161	2484	1852	2141	1722	4399	5060	4893	3108	2895	2066	3307	2276	2344	3896	2510	2898	2917	2343	5121	2657	1640
323	2744.04	908	5802		3203	2580	1621	1628	3561	1397	2017	2891	4555	2308	5476	2332	1653	2858	4904	3256	1854	1124	1576	2481	2568	2306	2742	2124	2616	1972	2232	1680	4638	5277	4985	3226	2348	2154	3332	1756	2349	3640	2510	2922	2260	2490	4964	2794	1574
324	2720.56	936	5757		2720	2658	1577	1384	3706	1484	2028	2683	4223	2255	5570	2305	1501	2926	4836	3292	1916	1155	1618	2352	2442	2385	2826	2092	2742	1987	2273	1641	4805	5431	4855	3236	2100	1952	3244	1603	2362	3681	2506	2866	1856	2631	5088	2927	1600
325	2678.96	976	5586		2048	2400	1540	1219	3763	1472	1680	2688	4179	2196	5471	2382	1552	3104	4936	3082	1782	1094	1671	2440	2413	2368	2862	2065	2759	2107	2328	1712	4757	5507	4702	3024	1452	1958	2884	1492	2360	3712	2595	2921	1652	2656	4991	2956	1322
326	2638.38	740	5474		1912	2092	1608	1252	3743	1560	1280	2784	4286	2096	5468	2371	1610	3167	4981	3115	1848	1037	1729	2331	2385	2024	2930	2141	2897	2220	1944	1793	4707	5380	4542	2272	1286	2068	2544	1492	2468	3834	2684	3068	1428	2679	5094	3083	1248
327	2591.09	680	5322		1908	1726	1681	1194	3755	1654	1276	2886	4236	2036	5221	2476	1674	3122	5091	2968	1933	1079	1803	2402	2474	1724	2945	2230	2932	2237	1380	1893	4605	5265	4191	1368	1101	2079	1836	1429	2567	3676	2695	3216	1364	2813	5082	3108	1279
328	2585.96	699	5194		1963	1575	1769	1246	3691	1737	1276	2870	4409	1636	5151	2478	1753	3158	5194	2856	2032	1131	1593	2378	2474	1569	2822	2308	3062	2352	720	1901	4427	5173	4045	1306	1128	2197	1879	1468	2556	3523	2621	3265	1264	2956	5073	3238	1317
329	2574.53	716	5327		1931	1619	1860	1307	3512	1823	1272	2753	4578	1567	5214	2476	1832	3294	5327	2850	2145	1184	1672	2156	2590	1614	2775	2403	3168	2192	736	1918	4483	4661	4062	1347	1061	2311	1792	1515	2638	3448	2741	3203	1204	3097	4864	3290	1268
330	2543.99	654	5401		2008	1678	1958	1382	3343	1916	1272	2738	4736	1504	5149	2462	1903	3352	5401	2858	2166	1249	1769	1612	2604	1660	2547	2510	3188	1936	654	2040	4487	4614	4136	1293	1098	2331	1698	1565	2615	3505	2741	3233	1236	3207	4695	3450	1321
331	2533.91	660	5377		2087	1748	2072	1471	3431	1997	1203	2828	4762	1545	5259	2446	1990	3200	5377	2981	2192	1321	1878	1450	2706	1718	2335	2522	3109	1412	674	2164	4441	4427	4339	1344	1147	2438	1644	1628	2687	3520	2833	3364	1275	3162	4589	3584	1392
332	2489.78	672	5435		2192	1529	2103	1482	2900	1873	1233	2723	4306	1496	5435	2527	2088	2704	5186	2905	2312	1408	1894	1404	2799	1793	2416	2350	2899	1072	700	2287	4481	4280	4445	1406	1209	2539	1699	1704	2375	3468	2916	3403	1219	2800	4018	3718	1474
333	2434.05	695	5460		2307	1513	2241	1587	2300	1938	1171	2820	3796	1454	5460	2607	2191	1660	5023	2928	2418	1487	2030	1440	2685	1881	2484	2492	2472	972	733	2412	4322	4422	4542	1476	1178	2631	1765	1788	2084	2822	2898	3437	1264	2460	3808	3846	1469
334	2424.17	721	5465		2427	1597	2370	1688	2150	1996	1215	2916	3608	1522	5465	2701	2014	1699	4890	2737	2430	1562	2153	1479	2681	1887	2258	2630	2292	845	772	2436	4049	4480	4426	1463	1251	2715	1840	1881	2035	2551	2832	3551	1223	1960	3755	3892	1560
335	2407.2	749	5192		2449	1684	2498	1784	1882	1804	1262	3018	3439	1601	5177	2598	2133	1420	4915	2808	2527	1639	2271	1529	2764	1888	2237	2566	1940	864	810	2542	3843	4540	4377	1556	1349	2786	1934	1980	1976	2525	2584	3256	1292	1900	3663	3851	1648
336	2379.5	780	5337		2475	1774	2530	1879	1926	1256	1220	2808	3446	1598	5080	2490	2251	1292	5047	2693	2619	1714	2288	1493	2854	1988	2053	2568	1712	883	848	2639	2986	4532	4063	1658	1446	2576	2034	1987	1968	2601	2536	3109	1373	1800	3607	3643	1732
337	2336.35	736	5254		2419	1875	2655	1965	1984	736	1185	2793	3404	1700	5055	2579	2255	1328	5087	2781	2491	1781	2268	1563	2788	2093	1924	2455	1748	910	884	2524	2815	4465	3869	1762	1536	2236	2046	2106	1860	2572	2476	2776	1475	1676	3568	3132	1817
338	2291.42	736	5145		2557	1975	2770	2056	2055	736	1260	2646	3553	1803	4978	2650	2339	1271	5145	2760	2300	1840	2080	1541	2685	2207	1986	2428	1589	941	919	2601	2697	4294	3714	1859	1626	1732	2178	2127	1846	2653	2249	2080	1485	1619	3528	2876	1903
339	2239.84	754	5144		2708	1992	2867	2043	2142	754	1339	2364	3603	1895	4808	2529	2330	1220	4802	2711	1696	1896	1428	1535	2770	2324	2061	2128	1636	975	955	2300	2808	4106	3378	1845	1712	1411	2324	2143	1803	2746	2310	2033	1574	1668	3684	2224	1985
340	2197.72	774	5157		2860	1988	2904	2019	2249	774	1424	2364	3637	1885	4728	2068	2403	1277	4370	2693	1472	1951	1088	1633	2730	2347	2151	1524	1588	1023	992	1592	2840	3882	3383	1931	1805	1449	2357	2255	1861	2856	2372	2081	1664	1624	3632	1974	2067
341	2191.33	797	4932		2996	1970	2556	2077	2278	797	1507	2352	3780	1977	4567	1700	2356	1349	4291	2772	1412	1991	988	1745	2625	2375	2240	1571	1658	1066	1032	1536	2985	3802	3413	2016	1892	1488	2379	2366	1931	2683	2338	2136	1760	1690	3674	2028	2148
342	2182.17	767	4773		3093	2032	2048	1980	2318	826	1592	2122	3621	2072	4499	1745	2112	1433	3906	2760	1408	1730	928	1851	2701	2471	2337	1622	1742	1126	1071	1484	3153	3735	3460	1999	1881	1534	2502	2372	2005	2630	2212	2100	1849	1767	3827	1893	2243
343	2185.78	791	4808		3179	1994	1688	1740	2453	859	1680	2072	3772	2168	4271	1788	2065	1533	3826	2851	1400	1377	828	1959	2600	2582	2332	1669	1742	1190	1108	1524	3042	3568	3601	2084	1965	1495	2622	2486	1991	2786	2189	2175	1942	1856	3903	1961	2240
344	2180.39	668	4886		2660	2042	1344	996	2597	900	1761	2097	3930	2253	3930	1840	1492	1646	3915	2836	1398	1413	668	2066	2160	2579	2214	1723	1853	1258	1147	1570	3192	3732	3521	2145	2037	1560	2731	2573	2092	2966	2079	2262	2034	1959	3926	2040	1903
345	2172.85	624	5128		2280	1912	1272	996	2735	942	1838	2153	4094	2333	3814	1900	1467	1759	3752	2924	1437	1035	640	2173	1473	2658	2197	1646	1966	1227	1180	1623	3240	3872	3244	2028	1648	1635	2750	2424	2200	3143	2171	2268	2103	2068	3751	2138	1428
346	2167.68	564	5254		1820	1864	1204	1017	2869	899	1920	2115	4154	2280	3493	1952	1512	1860	3819	2760	1482	963	656	2273	1317	2224	2286	1701	1983	1287	1214	1679	3385	3917	2918	1680	1304	1722	2708	2224	2210	3304	2268	2278	2061	1998	3720	2253	1364
347	2153.83	560	5187		1616	1496	1242	1041	2893	961	1883	2091	4204	2331	3255	1907	1560	1964	3903	2550	1534	991	679	2362	1362	1856	2374	1760	2090	1350	1145	1731	3515	4051	2593	1380	1004	1727	2076	1885	2313	3455	2283	2305	1868	2140	3483	2386	1364
348	2129.7	556	5326		1492	1252	1286	1069	3028	1027	1935	2084	4074	1720	3253	1868	1614	2058	3901	2420	1597	1022	709	2393	1414	1616	2261	1629	2198	1412	1180	1795	3632	3970	2674	1413	926	1730	1376	1614	2433	3297	2408	2346	1524	2272	3455	2529	1388
349	2125.3	567	5253		1323	1008	1238	1002	3163	1087	1896	2186	4068	1560	3375	1939	1679	2149	3874	2191	1669	1060	750	2251	1471	1310	2324	1698	2307	1474	1210	1769	3400	3738	2676	1446	820	1825	1408	1457	2364	3233	2546	2497	1024	2412	3474	2570	1322
350	2085.32	583	5186		1252	1028	1298	1036	3081	1142	1552	2188	3818	1444	3513	2015	1749	2137	3925	1854	1747	1104	804	1544	1543	1240	2301	1779	2313	1527	1245	1750	3096	3738	2794	1305	840	1819	1444	1396	2404	2952	2389	2646	764	2536	3585	2514	1355
351	2033	596	5083		1288	954	1373	1081	3104	1195	1453	2192	3554	1479	3445	2103	1629	2218	3953	1912	1839	1155	761	1240	1531	1274	2382	1871	2410	1489	1046	1849	2824	3562	2827	1236	863	1907	1479	1436	2547	2072	2504	2776	671	2657	3360	2667	1396
352	1977.57	591	5036		1330	880	1457	1137	2884	1253	1017	2291	3485	1517	3470	2007	1705	2307	3767	1975	1940	1114	810	1166	1529	1214	2364	1977	2409	1544	763	1945	2767	3343	2653	1071	893	1990	1214	1486	2666	2013	2625	2902	591	2706	2496	2819	1347
353	1963.79	603	5045		1383	914	1448	1204	2280	1311	1048	2288	3344	1461	3289	2118	1784	2391	3733	2059	2051	1075	861	1136	1637	1255	2432	1894	2506	1460	781	2060	2845	3260	2785	1105	927	1973	1246	1541	2773	2070	2737	3027	611	2569	2396	2771	1399
354	1935.34	551	5050		1344	957	1533	1281	2240	1365	1084	2290	2402	1402	3285	2235	1771	2477	3656	1953	2074	1144	904	1058	1633	1212	2092	2020	2060	1220	802	2181	2740	3289	2804	1148	967	2061	1282	1501	2872	2019	2727	2944	639	1688	2132	2784	1460
355	1932.07	564	5305		1324	1011	1517	1253	2278	1315	1120	2290	2292	1451	3283	2345	1775	2458	3382	1863	2203	1220	948	1080	1736	1275	2088	2132	1520	776	827	2186	2830	3417	2918	1197	1017	2151	1329	1571	2849	1960	2825	3048	672	1332	2118	2874	1528
356	1916.53	582	5384		1410	1075	1600	1320	2037	1372	1160	2376	2048	1508	3195	2260	1888	1704	3418	1972	2328	1306	991	1110	1828	1341	1856	2238	1457	733	856	2296	2192	3546	2837	1259	1077	2246	1386	1540	2672	2016	2811	3038	612	1132	2187	2356	1414
357	1882.79	572	5652		1504	1141	1686	1389	2095	1426	1195	2445	2108	1572	3274	2361	2009	1584	3425	2099	2345	1388	1037	1146	1928	1423	1814	2222	1472	749	690	2412	1992	3647	2867	1331	1144	2334	1456	1618	2232	2076	2508	3000	653	812	2267	1192	1504
358	1856.41	592	5641		1598	1204	1766	1456	2156	1479	1142	2410	2180	1649	3286	2448	2011	1623	3445	2140	2457	1470	1082	1089	1930	1518	1484	2298	1398	767	714	2269	1737	3454	2986	1314	1214	2305	1432	1711	1764	2145	2160	2456	703	692	2365	1123	1603
359	1847.44	621	5702		1697	1268	1842	1522	2220	1240	1194	2292	2267	1735	3324	2432	2104	1667	3272	2181	2567	1544	1124	1140	2010	1616	1482	2380	1337	789	749	2270	1789	3544	3006	1399	1186	1720	1222	1820	1760	2222	1652	1876	767	705	2284	988	1705
360	1824.06	653	5555		1788	1325	1930	1588	2289	1012	1248	1944	2278	1732	3204	2260	2178	1610	2968	2328	2475	1621	1166	1192	2078	1614	1425	2356	1373	814	791	2088	1853	2892	3026	1481	1252	1532	1309	1831	1806	2307	1435	1537	827	723	2410	924	1705
361	1805.43	686	5367		1870	1287	2006	1648	2370	731	1312	1444	2407	1847	3067	2008	2176	1662	2177	2478	2550	1586	1212	1162	1992	1708	1378	2008	1413	741	841	1956	1929	2804	3122	1562	1314	1313	1387	1934	1857	2381	1478	1583	885	747	2560	924	1806
362	1780.85	695	5089		1954	1345	1891	1717	2466	747	1290	1384	2547	1857	3018	1420	1936	1716	2143	2590	2528	1633	1159	1238	1580	1794	1433	1548	1465	770	891	1708	1823	2885	3118	1643	1376	1345	1470	2040	1912	2462	1529	1634	938	778	2718	948	1895
363	1759.64	709	4996		2045	1299	1536	1780	2579	765	1373	1284	2500	1961	2712	1458	1592	1678	1914	2589	2176	1616	1202	1308	1080	1884	1498	1340	1524	805	840	1468	1930	2774	3127	1719	1443	1280	1555	2029	1975	2568	1586	1689	990	817	2796	778	1979
364	1765.73	726	5085		2142	1350	732	1749	2678	788	1455	1265	2571	2060	2455	1505	1292	1751	1897	2469	1876	1657	1152	1382	1016	1962	1475	1177	1589	851	885	1497	2054	2779	3088	1604	1505	1220	1641	2103	2044	2587	1649	1753	1042	859	2956	810	2073
365	1771.27	732	5241		2032	1396	732	1819	2796	812	1529	1297	2739	2164	2531	1560	1217	1833	1990	2384	1532	1368	912	1457	1016	2029	1556	1115	1658	905	927	1431	2186	2799	2884	1679	1559	1264	1723	2175	2116	2724	1729	1822	1100	907	3022	850	2049
[truncated: 55 more columns]

## Sheet: D-false
				BehaviorSpace results (NetLogo 5.3.1)
				A7-ModelCode_BEEHAVE-ECOTOX_DT50_ContactSum.nlogo
				dimethoate_ref_1_contactSUM
				07/12/2022 12:11:54:849 +0200
				min-pxcor
				-20
				[run number]	101	102	103	104	105	106	107	108	109	110	111	112	113	114	115	116	117	118	119	120	121	122	123	124	125	126	127	128	129	130	131	132	133	134	135	136	137	138	139	140	141	142	143	144	145
				ETOX_ContactSUM	false	false	false	false	false	false	false	false	false	false	false	false	false	false	false	false	false	false	false	false	false	false	false	false	false	false	false	false	false	false	false	false	false	false	false	false	false	false	false	false	false	false	false	false	false
				ForagingMap	"Nectar and Pollen"	"Nectar and Pollen"	"Nectar and Pollen"	"Nectar and Pollen"	"Nectar and Pollen"	"Nectar and Pollen"	"Nectar and Pollen"	"Nectar and Pollen"	"Nectar and Pollen"	"Nectar and Pollen"	"Nectar and Pollen"	"Nectar and Pollen"	"Nectar and Pollen"	"Nectar and Pollen"	"Nectar and Pollen"	"Nectar and Pollen"	"Nectar and Pollen"	"Nectar and Pollen"	"Nectar and Pollen"	"Nectar and Pollen"	"Nectar and Pollen"	"Nectar and Pollen"	"Nectar and Pollen"	"Nectar and Pollen"	"Nectar and Pollen"	"Nectar and Pollen"	"Nectar and Pollen"	"Nectar and Pollen"	"Nectar and Pollen"	"Nectar and Pollen"	"Nectar and Pollen"	"Nectar and Pollen"	"Nectar and Pollen"	"Nectar and Pollen"	"Nectar and Pollen"	"Nectar and Pollen"	"Nectar and Pollen"	"Nectar and Pollen"	"Nectar and Pollen"	"Nectar and Pollen"	"Nectar and Pollen"	"Nectar and Pollen"	"Nectar and Pollen"	"Nectar and Pollen"	"Nectar and Pollen"
				DotDensity	0.01	0.01	0.01	0.01	0.01	0.01	0.01	0.01	0.01	0.01	0.01	0.01	0.01	0.01	0.01	0.01	0.01	0.01	0.01	0.01	0.01	0.01	0.01	0.01	0.01	0.01	0.01	0.01	0.01	0.01	0.01	0.01	0.01	0.01	0.01	0.01	0.01	0.01	0.01	0.01	0.01	0.01	0.01	0.01	0.01
				RAND_SEED	1	2	3	4	5	6	7	8	9	10	11	12	13	14	15	16	17	18	19	20	21	22	23	24	25	26	27	28	29	30	31	32	33	34	35	36	37	38	39	40	41	42	43	44	45
				N_INITIAL_BEES	10000	10000	10000	10000	10000	10000	10000	10000	10000	10000	10000	10000	10000	10000	10000	10000	10000	10000	10000	10000	10000	10000	10000	10000	10000	10000	10000	10000	10000	10000	10000	10000	10000	10000	10000	10000	10000	10000	10000	10000	10000	10000	10000	10000	10000
				CRITICAL_COLONY_SIZE_WINTER	4000	4000	4000	4000	4000	4000	4000	4000	4000	4000	4000	4000	4000	4000	4000	4000	4000	4000	4000	4000	4000	4000	4000	4000	4000	4000	4000	4000	4000	4000	4000	4000	4000	4000	4000	4000	4000	4000	4000	4000	4000	4000	4000	4000	4000
				QUANTITY_R_l	2.98	2.98	2.98	2.98	2.98	2.98	2.98	2.98	2.98	2.98	2.98	2.98	2.98	2.98	2.98	2.98	2.98	2.98	2.98	2.98	2.98	2.98	2.98	2.98	2.98	2.98	2.98	2.98	2.98	2.98	2.98	2.98	2.98	2.98	2.98	2.98	2.98	2.98	2.98	2.98	2.98	2.98	2.98	2.98	2.98
				QUANTITY_G_l	0.298	0.298	0.298	0.298	0.298	0.298	0.298	0.298	0.298	0.298	0.298	0.298	0.298	0.298	0.298	0.298	0.298	0.298	0.298	0.298	0.298	0.298	0.298	0.298	0.298	0.298	0.298	0.298	0.298	0.298	0.298	0.298	0.298	0.298	0.298	0.298	0.298	0.298	0.298	0.298	0.298	0.298	0.298	0.298	0.298
				CONC_R	1.23	1.23	1.23	1.23	1.23	1.23	1.23	1.23	1.23	1.23	1.23	1.23	1.23	1.23	1.23	1.23	1.23	1.23	1.23	1.23	1.23	1.23	1.23	1.23	1.23	1.23	1.23	1.23	1.23	1.23	1.23	1.23	1.23	1.23	1.23	1.23	1.23	1.23	1.23	1.23	1.23	1.23	1.23	1.23	1.23
				CONC_G	1.23	1.23	1.23	1.23	1.23	1.23	1.23	1.23	1.23	1.23	1.23	1.23	1.23	1.23	1.23	1.23	1.23	1.23	1.23	1.23	1.23	1.23	1.23	1.23	1.23	1.23	1.23	1.23	1.23	1.23	1.23	1.23	1.23	1.23	1.23	1.23	1.23	1.23	1.23	1.23	1.23	1.23	1.23	1.23	1.23
				POLLEN_R_kg	0.15	0.15	0.15	0.15	0.15	0.15	0.15	0.15	0.15	0.15	0.15	0.15	0.15	0.15	0.15	0.15	0.15	0.15	0.15	0.15	0.15	0.15	0.15	0.15	0.15	0.15	0.15	0.15	0.15	0.15	0.15	0.15	0.15	0.15	0.15	0.15	0.15	0.15	0.15	0.15	0.15	0.15	0.15	0.15	0.15
				POLLEN_G_kg	0.015	0.015	0.015	0.015	0.015	0.015	0.015	0.015	0.015	0.015	0.015	0.015	0.015	0.015	0.015	0.015	0.015	0.015	0.015	0.015	0.015	0.015	0.015	0.015	0.015	0.015	0.015	0.015	0.015	0.015	0.015	0.015	0.015	0.015	0.015	0.015	0.015	0.015	0.015	0.015	0.015	0.015	0.015	0.015	0.015
				DISTANCE_R	10	10	10	10	10	10	10	10	10	10	10	10	10	10	10	10	10	10	10	10	10	10	10	10	10	10	10	10	10	10	10	10	10	10	10	10	10	10	10	10	10	10	10	10	10
				DISTANCE_G	100	100	100	100	100	100	100	100	100	100	100	100	100	100	100	100	100	100	100	100	100	100	100	100	100	100	100	100	100	100	100	100	100	100	100	100	100	100	100	100	100	100	100	100	100
				DETECT_PROB_R	0.2	0.2	0.2	0.2	0.2	0.2	0.2	0.2	0.2	0.2	0.2	0.2	0.2	0.2	0.2	0.2	0.2	0.2	0.2	0.2	0.2	0.2	0.2	0.2	0.2	0.2	0.2	0.2	0.2	0.2	0.2	0.2	0.2	0.2	0.2	0.2	0.2	0.2	0.2	0.2	0.2	0.2	0.2	0.2	0.2
				DETECT_PROB_G	0.2	0.2	0.2	0.2	0.2	0.2	0.2	0.2	0.2	0.2	0.2	0.2	0.2	0.2	0.2	0.2	0.2	0.2	0.2	0.2	0.2	0.2	0.2	0.2	0.2	0.2	0.2	0.2	0.2	0.2	0.2	0.2	0.2	0.2	0.2	0.2	0.2	0.2	0.2	0.2	0.2	0.2	0.2	0.2	0.2
				exp_StartDay	212	212	212	212	212	212	212	212	212	212	212	212	212	212	212	212	212	212	212	212	212	212	212	212	212	212	212	212	212	212	212	212	212	212	212	212	212	212	212	212	212	212	212	212	212
				exp_X-Days	365	365	365	365	365	365	365	365	365	365	365	365	365	365	365	365	365	365	365	365	365	365	365	365	365	365	365	365	365	365	365	365	365	365	365	365	365	365	365	365	365	365	365	365	365
				N_INITIAL_MITES_HEALTHY	0	0	0	0	0	0	0	0	0	0	0	0	0	0	0	0	0	0	0	0	0	0	0	0	0	0	0	0	0	0	0	0	0	0	0	0	0	0	0	0	0	0	0	0	0
				N_INITIAL_MITES_INFECTED	0	0	0	0	0	0	0	0	0	0	0	0	0	0	0	0	0	0	0	0	0	0	0	0	0	0	0	0	0	0	0	0	0	0	0	0	0	0	0	0	0	0	0	0	0
				MiteReinfestation	0.1	0.1	0.1	0.1	0.1	0.1	0.1	0.1	0.1	0.1	0.1	0.1	0.1	0.1	0.1	0.1	0.1	0.1	0.1	0.1	0.1	0.1	0.1	0.1	0.1	0.1	0.1	0.1	0.1	0.1	0.1	0.1	0.1	0.1	0.1	0.1	0.1	0.1	0.1	0.1	0.1	0.1	0.1	0.1	0.1
				Virus	"DWV"	"DWV"	"DWV"	"DWV"	"DWV"	"DWV"	"DWV"	"DWV"	"DWV"	"DWV"	"DWV"	"DWV"	"DWV"	"DWV"	"DWV"	"DWV"	"DWV"	"DWV"	"DWV"	"DWV"	"DWV"	"DWV"	"DWV"	"DWV"	"DWV"	"DWV"	"DWV"	"DWV"	"DWV"	"DWV"	"DWV"	"DWV"	"DWV"	"DWV"	"DWV"	"DWV"	"DWV"	"DWV"	"DWV"	"DWV"	"DWV"	"DWV"	"DWV"	"DWV"	"DWV"
				MiteReproductionModel	"Martin"	"Martin"	"Martin"	"Martin"	"Martin"	"Martin"	"Martin"	"Martin"	"Martin"	"Martin"	"Martin"	"Martin"	"Martin"	"Martin"	"Martin"	"Martin"	"Martin"	"Martin"	"Martin"	"Martin"	"Martin"	"Martin"	"Martin"	"Martin"	"Martin"	"Martin"	"Martin"	"Martin"	"Martin"	"Martin"	"Martin"	"Martin"	"Martin"	"Martin"	"Martin"	"Martin"	"Martin"	"Martin"	"Martin"	"Martin"	"Martin"	"Martin"	"Martin"	"Martin"	"Martin"
				AllowReinfestation	false	false	false	false	false	false	false	false	false	false	false	false	false	false	false	false	false	false	false	false	false	false	false	false	false	false	false	false	false	false	false	false	false	false	false	false	false	false	false	false	false	false	false	false	false
				VarroaTreatment	false	false	false	false	false	false	false	false	false	false	false	false	false	false	false	false	false	false	false	false	false	false	false	false	false	false	false	false	false	false	false	false	false	false	false	false	false	false	false	false	false	false	false	false	false
				TreatmentDay	270	270	270	270	270	270	270	270	270	270	270	270	270	270	270	270	270	270	270	270	270	270	270	270	270	270	270	270	270	270	270	270	270	270	270	270	270	270	270	270	270	270	270	270	270
				TreatmentDuration	40	40	40	40	40	40	40	40	40	40	40	40	40	40	40	40	40	40	40	40	40	40	40	40	40	40	40	40	40	40	40	40	40	40	40	40	40	40	40	40	40	40	40	40	40
				EfficiencyPhoretic	0.115	0.115	0.115	0.115	0.115	0.115	0.115	0.115	0.115	0.115	0.115	0.115	0.115	0.115	0.115	0.115	0.115	0.115	0.115	0.115	0.115	0.115	0.115	0.115	0.115	0.115	0.115	0.115	0.115	0.115	0.115	0.115	0.115	0.115	0.115	0.115	0.115	0.115	0.115	0.115	0.115	0.115	0.115	0.115	0.115
				TreatmentDay2	0	0	0	0	0	0	0	0	0	0	0	0	0	0	0	0	0	0	0	0	0	0	0	0	0	0	0	0	0	0	0	0	0	0	0	0	0	0	0	0	0	0	0	0	0
				TreatmentDuration2	0	0	0	0	0	0	0	0	0	0	0	0	0	0	0	0	0	0	0	0	0	0	0	0	0	0	0	0	0	0	0	0	0	0	0	0	0	0	0	0	0	0	0	0	0
				EfficiencyPhoretic2	0	0	0	0	0	0	0	0	0	0	0	0	0	0	0	0	0	0	0	0	0	0	0	0	0	0	0	0	0	0	0	0	0	0	0	0	0	0	0	0	0	0	0	0	0
				KillOpenBrood	false	false	false	false	false	false	false	false	false	false	false	false	false	false	false	false	false	false	false	false	false	false	false	false	false	false	false	false	false	false	false	false	false	false	false	false	false	false	false	false	false	false	false	false	false
				KillAllMitesInCells	false	false	false	false	false	false	false	false	false	false	false	false	false	false	false	false	false	false	false	false	false	false	false	false	false	false	false	false	false	false	false	false	false	false	false	false	false	false	false	false	false	false	false	false	false
				KillOpenBrood2	false	false	false	false	false	false	false	false	false	false	false	false	false	false	false	false	false	false	false	false	false	false	false	false	false	false	false	false	false	false	false	false	false	false	false	false	false	false	false	false	false	false	false	false	false
				KillAllMitesInCells2	false	false	false	false	false	false	false	false	false	false	false	false	false	false	false	false	false	false	false	false	false	false	false	false	false	false	false	false	false	false	false	false	false	false	false	false	false	false	false	false	false	false	false	false	false
				DroneBroodRemoval	false	false	false	false	false	false	false	false	false	false	false	false	false	false	false	false	false	false	false	false	false	false	false	false	false	false	false	false	false	false	false	false	false	false	false	false	false	false	false	false	false	false	false	false	false
				ContinuousBroodRemoval	false	false	false	false	false	false	false	false	false	false	false	false	false	false	false	false	false	false	false	false	false	false	false	false	false	false	false	false	false	false	false	false	false	false	false	false	false	false	false	false	false	false	false	false	false
				RemovalDay1	100	100	100	100	100	100	100	100	100	100	100	100	100	100	100	100	100	100	100	100	100	100	100	100	100	100	100	100	100	100	100	100	100	100	100	100	100	100	100	100	100	100	100	100	100
				RemovalDay2	140	140	140	140	140	140	140	140	140	140	140	140	140	140	140	140	140	140	140	140	140	140	140	140	140	140	140	140	140	140	140	140	140	140	140	140	140	140	140	140	140	140	140	140	140
				RemovalDay3	180	180	180	180	180	180	180	180	180	180	180	180	180	180	180	180	180	180	180	180	180	180	180	180	180	180	180	180	180	180	180	180	180	180	180	180	180	180	180	180	180	180	180	180	180
				RemovalDay4	220	220	220	220	220	220	220	220	220	220	220	220	220	220	220	220	220	220	220	220	220	220	220	220	220	220	220	220	220	220	220	220	220	220	220	220	220	220	220	220	220	220	220	220	220
				RemovalDay5	240	240	240	240	240	240	240	240	240	240	240	240	240	240	240	240	240	240	240	240	240	240	240	240	240	240	240	240	240	240	240	240	240	240	240	240	240	240	240	240	240	240	240	240	240
				HarvestingDay	135	135	135	135	135	135	135	135	135	135	135	135	135	135	135	135	135	135	135	135	135	135	135	135	135	135	135	135	135	135	135	135	135	135	135	135	135	135	135	135	135	135	135	135	135
				HarvestingPeriod	80	80	80	80	80	80	80	80	80	80	80	80	80	80	80	80	80	80	80	80	80	80	80	80	80	80	80	80	80	80	80	80	80	80	80	80	80	80	80	80	80	80	80	80	80
				HarvestingTH	20	20	20	20	20	20	20	20	20	20	20	20	20	20	20	20	20	20	20	20	20	20	20	20	20	20	20	20	20	20	20	20	20	20	20	20	20	20	20	20	20	20	20	20	20
				RemainingHoney_kg	5	5	5	5	5	5	5	5	5	5	5	5	5	5	5	5	5	5	5	5	5	5	5	5	5	5	5	5	5	5	5	5	5	5	5	5	5	5	5	5	5	5	5	5	5
				HoneyHarvesting	false	false	false	false	false	false	false	false	false	false	false	false	false	false	false	false	false	false	false	false	false	false	false	false	false	false	false	false	false	false	false	false	false	false	false	false	false	false	false	false	false	false	false	false	false
				MergeWeakColonies	false	false	false	false	false	false	false	false	false	false	false	false	false	false	false	false	false	false	false	false	false	false	false	false	false	false	false	false	false	false	false	false	false	false	false	false	false	false	false	false	false	false	false	false	false
				FeedBees	false	false	false	false	false	false	false	false	false	false	false	false	false	false	false	false	false	false	false	false	false	false	false	false	false	false	false	false	false	false	false	false	false	false	false	false	false	false	false	false	false	false	false	false	false
				AddPollen	false	false	false	false	false	false	false	false	false	false	false	false	false	false	false	false	false	false	false	false	false	false	false	false	false	false	false	false	false	false	false	false	false	false	false	false	false	false	false	false	false	false	false	false	false
				AddedPollen_kg	0.5	0.5	0.5	0.5	0.5	0.5	0.5	0.5	0.5	0.5	0.5	0.5	0.5	0.5	0.5	0.5	0.5	0.5	0.5	0.5	0.5	0.5	0.5	0.5	0.5	0.5	0.5	0.5	0.5	0.5	0.5	0.5	0.5	0.5	0.5	0.5	0.5	0.5	0.5	0.5	0.5	0.5	0.5	0.5	0.5
				MAX_BROODCELLS	64000	64000	64000	64000	64000	64000	64000	64000	64000	64000	64000	64000	64000	64000	64000	64000	64000	64000	64000	64000	64000	64000	64000	64000	64000	64000	64000	64000	64000	64000	64000	64000	64000	64000	64000	64000	64000	64000	64000	64000	64000	64000	64000	64000	64000
				MAX_HONEY_STORE_kg	50	50	50	50	50	50	50	50	50	50	50	50	50	50	50	50	50	50	50	50	50	50	50	50	50	50	50	50	50	50	50	50	50	50	50	50	50	50	50	50	50	50	50	50	50
				HoneyIdeal	false	false	false	false	false	false	false	false	false	false	false	false	false	false	false	false	false	false	false	false	false	false	false	false	false	false	false	false	false	false	false	false	false	false	false	false	false	false	false	false	false	false	false	false	false
				PollenIdeal	false	false	false	false	false	false	false	false	false	false	false	false	false	false	false	false	false	false	false	false	false	false	false	false	false	false	false	false	false	false	false	false	false	false	false	false	false	false	false	false	false	false	false	false	false
				Swarming	"No swarming"	"No swarming"	"No swarming"	"No swarming"	"No swarming"	"No swarming"	"No swarming"	"No swarming"	"No swarming"	"No swarming"	"No swarming"	"No swarming"	"No swarming"	"No swarming"	"No swarming"	"No swarming"	"No swarming"	"No swarming"	"No swarming"	"No swarming"	"No swarming"	"No swarming"	"No swarming"	"No swarming"	"No swarming"	"No swarming"	"No swarming"	"No swarming"	"No swarming"	"No swarming"	"No swarming"	"No swarming"	"No swarming"	"No swarming"	"No swarming"	"No swarming"	"No swarming"	"No swarming"	"No swarming"	"No swarming"	"No swarming"	"No swarming"	"No swarming"	"No swarming"	"No swarming"
				MergeColoniesTH	5000	5000	5000	5000	5000	5000	5000	5000	5000	5000	5000	5000	5000	5000	5000	5000	5000	5000	5000	5000	5000	5000	5000	5000	5000	5000	5000	5000	5000	5000	5000	5000	5000	5000	5000	5000	5000	5000	5000	5000	5000	5000	5000	5000	5000
				ReadInfile	false	false	false	false	false	false	false	false	false	false	false	false	false	false	false	false	false	false	false	false	false	false	false	false	false	false	false	false	false	false	false	false	false	false	false	false	false	false	false	false	false	false	false	false	false
				INPUT_FILE	"Input_2-1_FoodFlow_RRes.txt"	"Input_2-1_FoodFlow_RRes.txt"	"Input_2-1_FoodFlow_RRes.txt"	"Input_2-1_FoodFlow_RRes.txt"	"Input_2-1_FoodFlow_RRes.txt"	"Input_2-1_FoodFlow_RRes.txt"	"Input_2-1_FoodFlow_RRes.txt"	"Input_2-1_FoodFlow_RRes.txt"	"Input_2-1_FoodFlow_RRes.txt"	"Input_2-1_FoodFlow_RRes.txt"	"Input_2-1_FoodFlow_RRes.txt"	"Input_2-1_FoodFlow_RRes.txt"	"Input_2-1_FoodFlow_RRes.txt"	"Input_2-1_FoodFlow_RRes.txt"	"Input_2-1_FoodFlow_RRes.txt"	"Input_2-1_FoodFlow_RRes.txt"	"Input_2-1_FoodFlow_RRes.txt"	"Input_2-1_FoodFlow_RRes.txt"	"Input_2-1_FoodFlow_RRes.txt"	"Input_2-1_FoodFlow_RRes.txt"	"Input_2-1_FoodFlow_RRes.txt"	"Input_2-1_FoodFlow_RRes.txt"	"Input_2-1_FoodFlow_RRes.txt"	"Input_2-1_FoodFlow_RRes.txt"	"Input_2-1_FoodFlow_RRes.txt"	"Input_2-1_FoodFlow_RRes.txt"	"Input_2-1_FoodFlow_RRes.txt"	"Input_2-1_FoodFlow_RRes.txt"	"Input_2-1_FoodFlow_RRes.txt"	"Input_2-1_FoodFlow_RRes.txt"	"Input_2-1_FoodFlow_RRes.txt"	"Input_2-1_FoodFlow_RRes.txt"	"Input_2-1_FoodFlow_RRes.txt"	"Input_2-1_FoodFlow_RRes.txt"	"Input_2-1_FoodFlow_RRes.txt"	"Input_2-1_FoodFlow_RRes.txt"	"Input_2-1_FoodFlow_RRes.txt"	"Input_2-1_FoodFlow_RRes.txt"	"Input_2-1_FoodFlow_RRes.txt"	"Input_2-1_FoodFlow_RRes.txt"	"Input_2-1_FoodFlow_RRes.txt"	"Input_2-1_FoodFlow_RRes.txt"	"Input_2-1_FoodFlow_RRes.txt"	"Input_2-1_FoodFlow_RRes.txt"	"Input_2-1_FoodFlow_RRes.txt"
				ReadBeeMappFile	false	false	false	false	false	false	false	false	false	false	false	false	false	false	false	false	false	false	false	false	false	false	false	false	false	false	false	false	false	false	false	false	false	false	false	false	false	false	false	false	false	false	false	false	false
				BeeMapp_FILE	"Assessments.txt"	"Assessments.txt"	"Assessments.txt"	"Assessments.txt"	"Assessments.txt"	"Assessments.txt"	"Assessments.txt"	"Assessments.txt"	"Assessments.txt"	"Assessments.txt"	"Assessments.txt"	"Assessments.txt"	"Assessments.txt"	"Assessments.txt"	"Assessments.txt"	"Assessments.txt"	"Assessments.txt"	"Assessments.txt"	"Assessments.txt"	"Assessments.txt"	"Assessments.txt"	"Assessments.txt"	"Assessments.txt"	"Assessments.txt"	"Assessments.txt"	"Assessments.txt"	"Assessments.txt"	"Assessments.txt"	"Assessments.txt"	"Assessments.txt"	"Assessments.txt"	"Assessments.txt"	"Assessments.txt"	"Assessments.txt"	"Assessments.txt"	"Assessments.txt"	"Assessments.txt"	"Assessments.txt"	"Assessments.txt"	"Assessments.txt"	"Assessments.txt"	"Assessments.txt"	"Assessments.txt"	"Assessments.txt"	"Assessments.txt"
				Weather	"Tunnel (12h)"	"Tunnel (12h)"	"Tunnel (12h)"	"Tunnel (12h)"	"Tunnel (12h)"	"Tunnel (12h)"	"Tunnel (12h)"	"Tunnel (12h)"	"Tunnel (12h)"	"Tunnel (12h)"	"Tunnel (12h)"	"Tunnel (12h)"	"Tunnel (12h)"	"Tunnel (12h)"	"Tunnel (12h)"	"Tunnel (12h)"	"Tunnel (12h)"	"Tunnel (12h)"	"Tunnel (12h)"	"Tunnel (12h)"	"Tunnel (12h)"	"Tunnel (12h)"	"Tunnel (12h)"	"Tunnel (12h)"	"Tunnel (12h)"	"Tunnel (12h)"	"Tunnel (12h)"	"Tunnel (12h)"	"Tunnel (12h)"	"Tunnel (12h)"	"Tunnel (12h)"	"Tunnel (12h)"	"Tunnel (12h)"	"Tunnel (12h)"	"Tunnel (12h)"	"Tunnel (12h)"	"Tunnel (12h)"	"Tunnel (12h)"	"Tunnel (12h)"	"Tunnel (12h)"	"Tunnel (12h)"	"Tunnel (12h)"	"Tunnel (12h)"	"Tunnel (12h)"	"Tunnel (12h)"
				WeatherFile	"WeatherSite01.txt"	"WeatherSite01.txt"	"WeatherSite01.txt"	"WeatherSite01.txt"	"WeatherSite01.txt"	"WeatherSite01.txt"	"WeatherSite01.txt"	"WeatherSite01.txt"	"WeatherSite01.txt"	"WeatherSite01.txt"	"WeatherSite01.txt"	"WeatherSite01.txt"	"WeatherSite01.txt"	"WeatherSite01.txt"	"WeatherSite01.txt"	"WeatherSite01.txt"	"WeatherSite01.txt"	"WeatherSite01.txt"	"WeatherSite01.txt"	"WeatherSite01.txt"	"WeatherSite01.txt"	"WeatherSite01.txt"	"WeatherSite01.txt"	"WeatherSite01.txt"	"WeatherSite01.txt"	"WeatherSite01.txt"	"WeatherSite01.txt"	"WeatherSite01.txt"	"WeatherSite01.txt"	"WeatherSite01.txt"	"WeatherSite01.txt"	"WeatherSite01.txt"	"WeatherSite01.txt"	"WeatherSite01.txt"	"WeatherSite01.txt"	"WeatherSite01.txt"	"WeatherSite01.txt"	"WeatherSite01.txt"	"WeatherSite01.txt"	"WeatherSite01.txt"	"WeatherSite01.txt"	"WeatherSite01.txt"	"WeatherSite01.txt"	"WeatherSite01.txt"	"WeatherSite01.txt"
				GenericPlot4	"mites"	"mites"	"mites"	"mites"	"mites"	"mites"	"mites"	"mites"	"mites"	"mites"	"mites"	"mites"	"mites"	"mites"	"mites"	"mites"	"mites"	"mites"	"mites"	"mites"	"mites"	"mites"	"mites"	"mites"	"mites"	"mites"	"mites"	"mites"	"mites"	"mites"	"mites"	"mites"	"mites"	"mites"	"mites"	"mites"	"mites"	"mites"	"mites"	"mites"	"mites"	"mites"	"mites"	"mites"	"mites"
				GenericPlot2	"colony structure workers"	"colony structure workers"	"colony structure workers"	"colony structure workers"	"colony structure workers"	"colony structure workers"	"colony structure workers"	"colony structure workers"	"colony structure workers"	"colony structure workers"	"colony structure workers"	"colony structure workers"	"colony structure workers"	"colony structure workers"	"colony structure workers"	"colony structure workers"	"colony structure workers"	"colony structure workers"	"colony structure workers"	"colony structure workers"	"colony structure workers"	"colony structure workers"	"colony structure workers"	"colony structure workers"	"colony structure workers"	"colony structure workers"	"colony structure workers"	"colony structure workers"	"colony structure workers"	"colony structure workers"	"colony structure workers"	"colony structure workers"	"colony structure workers"	"colony structure workers"	"colony structure workers"	"colony structure workers"	"colony structure workers"	"colony structure workers"	"colony structure workers"	"colony structure workers"	"colony structure workers"	"colony structure workers"	"colony structure workers"	"colony structure workers"	"colony structure workers"
				GenericPlot5	"nectar availability [l]"	"nectar availability [l]"	"nectar availability [l]"	"nectar availability [l]"	"nectar availability [l]"	"nectar availability [l]"	"nectar availability [l]"	"nectar availability [l]"	"nectar availability [l]"	"nectar availability [l]"	"nectar availability [l]"	"nectar availability [l]"	"nectar availability [l]"	"nectar availability [l]"	"nectar availability [l]"	"nectar availability [l]"	"nectar availability [l]"	"nectar availability [l]"	"nectar availability [l]"	"nectar availability [l]"	"nectar availability [l]"	"nectar availability [l]"	"nectar availability [l]"	"nectar availability [l]"	"nectar availability [l]"	"nectar availability [l]"	"nectar availability [l]"	"nectar availability [l]"	"nectar availability [l]"	"nectar availability [l]"	"nectar availability [l]"	"nectar availability [l]"	"nectar availability [l]"	"nectar availability [l]"	"nectar availability [l]"	"nectar availability [l]"	"nectar availability [l]"	"nectar availability [l]"	"nectar availability [l]"	"nectar availability [l]"	"nectar availability [l]"	"nectar availability [l]"	"nectar availability [l]"	"nectar availability [l]"	"nectar availability [l]"
				GenericPlot1	"honey & pollen stores [kg]"	"honey & pollen stores [kg]"	"honey & pollen stores [kg]"	"honey & pollen stores [kg]"	"honey & pollen stores [kg]"	"honey & pollen stores [kg]"	"honey & pollen stores [kg]"	"honey & pollen stores [kg]"	"honey & pollen stores [kg]"	"honey & pollen stores [kg]"	"honey & pollen stores [kg]"	"honey & pollen stores [kg]"	"honey & pollen stores [kg]"	"honey & pollen stores [kg]"	"honey & pollen stores [kg]"	"honey & pollen stores [kg]"	"honey & pollen stores [kg]"	"honey & pollen stores [kg]"	"honey & pollen stores [kg]"	"honey & pollen stores [kg]"	"honey & pollen stores [kg]"	"honey & pollen stores [kg]"	"honey & pollen stores [kg]"	"honey & pollen stores [kg]"	"honey & pollen stores [kg]"	"honey & pollen stores [kg]"	"honey & pollen stores [kg]"	"honey & pollen stores [kg]"	"honey & pollen stores [kg]"	"honey & pollen stores [kg]"	"honey & pollen stores [kg]"	"honey & pollen stores [kg]"	"honey & pollen stores [kg]"	"honey & pollen stores [kg]"	"honey & pollen stores [kg]"	"honey & pollen stores [kg]"	"honey & pollen stores [kg]"	"honey & pollen stores [kg]"	"honey & pollen stores [kg]"	"honey & pollen stores [kg]"	"honey & pollen stores [kg]"	"honey & pollen stores [kg]"	"honey & pollen stores [kg]"	"honey & pollen stores [kg]"	"honey & pollen stores [kg]"
				GenericPlot3	"broodcare [%]"	"broodcare [%]"	"broodcare [%]"	"broodcare [%]"	"broodcare [%]"	"broodcare [%]"	"broodcare [%]"	"broodcare [%]"	"broodcare [%]"	"broodcare [%]"	"broodcare [%]"	"broodcare [%]"	"broodcare [%]"	"broodcare [%]"	"broodcare [%]"	"broodcare [%]"	"broodcare [%]"	"broodcare [%]"	"broodcare [%]"	"broodcare [%]"	"broodcare [%]"	"broodcare [%]"	"broodcare [%]"	"broodcare [%]"	"broodcare [%]"	"broodcare [%]"	"broodcare [%]"	"broodcare [%]"	"broodcare [%]"	"broodcare [%]"	"broodcare [%]"	"broodcare [%]"	"broodcare [%]"	"broodcare [%]"	"broodcare [%]"	"broodcare [%]"	"broodcare [%]"	"broodcare [%]"	"broodcare [%]"	"broodcare [%]"	"broodcare [%]"	"broodcare [%]"	"broodcare [%]"	"broodcare [%]"	"broodcare [%]"
				GenericPlot6	"pollen availability [kg]"	"pollen availability [kg]"	"pollen availability [kg]"	"pollen availability [kg]"	"pollen availability [kg]"	"pollen availability [kg]"	"pollen availability [kg]"	"pollen availability [kg]"	"pollen availability [kg]"	"pollen availability [kg]"	"pollen availability [kg]"	"pollen availability [kg]"	"pollen availability [kg]"	"pollen availability [kg]"	"pollen availability [kg]"	"pollen availability [kg]"	"pollen availability [kg]"	"pollen availability [kg]"	"pollen availability [kg]"	"pollen availability [kg]"	"pollen availability [kg]"	"pollen availability [kg]"	"pollen availability [kg]"	"pollen availability [kg]"	"pollen availability [kg]"	"pollen availability [kg]"	"pollen availability [kg]"	"pollen availability [kg]"	"pollen availability [kg]"	"pollen availability [kg]"	"pollen availability [kg]"	"pollen availability [kg]"	"pollen availability [kg]"	"pollen availability [kg]"	"pollen availability [kg]"	"pollen availability [kg]"	"pollen availability [kg]"	"pollen availability [kg]"	"pollen availability [kg]"	"pollen availability [kg]"	"pollen availability [kg]"	"pollen availability [kg]"	"pollen availability [kg]"	"pollen availability [kg]"	"pollen availability [kg]"
				GenericPlot7	"mean trip duration"	"mean trip duration"	"mean trip duration"	"mean trip duration"	"mean trip duration"	"mean trip duration"	"mean trip duration"	"mean trip duration"	"mean trip duration"	"mean trip duration"	"mean trip duration"	"mean trip duration"	"mean trip duration"	"mean trip duration"	"mean trip duration"	"mean trip duration"	"mean trip duration"	"mean trip duration"	"mean trip duration"	"mean trip duration"	"mean trip duration"	"mean trip duration"	"mean trip duration"	"mean trip duration"	"mean trip duration"	"mean trip duration"	"mean trip duration"	"mean trip duration"	"mean trip duration"	"mean trip duration"	"mean trip duration"	"mean trip duration"	"mean trip duration"	"mean trip duration"	"mean trip duration"	"mean trip duration"	"mean trip duration"	"mean trip duration"	"mean trip duration"	"mean trip duration"	"mean trip duration"	"mean trip duration"	"mean trip duration"	"mean trip duration"	"mean trip duration"
				GenericPlot8	"foragers today [%]"	"foragers today [%]"	"foragers today [%]"	"foragers today [%]"	"foragers today [%]"	"foragers today [%]"	"foragers today [%]"	"foragers today [%]"	"foragers today [%]"	"foragers today [%]"	"foragers today [%]"	"foragers today [%]"	"foragers today [%]"	"foragers today [%]"	"foragers today [%]"	"foragers today [%]"	"foragers today [%]"	"foragers today [%]"	"foragers today [%]"	"foragers today [%]"	"foragers today [%]"	"foragers today [%]"	"foragers today [%]"	"foragers today [%]"	"foragers today [%]"	"foragers today [%]"	"foragers today [%]"	"foragers today [%]"	"foragers today [%]"	"foragers today [%]"	"foragers today [%]"	"foragers today [%]"	"foragers today [%]"	"foragers today [%]"	"foragers today [%]"	"foragers today [%]"	"foragers today [%]"	"foragers today [%]"	"foragers today [%]"	"foragers today [%]"	"foragers today [%]"	"foragers today [%]"	"foragers today [%]"	"foragers today [%]"	"foragers today [%]"
				SeasonalFoodFlow	false	false	false	false	false	false	false	false	false	false	false	false	false	false	false	false	false	false	false	false	false	false	false	false	false	false	false	false	false	false	false	false	false	false	false	false	false	false	false	false	false	false	false	false	false
				ConstantHandlingTime	false	false	false	false	false	false	false	false	false	false	false	false	false	false	false	false	false	false	false	false	false	false	false	false	false	false	false	false	false	false	false	false	false	false	false	false	false	false	false	false	false	false	false	false	false
				TIME_NECTAR_GATHERING	1200	1200	1200	1200	1200	1200	1200	1200	1200	1200	1200	1200	1200	1200	1200	1200	1200	1200	1200	1200	1200	1200	1200	1200	1200	1200	1200	1200	1200	1200	1200	1200	1200	1200	1200	1200	1200	1200	1200	1200	1200	1200	1200	1200	1200
				TIME_POLLEN_GATHERING	600	600	600	600	600	600	600	600	600	600	600	600	600	600	600	600	600	600	600	600	600	600	600	600	600	600	600	600	600	600	600	600	600	600	600	600	600	600	600	600	600	600	600	600	600
				SHIFT_R	-30	-30	-30	-30	-30	-30	-30	-30	-30	-30	-30	-30	-30	-30	-30	-30	-30	-30	-30	-30	-30	-30	-30	-30	-30	-30	-30	-30	-30	-30	-30	-30	-30	-30	-30	-30	-30	-30	-30	-30	-30	-30	-30	-30	-30
				SHIFT_G	40	40	40	40	40	40	40	40	40	40	40	40	40	40	40	40	40	40	40	40	40	40	40	40	40	40	40	40	40	40	40	40	40	40	40	40	40	40	40	40	40	40	40	40	40
				AlwaysDance	false	false	false	false	false	false	false	false	false	false	false	false	false	false	false	false	false	false	false	false	false	false	false	false	false	false	false	false	false	false	false	false	false	false	false	false	false	false	false	false	false	false	false	false	false
				DANCE_SLOPE	1.16	1.16	1.16	1.16	1.16	1.16	1.16	1.16	1.16	1.16	1.16	1.16	1.16	1.16	1.16	1.16	1.16	1.16	1.16	1.16	1.16	1.16	1.16	1.16	1.16	1.16	1.16	1.16	1.16	1.16	1.16	1.16	1.16	1.16	1.16	1.16	1.16	1.16	1.16	1.16	1.16	1.16	1.16	1.16	1.16
				DANCE_INTERCEPT	0	0	0	0	0	0	0	0	0	0	0	0	0	0	0	0	0	0	0	0	0	0	0	0	0	0	0	0	0	0	0	0	0	0	0	0	0	0	0	0	0	0	0	0	0
				EggLaying_IH	true	true	true	true	true	true	true	true	true	true	true	true	true	true	true	true	true	true	true	true	true	true	true	true	true	true	true	true	true	true	true	true	true	true	true	true	true	true	true	true	true	true	true	true	true
				QueenAgeing	false	false	false	false	false	false	false	false	false	false	false	false	false	false	false	false	false	false	false	false	false	false	false	false	false	false	false	false	false	false	false	false	false	false	false	false	false	false	false	false	false	false	false	false	false
				MAX_km_PER_DAY	5099	5099	5099	5099	5099	5099	5099	5099	5099	5099	5099	5099	5099	5099	5099	5099	5099	5099	5099	5099	5099	5099	5099	5099	5099	5099	5099	5099	5099	5099	5099	5099	5099	5099	5099	5099	5099	5099	5099	5099	5099	5099	5099	5099	5099
				ProbLazinessWinterbees	0	0	0	0	0	0	0	0	0	0	0	0	0	0	0	0	0	0	0	0	0	0	0	0	0	0	0	0	0	0	0	0	0	0	0	0	0	0	0	0	0	0	0	0	0
				Experiment	"none"	"none"	"none"	"none"	"none"	"none"	"none"	"none"	"none"	"none"	"none"	"none"	"none"	"none"	"none"	"none"	"none"	"none"	"none"	"none"	"none"	"none"	"none"	"none"	"none"	"none"	"none"	"none"	"none"	"none"	"none"	"none"	"none"	"none"	"none"	"none"	"none"	"none"	"none"	"none"	"none"	"none"	"none"	"none"	"none"
				SQUADRON_SIZE	100	100	100	100	100	100	100	100	100	100	100	100	100	100	100	100	100	100	100	100	100	100	100	100	100	100	100	100	100	100	100	100	100	100	100	100	100	100	100	100	100	100	100	100	100
				details	true	true	true	true	true	true	true	true	true	true	true	true	true	true	true	true	true	true	true	true	true	true	true	true	true	true	true	true	true	true	true	true	true	true	true	true	true	true	true	true	true	true	true	true	true
				writeFile	false	false	false	false	false	false	false	false	false	false	false	false	false	false	false	false	false	false	false	false	false	false	false	false	false	false	false	false	false	false	false	false	false	false	false	false	false	false	false	false	false	false	false	false	false
				modelledInsteadCalcDetectProb	false	false	false	false	false	false	false	false	false	false	false	false	false	false	false	false	false	false	false	false	false	false	false	false	false	false	false	false	false	false	false	false	false	false	false	false	false	false	false	false	false	false	false	false	false
				ShowAllPlots	true	true	true	true	true	true	true	true	true	true	true	true	true	true	true	true	true	true	true	true	true	true	true	true	true	true	true	true	true	true	true	true	true	true	true	true	true	true	true	true	true	true	true	true	true
				stopDead	false	false	false	false	false	false	false	false	false	false	false	false	false	false	false	false	false	false	false	false	false	false	false	false	false	false	false	false	false	false	false	false	false	false	false	false	false	false	false	false	false	false	false	false	false
				HiveType	"Dadant"	"Dadant"	"Dadant"	"Dadant"	"Dadant"	"Dadant"	"Dadant"	"Dadant"	"Dadant"	"Dadant"	"Dadant"	"Dadant"	"Dadant"	"Dadant"	"Dadant"	"Dadant"	"Dadant"	"Dadant"	"Dadant"	"Dadant"	"Dadant"	"Dadant"	"Dadant"	"Dadant"	"Dadant"	"Dadant"	"Dadant"	"Dadant"	"Dadant"	"Dadant"	"Dadant"	"Dadant"	"Dadant"	"Dadant"	"Dadant"	"Dadant"	"Dadant"	"Dadant"	"Dadant"	"Dadant"	"Dadant"	"Dadant"	"Dadant"	"Dadant"	"Dadant"
				FrameType	"Standard brood/deep frame"	"Standard brood/deep frame"	"Standard brood/deep frame"	"Standard brood/deep frame"	"Standard brood/deep frame"	"Standard brood/deep frame"	"Standard brood/deep frame"	"Standard brood/deep frame"	"Standard brood/deep frame"	"Standard brood/deep frame"	"Standard brood/deep frame"	"Standard brood/deep frame"	"Standard brood/deep frame"	"Standard brood/deep frame"	"Standard brood/deep frame"	"Standard brood/deep frame"	"Standard brood/deep frame"	"Standard brood/deep frame"	"Standard brood/deep frame"	"Standard brood/deep frame"	"Standard brood/deep frame"	"Standard brood/deep frame"	"Standard brood/deep frame"	"Standard brood/deep frame"	"Standard brood/deep frame"	"Standard brood/deep frame"	"Standard brood/deep frame"	"Standard brood/deep frame"	"Standard brood/deep frame"	"Standard brood/deep frame"	"Standard brood/deep frame"	"Standard brood/deep frame"	"Standard brood/deep frame"	"Standard brood/deep frame"	"Standard brood/deep frame"	"Standard brood/deep frame"	"Standard brood/deep frame"	"Standard brood/deep frame"	"Standard brood/deep frame"	"Standard brood/deep frame"	"Standard brood/deep frame"	"Standard brood/deep frame"	"Standard brood/deep frame"	"Standard brood/deep frame"	"Standard brood/deep frame"
				exp_input_initial_conditions	true	true	true	true	true	true	true	true	true	true	true	true	true	true	true	true	true	true	true	true	true	true	true	true	true	true	true	true	true	true	true	true	true	true	true	true	true	true	true	true	true	true	true	true	true
				exp_Age-of-Queen	300	300	300	300	300	300	300	300	300	300	300	300	300	300	300	300	300	300	300	300	300	300	300	300	300	300	300	300	300	300	300	300	300	300	300	300	300	300	300	300	300	300	300	300	300
				exp_Max-Age-of-queen	600	600	600	600	600	600	600	600	600	600	600	600	600	600	600	600	600	600	600	600	600	600	600	600	600	600	600	600	600	600	600	600	600	600	600	600	600	600	600	600	600	600	600	600	600
				exp_init_honey	6.8	6.8	6.8	6.8	6.8	6.8	6.8	6.8	6.8	6.8	6.8	6.8	6.8	6.8	6.8	6.8	6.8	6.8	6.8	6.8	6.8	6.8	6.8	6.8	6.8	6.8	6.8	6.8	6.8	6.8	6.8	6.8	6.8	6.8	6.8	6.8	6.8	6.8	6.8	6.8	6.8	6.8	6.8	6.8	6.8
				exp_init_pollen	0.644	0.644	0.644	0.644	0.644	0.644	0.644	0.644	0.644	0.644	0.644	0.644	0.644	0.644	0.644	0.644	0.644	0.644	0.644	0.644	0.644	0.644	0.644	0.644	0.644	0.644	0.644	0.644	0.644	0.644	0.644	0.644	0.644	0.644	0.644	0.644	0.644	0.644	0.644	0.644	0.644	0.644	0.644	0.644	0.644
				exp_init_Ihbees	6438	6438	6438	6438	6438	6438	6438	6438	6438	6438	6438	6438	6438	6438	6438	6438	6438	6438	6438	6438	6438	6438	6438	6438	6438	6438	6438	6438	6438	6438	6438	6438	6438	6438	6438	6438	6438	6438	6438	6438	6438	6438	6438	6438	6438
				exp_init_pupae	13400	13400	13400	13400	13400	13400	13400	13400	13400	13400	13400	13400	13400	13400	13400	13400	13400	13400	13400	13400	13400	13400	13400	13400	13400	13400	13400	13400	13400	13400	13400	13400	13400	13400	13400	13400	13400	13400	13400	13400	13400	13400	13400	13400	13400
				exp_init_pupae_drone	0	0	0	0	0	0	0	0	0	0	0	0	0	0	0	0	0	0	0	0	0	0	0	0	0	0	0	0	0	0	0	0	0	0	0	0	0	0	0	0	0	0	0	0	0
				exp_init_larvae	5800	5800	5800	5800	5800	5800	5800	5800	5800	5800	5800	5800	5800	5800	5800	5800	5800	5800	5800	5800	5800	5800	5800	5800	5800	5800	5800	5800	5800	5800	5800	5800	5800	5800	5800	5800	5800	5800	5800	5800	5800	5800	5800	5800	5800
				exp_init_larvae_drone	0	0	0	0	0	0	0	0	0	0	0	0	0	0	0	0	0	0	0	0	0	0	0	0	0	0	0	0	0	0	0	0	0	0	0	0	0	0	0	0	0	0	0	0	0
				exp_init_eggs	2000	2000	2000	2000	2000	2000	2000	2000	2000	2000	2000	2000	2000	2000	2000	2000	2000	2000	2000	2000	2000	2000	2000	2000	2000	2000	2000	2000	2000	2000	2000	2000	2000	2000	2000	2000	2000	2000	2000	2000	2000	2000	2000	2000	2000
				exp_init_eggs_drone	0	0	0	0	0	0	0	0	0	0	0	0	0	0	0	0	0	0	0	0	0	0	0	0	0	0	0	0	0	0	0	0	0	0	0	0	0	0	0	0	0	0	0	0	0
				Adult_mortality_mode	"BEEHAVE + Stress (Simone-Finstrom 2016)"	"BEEHAVE + Stress (Simone-Finstrom 2016)"	"BEEHAVE + Stress (Simone-Finstrom 2016)"	"BEEHAVE + Stress (Simone-Finstrom 2016)"	"BEEHAVE + Stress (Simone-Finstrom 2016)"	"BEEHAVE + Stress (Simone-Finstrom 2016)"	"BEEHAVE + Stress (Simone-Finstrom 2016)"	"BEEHAVE + Stress (Simone-Finstrom 2016)"	"BEEHAVE + Stress (Simone-Finstrom 2016)"	"BEEHAVE + Stress (Simone-Finstrom 2016)"	"BEEHAVE + Stress (Simone-Finstrom 2016)"	"BEEHAVE + Stress (Simone-Finstrom 2016)"	"BEEHAVE + Stress (Simone-Finstrom 2016)"	"BEEHAVE + Stress (Simone-Finstrom 2016)"	"BEEHAVE + Stress (Simone-Finstrom 2016)"	"BEEHAVE + Stress (Simone-Finstrom 2016)"	"BEEHAVE + Stress (Simone-Finstrom 2016)"	"BEEHAVE + Stress (Simone-Finstrom 2016)"	"BEEHAVE + Stress (Simone-Finstrom 2016)"	"BEEHAVE + Stress (Simone-Finstrom 2016)"	"BEEHAVE + Stress (Simone-Finstrom 2016)"	"BEEHAVE + Stress (Simone-Finstrom 2016)"	"BEEHAVE + Stress (Simone-Finstrom 2016)"	"BEEHAVE + Stress (Simone-Finstrom 2016)"	"BEEHAVE + Stress (Simone-Finstrom 2016)"	"BEEHAVE + Stress (Simone-Finstrom 2016)"	"BEEHAVE + Stress (Simone-Finstrom 2016)"	"BEEHAVE + Stress (Simone-Finstrom 2016)"	"BEEHAVE + Stress (Simone-Finstrom 2016)"	"BEEHAVE + Stress (Simone-Finstrom 2016)"	"BEEHAVE + Stress (Simone-Finstrom 2016)"	"BEEHAVE + Stress (Simone-Finstrom 2016)"	"BEEHAVE + Stress (Simone-Finstrom 2016)"	"BEEHAVE + Stress (Simone-Finstrom 2016)"	"BEEHAVE + Stress (Simone-Finstrom 2016)"	"BEEHAVE + Stress (Simone-Finstrom 2016)"	"BEEHAVE + Stress (Simone-Finstrom 2016)"	"BEEHAVE + Stress (Simone-Finstrom 2016)"	"BEEHAVE + Stress (Simone-Finstrom 2016)"	"BEEHAVE + Stress (Simone-Finstrom 2016)"	"BEEHAVE + Stress (Simone-Finstrom 2016)"	"BEEHAVE + Stress (Simone-Finstrom 2016)"	"BEEHAVE + Stress (Simone-Finstrom 2016)"	"BEEHAVE + Stress (Simone-Finstrom 2016)"	"BEEHAVE + Stress (Simone-Finstrom 2016)"
				exp_Relocation-Day1	212	212	212	212	212	212	212	212	212	212	212	212	212	212	212	212	212	212	212	212	212	212	212	212	212	212	212	212	212	212	212	212	212	212	212	212	212	212	212	212	212	212	212	212	212
				exp_Relocation-Day2	0	0	0	0	0	0	0	0	0	0	0	0	0	0	0	0	0	0	0	0	0	0	0	0	0	0	0	0	0	0	0	0	0	0	0	0	0	0	0	0	0	0	0	0	0
				exp_StressDuration	14	14	14	14	14	14	14	14	14	14	14	14	14	14	14	14	14	14	14	14	14	14	14	14	14	14	14	14	14	14	14	14	14	14	14	14	14	14	14	14	14	14	14	14	14
				exp_feeding-schedule	false	false	false	false	false	false	false	false	false	false	false	false	false	false	false	false	false	false	false	false	false	false	false	false	false	false	false	false	false	false	false	false	false	false	false	false	false	false	false	false	false	false	false	false	false
				exp_feeding-day1	170	170	170	170	170	170	170	170	170	170	170	170	170	170	170	170	170	170	170	170	170	170	170	170	170	170	170	170	170	170	170	170	170	170	170	170	170	170	170	170	170	170	170	170	170
				exp_added-fondant1	10	10	10	10	10	10	10	10	10	10	10	10	10	10	10	10	10	10	10	10	10	10	10	10	10	10	10	10	10	10	10	10	10	10	10	10	10	10	10	10	10	10	10	10	10
				exp_feeding-day2	175	175	175	175	175	175	175	175	175	175	175	175	175	175	175	175	175	175	175	175	175	175	175	175	175	175	175	175	175	175	175	175	175	175	175	175	175	175	175	175	175	175	175	175	175
				exp_added-fondant2	15	15	15	15	15	15	15	15	15	15	15	15	15	15	15	15	15	15	15	15	15	15	15	15	15	15	15	15	15	15	15	15	15	15	15	15	15	15	15	15	15	15	15	15	15
				exp_feeding-day3	180	180	180	180	180	180	180	180	180	180	180	180	180	180	180	180	180	180	180	180	180	180	180	180	180	180	180	180	180	180	180	180	180	180	180	180	180	180	180	180	180	180	180	180	180
				exp_added-fondant3	20	20	20	20	20	20	20	20	20	20	20	20	20	20	20	20	20	20	20	20	20	20	20	20	20	20	20	20	20	20	20	20	20	20	20	20	20	20	20	20	20	20	20	20	20
				exp_feeding-day4	0	0	0	0	0	0	0	0	0	0	0	0	0	0	0	0	0	0	0	0	0	0	0	0	0	0	0	0	0	0	0	0	0	0	0	0	0	0	0	0	0	0	0	0	0
				exp_added-fondant4	0	0	0	0	0	0	0	0	0	0	0	0	0	0	0	0	0	0	0	0	0	0	0	0	0	0	0	0	0	0	0	0	0	0	0	0	0	0	0	0	0	0	0	0	0
				exp_feeding-day5	0	0	0	0	0	0	0	0	0	0	0	0	0	0	0	0	0	0	0	0	0	0	0	0	0	0	0	0	0	0	0	0	0	0	0	0	0	0	0	0	0	0	0	0	0
				exp_added-fondant5	0	0	0	0	0	0	0	0	0	0	0	0	0	0	0	0	0	0	0	0	0	0	0	0	0	0	0	0	0	0	0	0	0	0	0	0	0	0	0	0	0	0	0	0	0
				exp_feeding-day6	0	0	0	0	0	0	0	0	0	0	0	0	0	0	0	0	0	0	0	0	0	0	0	0	0	0	0	0	0	0	0	0	0	0	0	0	0	0	0	0	0	0	0	0	0
				exp_added-fondant6	0	0	0	0	0	0	0	0	0	0	0	0	0	0	0	0	0	0	0	0	0	0	0	0	0	0	0	0	0	0	0	0	0	0	0	0	0	0	0	0	0	0	0	0	0
				exp_feeding-day7	0	0	0	0	0	0	0	0	0	0	0	0	0	0	0	0	0	0	0	0	0	0	0	0	0	0	0	0	0	0	0	0	0	0	0	0	0	0	0	0	0	0	0	0	0
				exp_added-fondant7	0	0	0	0	0	0	0	0	0	0	0	0	0	0	0	0	0	0	0	0	0	0	0	0	0	0	0	0	0	0	0	0	0	0	0	0	0	0	0	0	0	0	0	0	0
				exp_feeding-day8	0	0	0	0	0	0	0	0	0	0	0	0	0	0	0	0	0	0	0	0	0	0	0	0	0	0	0	0	0	0	0	0	0	0	0	0	0	0	0	0	0	0	0	0	0
				exp_added-fondant8	0	0	0	0	0	0	0	0	0	0	0	0	0	0	0	0	0	0	0	0	0	0	0	0	0	0	0	0	0	0	0	0	0	0	0	0	0	0	0	0	0	0	0	0	0
				exp_feeding-day9	0	0	0	0	0	0	0	0	0	0	0	0	0	0	0	0	0	0	0	0	0	0	0	0	0	0	0	0	0	0	0	0	0	0	0	0	0	0	0	0	0	0	0	0	0
				exp_added-fondant9	0	0	0	0	0	0	0	0	0	0	0	0	0	0	0	0	0	0	0	0	0	0	0	0	0	0	0	0	0	0	0	0	0	0	0	0	0	0	0	0	0	0	0	0	0
				exp_Honey-harvest	false	false	false	false	false	false	false	false	false	false	false	false	false	false	false	false	false	false	false	false	false	false	false	false	false	false	false	false	false	false	false	false	false	false	false	false	false	false	false	false	false	false	false	false	false
				exp_harvest-day1	20	20	20	20	20	20	20	20	20	20	20	20	20	20	20	20	20	20	20	20	20	20	20	20	20	20	20	20	20	20	20	20	20	20	20	20	20	20	20	20	20	20	20	20	20
				exp_remaining-honey1	10	10	10	10	10	10	10	10	10	10	10	10	10	10	10	10	10	10	10	10	10	10	10	10	10	10	10	10	10	10	10	10	10	10	10	10	10	10	10	10	10	10	10	10	10
				exp_harvest-day2	21	21	21	21	21	21	21	21	21	21	21	21	21	21	21	21	21	21	21	21	21	21	21	21	21	21	21	21	21	21	21	21	21	21	21	21	21	21	21	21	21	21	21	21	21
				exp_remaining-honey2	3	3	3	3	3	3	3	3	3	3	3	3	3	3	3	3	3	3	3	3	3	3	3	3	3	3	3	3	3	3	3	3	3	3	3	3	3	3	3	3	3	3	3	3	3
				exp_harvest-day3	0	0	0	0	0	0	0	0	0	0	0	0	0	0	0	0	0	0	0	0	0	0	0	0	0	0	0	0	0	0	0	0	0	0	0	0	0	0	0	0	0	0	0	0	0
				exp_remaining-honey3	0	0	0	0	0	0	0	0	0	0	0	0	0	0	0	0	0	0	0	0	0	0	0	0	0	0	0	0	0	0	0	0	0	0	0	0	0	0	0	0	0	0	0	0	0
				exp_harvest-day4	0	0	0	0	0	0	0	0	0	0	0	0	0	0	0	0	0	0	0	0	0	0	0	0	0	0	0	0	0	0	0	0	0	0	0	0	0	0	0	0	0	0	0	0	0
				exp_remaining-honey4	0	0	0	0	0	0	0	0	0	0	0	0	0	0	0	0	0	0	0	0	0	0	0	0	0	0	0	0	0	0	0	0	0	0	0	0	0	0	0	0	0	0	0	0	0
				exp_HoneyNotNegative	true	true	true	true	true	true	true	true	true	true	true	true	true	true	true	true	true	true	true	true	true	true	true	true	true	true	true	true	true	true	true	true	true	true	true	true	true	true	true	true	true	true	true	true	true
				exp-fractionSwarm	0.6	0.6	0.6	0.6	0.6	0.6	0.6	0.6	0.6	0.6	0.6	0.6	0.6	0.6	0.6	0.6	0.6	0.6	0.6	0.6	0.6	0.6	0.6	0.6	0.6	0.6	0.6	0.6	0.6	0.6	0.6	0.6	0.6	0.6	0.6	0.6	0.6	0.6	0.6	0.6	0.6	0.6	0.6	0.6	0.6
				exp-broodSwarmingTH	17000	17000	17000	17000	17000	17000	17000	17000	17000	17000	17000	17000	17000	17000	17000	17000	17000	17000	17000	17000	17000	17000	17000	17000	17000	17000	17000	17000	17000	17000	17000	17000	17000	17000	17000	17000	17000	17000	17000	17000	17000	17000	17000	17000	17000
				ETOX_AppDay	217	217	217	217	217	217	217	217	217	217	217	217	217	217	217	217	217	217	217	217	217	217	217	217	217	217	217	217	217	217	217	217	217	217	217	217	217	217	217	217	217	217	217	217	217
				ETOX_ExposurePeriod	9	9	9	9	9	9	9	9	9	9	9	9	9	9	9	9	9	9	9	9	9	9	9	9	9	9	9	9	9	9	9	9	9	9	9	9	9	9	9	9	9	9	9	9	9
				ETOX_SpinupPhase	0	0	0	0	0	0	0	0	0	0	0	0	0	0	0	0	0	0	0	0	0	0	0	0	0	0	0	0	0	0	0	0	0	0	0	0	0	0	0	0	0	0	0	0	0
				ETOX_ExposurePhase	1	1	1	1	1	1	1	1	1	1	1	1	1	1	1	1	1	1	1	1	1	1	1	1	1	1	1	1	1	1	1	1	1	1	1	1	1	1	1	1	1	1	1	1	1
				ETOX_PPPConcNectar_Red	1320	1320	1320	1320	1320	1320	1320	1320	1320	1320	1320	1320	1320	1320	1320	1320	1320	1320	1320	1320	1320	1320	1320	1320	1320	1320	1320	1320	1320	1320	1320	1320	1320	1320	1320	1320	1320	1320	1320	1320	1320	1320	1320	1320	1320
				ETOX_PPPConcPollen_Red	36200	36200	36200	36200	36200	36200	36200	36200	36200	36200	36200	36200	36200	36200	36200	36200	36200	36200	36200	36200	36200	36200	36200	36200	36200	36200	36200	36200	36200	36200	36200	36200	36200	36200	36200	36200	36200	36200	36200	36200	36200	36200	36200	36200	36200
				ETOX_PPPConcNectar_Green	0	0	0	0	0	0	0	0	0	0	0	0	0	0	0	0	0	0	0	0	0	0	0	0	0	0	0	0	0	0	0	0	0	0	0	0	0	0	0	0	0	0	0	0	0
				ETOX_PPPConcPollen_Green	0	0	0	0	0	0	0	0	0	0	0	0	0	0	0	0	0	0	0	0	0	0	0	0	0	0	0	0	0	0	0	0	0	0	0	0	0	0	0	0	0	0	0	0	0
				ETOX_Fixed_PPPnectar:pollen	false	false	false	false	false	false	false	false	false	false	false	false	false	false	false	false	false	false	false	false	false	false	false	false	false	false	false	false	false	false	false	false	false	false	false	false	false	false	false	false	false	false	false	false	false
				ETOX_N-P-factor	26.9	26.9	26.9	26.9	26.9	26.9	26.9	26.9	26.9	26.9	26.9	26.9	26.9	26.9	26.9	26.9	26.9	26.9	26.9	26.9	26.9	26.9	26.9	26.9	26.9	26.9	26.9	26.9	26.9	26.9	26.9	26.9	26.9	26.9	26.9	26.9	26.9	26.9	26.9	26.9	26.9	26.9	26.9	26.9	26.9
				ETOX_DT50	1000	1000	1000	1000	1000	1000	1000	1000	1000	1000	1000	1000	1000	1000	1000	1000	1000	1000	1000	1000	1000	1000	1000	1000	1000	1000	1000	1000	1000	1000	1000	1000	1000	1000	1000	1000	1000	1000	1000	1000	1000	1000	1000	1000	1000
				ETOX_PPPContact_Red	0.4	0.4	0.4	0.4	0.4	0.4	0.4	0.4	0.4	0.4	0.4	0.4	0.4	0.4	0.4	0.4	0.4	0.4	0.4	0.4	0.4	0.4	0.4	0.4	0.4	0.4	0.4	0.4	0.4	0.4	0.4	0.4	0.4	0.4	0.4	0.4	0.4	0.4	0.4	0.4	0.4	0.4	0.4	0.4	0.4
				ETOX_WaterVolume_Red	10000	10000	10000	10000	10000	10000	10000	10000	10000	10000	10000	10000	10000	10000	10000	10000	10000	10000	10000	10000	10000	10000	10000	10000	10000	10000	10000	10000	10000	10000	10000	10000	10000	10000	10000	10000	10000	10000	10000	10000	10000	10000	10000	10000	10000
				ETOX_WaterConc_Red	0	0	0	0	0	0	0	0	0	0	0	0	0	0	0	0	0	0	0	0	0	0	0	0	0	0	0	0	0	0	0	0	0	0	0	0	0	0	0	0	0	0	0	0	0
				ETOX_PPPContact_Green	0	0	0	0	0	0	0	0	0	0	0	0	0	0	0	0	0	0	0	0	0	0	0	0	0	0	0	0	0	0	0	0	0	0	0	0	0	0	0	0	0	0	0	0	0
				ETOX_WaterVolume_Green	10000	10000	10000	10000	10000	10000	10000	10000	10000	10000	10000	10000	10000	10000	10000	10000	10000	10000	10000	10000	10000	10000	10000	10000	10000	10000	10000	10000	10000	10000	10000	10000	10000	10000	10000	10000	10000	10000	10000	10000	10000	10000	10000	10000	10000
				ETOX_WaterConc_Green	0	0	0	0	0	0	0	0	0	0	0	0	0	0	0	0	0	0	0	0	0	0	0	0	0	0	0	0	0	0	0	0	0	0	0	0	0	0	0	0	0	0	0	0	0
				ETOX_Water_foraging	false	false	false	false	false	false	false	false	false	false	false	false	false	false	false	false	false	false	false	false	false	false	false	false	false	false	false	false	false	false	false	false	false	false	false	false	false	false	false	false	false	false	false	false	false
				ETOX_Forager_Oral_LD50	0.127	0.127	0.127	0.127	0.127	0.127	0.127	0.127	0.127	0.127	0.127	0.127	0.127	0.127	0.127	0.127	0.127	0.127	0.127	0.127	0.127	0.127	0.127	0.127	0.127	0.127	0.127	0.127	0.127	0.127	0.127	0.127	0.127	0.127	0.127	0.127	0.127	0.127	0.127	0.127	0.127	0.127	0.127	0.127	0.127
				ETOX_Forager_Oral_Slope	4.37	4.37	4.37	4.37	4.37	4.37	4.37	4.37	4.37	4.37	4.37	4.37	4.37	4.37	4.37	4.37	4.37	4.37	4.37	4.37	4.37	4.37	4.37	4.37	4.37	4.37	4.37	4.37	4.37	4.37	4.37	4.37	4.37	4.37	4.37	4.37	4.37	4.37	4.37	4.37	4.37	4.37	4.37	4.37	4.37
				ETOX_Forager_contact_LD50	0.169	0.169	0.169	0.169	0.169	0.169	0.169	0.169	0.169	0.169	0.169	0.169	0.169	0.169	0.169	0.169	0.169	0.169	0.169	0.169	0.169	0.169	0.169	0.169	0.169	0.169	0.169	0.169	0.169	0.169	0.169	0.169	0.169	0.169	0.169	0.169	0.169	0.169	0.169	0.169	0.169	0.169	0.169	0.169	0.169
				ETOX_Forager_contact_Slope	16.6	16.6	16.6	16.6	16.6	16.6	16.6	16.6	16.6	16.6	16.6	16.6	16.6	16.6	16.6	16.6	16.6	16.6	16.6	16.6	16.6	16.6	16.6	16.6	16.6	16.6	16.6	16.6	16.6	16.6	16.6	16.6	16.6	16.6	16.6	16.6	16.6	16.6	16.6	16.6	16.6	16.6	16.6	16.6	16.6
				ETOX_Larvae_Oral_LD50	0.24	0.24	0.24	0.24	0.24	0.24	0.24	0.24	0.24	0.24	0.24	0.24	0.24	0.24	0.24	0.24	0.24	0.24	0.24	0.24	0.24	0.24	0.24	0.24	0.24	0.24	0.24	0.24	0.24	0.24	0.24	0.24	0.24	0.24	0.24	0.24	0.24	0.24	0.24	0.24	0.24	0.24	0.24	0.24	0.24
				ETOX_Larvae_Oral_Slope	1.186	1.186	1.186	1.186	1.186	1.186	1.186	1.186	1.186	1.186	1.186	1.186	1.186	1.186	1.186	1.186	1.186	1.186	1.186	1.186	1.186	1.186	1.186	1.186	1.186	1.186	1.186	1.186	1.186	1.186	1.186	1.186	1.186	1.186	1.186	1.186	1.186	1.186	1.186	1.186	1.186	1.186	1.186	1.186	1.186
				ETOX_Forager_ImmediateMortality	false	false	false	false	false	false	false	false	false	false	false	false	false	false	false	false	false	false	false	false	false	false	false	false	false	false	false	false	false	false	false	false	false	false	false	false	false	false	false	false	false	false	false	false	false
				ETOX_RUD	21	21	21	21	21	21	21	21	21	21	21	21	21	21	21	21	21	21	21	21	21	21	21	21	21	21	21	21	21	21	21	21	21	21	21	21	21	21	21	21	21	21	21	21	21
				ETOX_FF_Nursebees_Nectar	1	1	1	1	1	1	1	1	1	1	1	1	1	1	1	1	1	1	1	1	1	1	1	1	1	1	1	1	1	1	1	1	1	1	1	1	1	1	1	1	1	1	1	1	1
				ETOX_FF_Nursebees_Pollen	1	1	1	1	1	1	1	1	1	1	1	1	1	1	1	1	1	1	1	1	1	1	1	1	1	1	1	1	1	1	1	1	1	1	1	1	1	1	1	1	1	1	1	1	1
				ETOX_degradation_honey	false	false	false	false	false	false	false	false	false	false	false	false	false	false	false	false	false	false	false	false	false	false	false	false	false	false	false	false	false	false	false	false	false	false	false	false	false	false	false	false	false	false	false	false	false
				ETOX_DT50_honey	60	60	60	60	60	60	60	60	60	60	60	60	60	60	60	60	60	60	60	60	60	60	60	60	60	60	60	60	60	60	60	60	60	60	60	60	60	60	60	60	60	60	60	60	60
				ETOX_contactexp_oneday	true	true	true	true	true	true	true	true	true	true	true	true	true	true	true	true	true	true	true	true	true	true	true	true	true	true	true	true	true	true	true	true	true	true	true	true	true	true	true	true	true	true	true	true	true
				[reporter]	TotalIHbees + TotalForagers + TotalDroneEggs + TotalEggs + TotalDroneLarvae + TotalLarvae + TotalDronePupae + TotalPupae	TotalIHbees + TotalForagers + TotalDroneEggs + TotalEggs + TotalDroneLarvae + TotalLarvae + TotalDronePupae + TotalPupae	TotalIHbees + TotalForagers + TotalDroneEggs + TotalEggs + TotalDroneLarvae + TotalLarvae + TotalDronePupae + TotalPupae	TotalIHbees + TotalForagers + TotalDroneEggs + TotalEggs + TotalDroneLarvae + TotalLarvae + TotalDronePupae + TotalPupae	TotalIHbees + TotalForagers + TotalDroneEggs + TotalEggs + TotalDroneLarvae + TotalLarvae + TotalDronePupae + TotalPupae	TotalIHbees + TotalForagers + TotalDroneEggs + TotalEggs + TotalDroneLarvae + TotalLarvae + TotalDronePupae + TotalPupae	TotalIHbees + TotalForagers + TotalDroneEggs + TotalEggs + TotalDroneLarvae + TotalLarvae + TotalDronePupae + TotalPupae	TotalIHbees + TotalForagers + TotalDroneEggs + TotalEggs + TotalDroneLarvae + TotalLarvae + TotalDronePupae + TotalPupae	TotalIHbees + TotalForagers + TotalDroneEggs + TotalEggs + TotalDroneLarvae + TotalLarvae + TotalDronePupae + TotalPupae	TotalIHbees + TotalForagers + TotalDroneEggs + TotalEggs + TotalDroneLarvae + TotalLarvae + TotalDronePupae + TotalPupae	TotalIHbees + TotalForagers + TotalDroneEggs + TotalEggs + TotalDroneLarvae + TotalLarvae + TotalDronePupae + TotalPupae	TotalIHbees + TotalForagers + TotalDroneEggs + TotalEggs + TotalDroneLarvae + TotalLarvae + TotalDronePupae + TotalPupae	TotalIHbees + TotalForagers + TotalDroneEggs + TotalEggs + TotalDroneLarvae + TotalLarvae + TotalDronePupae + TotalPupae	TotalIHbees + TotalForagers + TotalDroneEggs + TotalEggs + TotalDroneLarvae + TotalLarvae + TotalDronePupae + TotalPupae	TotalIHbees + TotalForagers + TotalDroneEggs + TotalEggs + TotalDroneLarvae + TotalLarvae + TotalDronePupae + TotalPupae	TotalIHbees + TotalForagers + TotalDroneEggs + TotalEggs + TotalDroneLarvae + TotalLarvae + TotalDronePupae + TotalPupae	TotalIHbees + TotalForagers + TotalDroneEggs + TotalEggs + TotalDroneLarvae + TotalLarvae + TotalDronePupae + TotalPupae	TotalIHbees + TotalForagers + TotalDroneEggs + TotalEggs + TotalDroneLarvae + TotalLarvae + TotalDronePupae + TotalPupae	TotalIHbees + TotalForagers + TotalDroneEggs + TotalEggs + TotalDroneLarvae + TotalLarvae + TotalDronePupae + TotalPupae	TotalIHbees + TotalForagers + TotalDroneEggs + TotalEggs + TotalDroneLarvae + TotalLarvae + TotalDronePupae + TotalPupae	TotalIHbees + TotalForagers + TotalDroneEggs + TotalEggs + TotalDroneLarvae + TotalLarvae + TotalDronePupae + TotalPupae	TotalIHbees + TotalForagers + TotalDroneEggs + TotalEggs + TotalDroneLarvae + TotalLarvae + TotalDronePupae + TotalPupae	TotalIHbees + TotalForagers + TotalDroneEggs + TotalEggs + TotalDroneLarvae + TotalLarvae + TotalDronePupae + TotalPupae	TotalIHbees + TotalForagers + TotalDroneEggs + TotalEggs + TotalDroneLarvae + TotalLarvae + TotalDronePupae + TotalPupae	TotalIHbees + TotalForagers + TotalDroneEggs + TotalEggs + TotalDroneLarvae + TotalLarvae + TotalDronePupae + TotalPupae	TotalIHbees + TotalForagers + TotalDroneEggs + TotalEggs + TotalDroneLarvae + TotalLarvae + TotalDronePupae + TotalPupae	TotalIHbees + TotalForagers + TotalDroneEggs + TotalEggs + TotalDroneLarvae + TotalLarvae + TotalDronePupae + TotalPupae	TotalIHbees + TotalForagers + TotalDroneEggs + TotalEggs + TotalDroneLarvae + TotalLarvae + TotalDronePupae + TotalPupae	TotalIHbees + TotalForagers + TotalDroneEggs + TotalEggs + TotalDroneLarvae + TotalLarvae + TotalDronePupae + TotalPupae	TotalIHbees + TotalForagers + TotalDroneEggs + TotalEggs + TotalDroneLarvae + TotalLarvae + TotalDronePupae + TotalPupae	TotalIHbees + TotalForagers + TotalDroneEggs + TotalEggs + TotalDroneLarvae + TotalLarvae + TotalDronePupae + TotalPupae	TotalIHbees + TotalForagers + TotalDroneEggs + TotalEggs + TotalDroneLarvae + TotalLarvae + TotalDronePupae + TotalPupae	TotalIHbees + TotalForagers + TotalDroneEggs + TotalEggs + TotalDroneLarvae + TotalLarvae + TotalDronePupae + TotalPupae	TotalIHbees + TotalForagers + TotalDroneEggs + TotalEggs + TotalDroneLarvae + TotalLarvae + TotalDronePupae + TotalPupae	TotalIHbees + TotalForagers + TotalDroneEggs + TotalEggs + TotalDroneLarvae + TotalLarvae + TotalDronePupae + TotalPupae	TotalIHbees + TotalForagers + TotalDroneEggs + TotalEggs + TotalDroneLarvae + TotalLarvae + TotalDronePupae + TotalPupae	TotalIHbees + TotalForagers + TotalDroneEggs + TotalEggs + TotalDroneLarvae + TotalLarvae + TotalDronePupae + TotalPupae	TotalIHbees + TotalForagers + TotalDroneEggs + TotalEggs + TotalDroneLarvae + TotalLarvae + TotalDronePupae + TotalPupae	TotalIHbees + TotalForagers + TotalDroneEggs + TotalEggs + TotalDroneLarvae + TotalLarvae + TotalDronePupae + TotalPupae	TotalIHbees + TotalForagers + TotalDroneEggs + TotalEggs + TotalDroneLarvae + TotalLarvae + TotalDronePupae + TotalPupae	TotalIHbees + TotalForagers + TotalDroneEggs + TotalEggs + TotalDroneLarvae + TotalLarvae + TotalDronePupae + TotalPupae	TotalIHbees + TotalForagers + TotalDroneEggs + TotalEggs + TotalDroneLarvae + TotalLarvae + TotalDronePupae + TotalPupae	TotalIHbees + TotalForagers + TotalDroneEggs + TotalEggs + TotalDroneLarvae + TotalLarvae + TotalDronePupae + TotalPupae	TotalIHbees + TotalForagers + TotalDroneEggs + TotalEggs + TotalDroneLarvae + TotalLarvae + TotalDronePupae + TotalPupae	TotalIHbees + TotalForagers + TotalDroneEggs + TotalEggs + TotalDroneLarvae + TotalLarvae + TotalDronePupae + TotalPupae
				[final]	2032	1396	732	1819	2796	812	1529	1297	2739	2164	2531	1560	1217	1833	1990	2384	1532	1368	912	1457	1016	2029	1556	1115	1658	905	927	1431	2186	2799	2884	1679	1559	1264	1723	2175	2116	2724	1729	1822	1100	907	3022	850	2049
				[min]	327	321	262	323	455	472	223	1265	355	648	709	460	335	403	320	205	245	476	385	45	1012	292	357	105	1104	498	526	223	995	837	1037	532	429	308	156	518	533	864	534	225	406	127	476	778	390
				[max]	27620	27620	27620	27620	27620	27620	27620	27620	27620	27721	27620	27620	27620	27620	27620	27620	27620	27620	27620	27620	27620	27620	27620	27620	27620	27620	27620	27620	27620	27620	27620	27620	27620	27620	27620	27635	27620	27620	27620	27620	27620	27620	27620	27620	27620
				[mean]	3433.11	2795.49	3090.55	3490.55	3696.52	3108.05	3226.85	4759.73	4458.25	3547.33	5455.36	3109.11	3051.71	3503.29	3965.1	3166.24	3871.43	2941.73	3292.33	2772.52	4146.7	3400.92	3401.79	2982.98	4758.35	3378.28	3063.81	3231.61	5451.38	5844.2	5693.35	3474.14	3385.13	3405.71	3112.98	3262.94	3001.35	4681.47	4006	3413.1	2955.41	3088.26	5071.89	4441.27	3232.15
				[steps]	365	365	365	365	365	365	365	365	365	365	365	365	365	365	365	365	365	365	365	365	365	365	365	365	365	365	365	365	365	365	365	365	365	365	365	365	365	365	365	365	365	365	365	365	365
Day	Mean	min	max	[all run data]	TotalIHbees + TotalForagers + TotalDroneEggs + TotalEggs + TotalDroneLarvae + TotalLarvae + TotalDronePupae + TotalPupae	TotalIHbees + TotalForagers + TotalDroneEggs + TotalEggs + TotalDroneLarvae + TotalLarvae + TotalDronePupae + TotalPupae	TotalIHbees + TotalForagers + TotalDroneEggs + TotalEggs + TotalDroneLarvae + TotalLarvae + TotalDronePupae + TotalPupae	TotalIHbees + TotalForagers + TotalDroneEggs + TotalEggs + TotalDroneLarvae + TotalLarvae + TotalDronePupae + TotalPupae	TotalIHbees + TotalForagers + TotalDroneEggs + TotalEggs + TotalDroneLarvae + TotalLarvae + TotalDronePupae + TotalPupae	TotalIHbees + TotalForagers + TotalDroneEggs + TotalEggs + TotalDroneLarvae + TotalLarvae + TotalDronePupae + TotalPupae	TotalIHbees + TotalForagers + TotalDroneEggs + TotalEggs + TotalDroneLarvae + TotalLarvae + TotalDronePupae + TotalPupae	TotalIHbees + TotalForagers + TotalDroneEggs + TotalEggs + TotalDroneLarvae + TotalLarvae + TotalDronePupae + TotalPupae	TotalIHbees + TotalForagers + TotalDroneEggs + TotalEggs + TotalDroneLarvae + TotalLarvae + TotalDronePupae + TotalPupae	TotalIHbees + TotalForagers + TotalDroneEggs + TotalEggs + TotalDroneLarvae + TotalLarvae + TotalDronePupae + TotalPupae	TotalIHbees + TotalForagers + TotalDroneEggs + TotalEggs + TotalDroneLarvae + TotalLarvae + TotalDronePupae + TotalPupae	TotalIHbees + TotalForagers + TotalDroneEggs + TotalEggs + TotalDroneLarvae + TotalLarvae + TotalDronePupae + TotalPupae	TotalIHbees + TotalForagers + TotalDroneEggs + TotalEggs + TotalDroneLarvae + TotalLarvae + TotalDronePupae + TotalPupae	TotalIHbees + TotalForagers + TotalDroneEggs + TotalEggs + TotalDroneLarvae + TotalLarvae + TotalDronePupae + TotalPupae	TotalIHbees + TotalForagers + TotalDroneEggs + TotalEggs + TotalDroneLarvae + TotalLarvae + TotalDronePupae + TotalPupae	TotalIHbees + TotalForagers + TotalDroneEggs + TotalEggs + TotalDroneLarvae + TotalLarvae + TotalDronePupae + TotalPupae	TotalIHbees + TotalForagers + TotalDroneEggs + TotalEggs + TotalDroneLarvae + TotalLarvae + TotalDronePupae + TotalPupae	TotalIHbees + TotalForagers + TotalDroneEggs + TotalEggs + TotalDroneLarvae + TotalLarvae + TotalDronePupae + TotalPupae	TotalIHbees + TotalForagers + TotalDroneEggs + TotalEggs + TotalDroneLarvae + TotalLarvae + TotalDronePupae + TotalPupae	TotalIHbees + TotalForagers + TotalDroneEggs + TotalEggs + TotalDroneLarvae + TotalLarvae + TotalDronePupae + TotalPupae	TotalIHbees + TotalForagers + TotalDroneEggs + TotalEggs + TotalDroneLarvae + TotalLarvae + TotalDronePupae + TotalPupae	TotalIHbees + TotalForagers + TotalDroneEggs + TotalEggs + TotalDroneLarvae + TotalLarvae + TotalDronePupae + TotalPupae	TotalIHbees + TotalForagers + TotalDroneEggs + TotalEggs + TotalDroneLarvae + TotalLarvae + TotalDronePupae + TotalPupae	TotalIHbees + TotalForagers + TotalDroneEggs + TotalEggs + TotalDroneLarvae + TotalLarvae + TotalDronePupae + TotalPupae	TotalIHbees + TotalForagers + TotalDroneEggs + TotalEggs + TotalDroneLarvae + TotalLarvae + TotalDronePupae + TotalPupae	TotalIHbees + TotalForagers + TotalDroneEggs + TotalEggs + TotalDroneLarvae + TotalLarvae + TotalDronePupae + TotalPupae	TotalIHbees + TotalForagers + TotalDroneEggs + TotalEggs + TotalDroneLarvae + TotalLarvae + TotalDronePupae + TotalPupae	TotalIHbees + TotalForagers + TotalDroneEggs + TotalEggs + TotalDroneLarvae + TotalLarvae + TotalDronePupae + TotalPupae	TotalIHbees + TotalForagers + TotalDroneEggs + TotalEggs + TotalDroneLarvae + TotalLarvae + TotalDronePupae + TotalPupae	TotalIHbees + TotalForagers + TotalDroneEggs + TotalEggs + TotalDroneLarvae + TotalLarvae + TotalDronePupae + TotalPupae	TotalIHbees + TotalForagers + TotalDroneEggs + TotalEggs + TotalDroneLarvae + TotalLarvae + TotalDronePupae + TotalPupae	TotalIHbees + TotalForagers + TotalDroneEggs + TotalEggs + TotalDroneLarvae + TotalLarvae + TotalDronePupae + TotalPupae	TotalIHbees + TotalForagers + TotalDroneEggs + TotalEggs + TotalDroneLarvae + TotalLarvae + TotalDronePupae + TotalPupae	TotalIHbees + TotalForagers + TotalDroneEggs + TotalEggs + TotalDroneLarvae + TotalLarvae + TotalDronePupae + TotalPupae	TotalIHbees + TotalForagers + TotalDroneEggs + TotalEggs + TotalDroneLarvae + TotalLarvae + TotalDronePupae + TotalPupae	TotalIHbees + TotalForagers + TotalDroneEggs + TotalEggs + TotalDroneLarvae + TotalLarvae + TotalDronePupae + TotalPupae	TotalIHbees + TotalForagers + TotalDroneEggs + TotalEggs + TotalDroneLarvae + TotalLarvae + TotalDronePupae + TotalPupae	TotalIHbees + TotalForagers + TotalDroneEggs + TotalEggs + TotalDroneLarvae + TotalLarvae + TotalDronePupae + TotalPupae	TotalIHbees + TotalForagers + TotalDroneEggs + TotalEggs + TotalDroneLarvae + TotalLarvae + TotalDronePupae + TotalPupae	TotalIHbees + TotalForagers + TotalDroneEggs + TotalEggs + TotalDroneLarvae + TotalLarvae + TotalDronePupae + TotalPupae	TotalIHbees + TotalForagers + TotalDroneEggs + TotalEggs + TotalDroneLarvae + TotalLarvae + TotalDronePupae + TotalPupae	TotalIHbees + TotalForagers + TotalDroneEggs + TotalEggs + TotalDroneLarvae + TotalLarvae + TotalDronePupae + TotalPupae	TotalIHbees + TotalForagers + TotalDroneEggs + TotalEggs + TotalDroneLarvae + TotalLarvae + TotalDronePupae + TotalPupae	TotalIHbees + TotalForagers + TotalDroneEggs + TotalEggs + TotalDroneLarvae + TotalLarvae + TotalDronePupae + TotalPupae	TotalIHbees + TotalForagers + TotalDroneEggs + TotalEggs + TotalDroneLarvae + TotalLarvae + TotalDronePupae + TotalPupae
0	27620	27620	27620		27620	27620	27620	27620	27620	27620	27620	27620	27620	27620	27620	27620	27620	27620	27620	27620	27620	27620	27620	27620	27620	27620	27620	27620	27620	27620	27620	27620	27620	27620	27620	27620	27620	27620	27620	27620	27620	27620	27620	27620	27620	27620	27620	27620	27620
1	27208.4	26618	27733		27409	27223	27238	27220	27514	27522	27544	27324	27513	27721	27229	27520	27346	27312	27205	27230	27134	27027	27348	27426	27223	27514	26937	26624	26917	26920	26936	27428	26834	27335	27418	27027	27128	27198	27207	27635	27125	26830	26818	26922	26826	27313	26833	27522	26886
2	17206.7	16292	18105		17338	17402	17368	17226	17840	17701	17811	17053	17907	18105	17360	17719	16980	17230	17436	16913	17167	16985	17618	17399	17340	17397	16792	16292	16977	16746	16928	17474	16428	17503	17632	16590	17299	17044	17246	17962	17157	16704	16647	17037	16457	17170	16884	18015	16613
3	17365.5	16363	18388		17313	17376	17459	17302	18308	17680	17899	17231	17994	17997	17438	17099	17272	17697	17503	17094	17150	17054	17709	17377	17723	17482	17166	16675	17056	17218	17218	17473	16702	17989	17926	16673	17685	17426	17725	17441	17444	16883	16834	17110	16841	17157	17369	18202	16811
4	17548	16789	18400		17535	17180	17570	17595	18233	17895	18127	17629	17912	17920	17257	16994	17381	17986	17715	17504	17452	17165	18020	17376	17842	17882	17497	17191	17158	17400	17317	17795	16906	17886	18130	16974	17788	17632	17822	17345	17654	17387	17160	17028	17155	17149	17299	18400	17112
5	16843.2	16405	18055		16859	16712	16815	16738	16881	16934	16966	16851	16955	17033	16775	17237	17304	16823	16744	16714	16700	16602	16861	16826	16783	16916	16626	16521	16576	16540	16574	16937	16555	16838	16870	16609	16733	16682	16747	16973	17597	16529	16489	16573	17400	16790	16556	16934	16542
6	16740.8	13901	18052		17212	17054	16070	15983	17226	16191	16141	17230	17283	16268	16021	17296	17576	17177	17091	17075	15927	16981	17221	16076	15994	17285	15822	16787	16962	16911	16941	17298	16891	17198	17251	16972	17081	17064	17101	17328	17867	16938	16867	15859	17265	17163	16927	17309	16893
7	16738.9	13545	17810		17535	17376	16390	16303	16375	13545	15318	17477	17569	15404	16371	17630	17514	17452	17394	17411	16263	14307	17498	16426	16274	16508	16172	17076	17301	17189	16063	17562	17215	17482	17507	17273	17370	16156	16192	17630	17693	17263	17188	16216	17366	16366	16122	17584	17223
8	16894.6	13629	18054		17805	17639	16661	16614	15546	13863	15638	17716	17828	15725	16642	17889	17798	17705	17671	17683	16556	14588	17779	16713	16554	16801	16462	17332	17555	17454	16349	17851	17441	17737	17788	17534	16473	15317	15380	17850	17770	17520	17439	16497	17519	16673	16416	17767	17463
9	17102.3	13906	18176		18032	17846	16889	16831	15788	14135	15909	17913	18053	15990	16895	18071	18028	17913	17906	17894	16802	14819	17985	16915	16793	17028	16689	17510	17756	17640	16584	18058	17658	17935	18001	17761	16718	15562	15646	18055	17881	17722	17657	16716	17642	16900	16635	16880	17691
10	17265.8	14137	18327		18205	18013	17114	17013	15969	14360	16131	18061	18219	16208	17050	18225	18200	18075	18089	18041	16959	15054	18138	17112	16958	17199	16877	17694	17930	17786	16795	18211	17837	18117	18127	17929	16904	15790	15855	18188	17927	17871	17802	16900	17833	17097	16798	17063	17864
11	17338.8	14313	18464		18299	18152	17233	17120	16101	14498	16280	18176	18361	16371	17194	18365	18308	18214	18234	18136	17069	15167	18253	17247	17128	17332	17034	16043	18041	17918	16927	18329	17915	18216	18209	18034	17028	15944	16009	18301	18028	17971	17941	17031	17949	17232	16918	17164	18003
12	17159.8	14438	18537		18377	16717	17324	17261	16232	14623	16372	18238	18408	16509	17287	17154	16081	18273	18315	18201	17181	15296	18319	17316	17224	17433	17151	14540	18087	17997	17032	18393	17987	18259	18261	18140	17134	16090	16122	18394	16621	18025	18027	17098	16439	17320	17028	17256	18093
13	16234.6	12703	18537		16690	13461	15737	17318	16354	14745	16468	16710	18451	16586	17326	13595	14254	16839	18307	16829	17262	15415	16968	16093	16961	17490	16456	13051	16456	16778	16177	16562	18054	18326	18329	16497	17164	16176	16227	16647	13367	16320	16756	15607	13268	15633	17118	16228	16595
14	14757.8	11607	18069		13143	11976	13427	16884	15989	14788	16566	14144	17757	16602	16385	12235	13250	14283	17732	14346	17032	15496	14965	13154	13721	17054	12899	12218	12866	14366	12087	13683	17550	17915	17712	14586	16533	16208	16256	13621	11909	12739	13174	12642	11920	12128	16879	13704	12709
15	14440.1	10260	18093		12861	11547	12733	16851	15567	14923	16554	13937	17335	16518	16456	11612	12920	13796	17514	13655	16614	15700	14810	12610	12965	16836	12222	11902	12665	13660	11716	13590	17201	18093	17587	14445	16311	16149	15896	13115	11147	12748	12784	12157	11379	11856	16844	13098	12288
16	14225.2	9039	18032		12721	10939	12348	16906	15733	14996	16285	13886	17388	16200	16539	11006	11737	13673	17274	13321	16553	15807	14732	12278	12883	17035	11901	11651	12601	13348	11578	13554	16757	18032	17555	14294	16273	15911	15275	12913	9768	12754	12511	12139	10787	11638	16387	12833	12276
17	14067.9	8726	17955		12699	10358	12131	16732	15801	15008	15940	13544	17326	15915	16397	9719	11560	13635	16996	13131	16499	15858	14744	12193	12862	16748	11857	11520	12739	13252	11453	13569	16889	17955	17691	14199	16044	15835	15195	12850	9280	12747	12382	12067	10263	11622	16420	12473	12156
18	13990.3	8616	17792		12643	10165	12018	16653	15777	14979	15934	13535	17331	15299	16622	9569	11474	13499	17120	13060	16515	15856	14932	12114	12701	16194	11822	11420	12852	13171	11224	13559	16920	17792	17736	14301	16039	15821	14993	12693	9074	12790	12351	11939	10056	11449	16555	12428	12122
19	13944.6	8487	17937		12557	10004	11920	16365	15805	14953	15497	13411	17532	15076	16530	9415	11360	13395	17322	12991	16535	15855	15067	12024	12542	16197	11753	11307	12973	12971	11102	13696	16926	17607	17937	14410	16074	15382	14853	12538	8868	12897	12209	11945	9859	11373	16358	12375	12069
20	13870	8373	17829		12405	9835	11823	16469	15481	14934	15255	13412	17743	14953	16638	9270	11237	13410	17415	12812	16529	15829	15156	11838	12244	15980	11456	11256	13112	12927	11047	13766	17062	17800	17829	14460	15959	15364	14432	12344	8708	12829	12167	11802	9727	11292	16343	12237	11994
21	13830	8239	18002		12360	9689	11713	16669	15420	14933	15145	13338	17609	14853	16810	9082	11121	13297	17593	12746	16507	15815	15202	11775	12210	15849	11266	11435	13290	12861	10973	13776	17115	17780	18002	14477	15516	15153	14320	12266	8533	12966	12039	11755	9543	11192	16439	12195	11913
22	13780.4	8125	18160		12412	9554	11606	16841	15188	14926	14936	13225	17777	14439	16882	8919	10997	13216	17560	12679	16656	15800	15236	11692	12060	15830	11205	11184	13440	12729	10886	13778	17028	17953	18160	14533	15484	15038	14312	12160	8392	13107	12017	11721	9355	11095	16610	12054	11819
23	13731.2	8010	18225		12455	9301	11499	16898	14958	14895	14724	13226	17752	14302	16943	8677	10878	13153	17658	12643	16807	15786	15229	11662	12019	15821	11229	11196	13505	12716	10784	13665	16892	18104	18225	14558	15358	14814	14191	12057	8240	13104	12004	11591	9086	10951	16773	11988	11692
24	13664.1	7911	18234		12463	9358	11295	16945	14851	14853	14698	13177	17790	14260	17087	8603	10562	13181	17488	12540	16748	15752	15117	11599	12093	15590	11238	10887	13654	12693	10703	13362	16747	18234	18150	14565	15333	14568	14147	11937	8073	13176	11986	11641	9249	11093	16826	11945	11596
25	13536.9	7637	18354		12358	8885	11186	16906	14630	14795	14452	13247	17571	14000	16713	8392	10355	13168	17077	12656	16885	15502	15103	11514	12148	15257	11240	10727	13753	12764	10733	13068	16283	18354	17963	14154	15214	14507	13984	11810	7637	13210	11940	11717	9069	11193	16570	11885	11579
26	13277.2	7667	18386		12420	8066	11090	16433	14389	14335	14299	13304	17024	13639	15928	8159	10325	13147	16730	12741	16395	15341	14795	11444	12144	15100	11257	10360	13808	12672	10829	12668	16032	18386	17587	14047	14586	13942	13626	11604	7667	13029	11995	11728	8746	11158	16298	11829	11326
27	12947.7	7508	17879		12306	7924	10789	16095	14013	13986	13840	13361	16636	13289	15344	7774	9959	12990	16076	12206	16099	14780	14264	10847	12139	14652	11289	9982	13633	12739	10796	12149	15473	17879	17388	13518	14039	13296	13166	11574	7657	12926	12044	11826	8685	10984	15505	11663	10953
28	12547.6	7228	17571		12183	7754	10685	15432	13145	13746	13379	12901	15743	12649	15053	7579	9394	12355	15522	12151	15610	13941	13762	10913	11851	14196	11122	9987	13265	12705	10643	11226	15072	17571	17284	13025	13579	12556	12828	11127	7228	12452	11751	11787	8199	10521	15110	11558	10566
29	12086.7	6981	17243		11838	7156	10465	14867	12682	13309	12722	12488	15734	11808	14947	6981	8398	12199	14722	11684	15298	13198	13038	10549	11048	13668	10998	9380	12868	12038	10369	10582	14651	17243	17155	12499	13041	12007	12383	10665	7071	12245	11348	11624	7995	10240	14910	10946	9767
30	11616.7	6445	17216		11570	6445	10322	14022	12335	12665	11882	11698	15821	11669	14446	6665	7895	12041	14111	11103	14492	11755	12403	9986	11152	12941	10863	8860	12464	11770	10197	10237	14236	17112	17216	11676	12609	11563	12139	10082	6675	11954	11045	10846	7280	9645	14289	9834	9178
31	11181.5	6229	17066		10988	6425	9863	13599	11891	12215	11247	11293	15787	11020	14526	6456	7596	11755	13792	10812	13782	11523	11765	9199	11145	12003	10703	8341	12359	11288	9801	10008	14217	16867	17066	10944	11983	11017	11195	9499	6262	11864	11149	10666	6866	9059	14277	9527	8977
32	10747.5	5910	16833		10805	6111	9489	13080	11067	11468	10508	11377	15331	10680	14100	6357	6895	11358	13460	10426	13363	10787	10933	8808	10925	11767	10631	7912	12045	10707	9609	9380	14169	16833	16720	10117	11258	10175	10655	8908	5939	11548	11045	10277	6455	8558	14350	9123	8381
33	10353.3	5430	16692		10312	5769	9103	12752	10728	10646	9879	11445	14952	10351	13673	6016	6587	10964	12907	9928	12946	10350	10612	7908	10709	10927	9942	7584	12120	10219	9206	9099	13933	16689	16692	9485	10829	9739	10221	8209	5430	11631	10919	10274	5817	8245	14011	8993	8178
34	10022.2	5293	16630		9711	5405	8402	12311	10191	10212	9347	11226	14757	9823	13739	5620	6343	10662	12270	9234	12618	9719	10097	7403	10778	10388	9840	6920	12075	9823	8806	8445	13797	16630	16348	8616	10388	9409	9795	7902	5293	11696	10692	9872	5920	7732	13955	9065	7873
35	9688.3	5041	16188		9399	5383	7914	11865	9847	9775	9358	10985	14248	9091	13701	5414	6037	9844	11937	8812	12479	9288	9800	7197	10652	9855	9340	6579	11838	9309	8486	8411	13741	15985	16188	8571	9646	8911	9364	7598	5087	11261	10564	9468	5618	7424	13808	9135	7849
36	9324.38	4977	15613		8878	5474	7518	10713	9418	8854	8773	10656	13428	8992	13748	5305	6023	9528	11688	8302	12321	8995	9328	6794	10419	9132	9032	5771	10988	9005	8175	7897	13790	15613	15421	8249	9234	8526	8661	7090	4977	10921	10034	9056	5412	7265	13444	9191	7780
37	8998.63	4770	14846		8465	5262	7224	10176	9217	8447	8572	10025	13099	8506	13671	5244	5885	9220	11353	8085	11467	8407	8873	6538	10081	8923	8918	5649	10641	8791	8223	7756	13427	14846	14351	7930	8450	7817	8376	6927	4770	10567	9588	8642	5350	7034	13479	8947	7650
38	8672.28	4644	14483		8093	4839	7174	9639	8732	8062	7865	9485	12685	8039	13399	5027	5712	9010	11018	7916	11222	7633	8498	6311	10138	8642	8510	5223	10389	8026	7898	7398	13162	14483	13881	7688	8283	7443	8305	6696	4644	10425	9344	7974	4936	6712	12410	9011	7525
39	8355.59	4454	13893		7958	4454	7146	9230	8651	7496	7575	9536	12364	7892	13137	4683	5196	8533	10471	7780	10776	7001	7602	6078	9596	8370	8341	4996	9745	7695	7853	7124	12504	13893	13508	7625	7738	7301	8159	6365	4720	10471	9285	8041	4481	6682	11936	9067	7374
40	8022.94	4134	13609		7622	4320	7000	8541	8352	7567	7283	9594	12246	7632	12765	4642	4960	8081	9936	7746	10113	6458	7407	6047	9343	7724	8004	4656	9786	7062	7586	6724	11646	13609	13045	7656	7393	7256	7408	6028	4235	10212	9137	7899	4134	6649	11462	8712	7108
41	7671.92	3861	13137		7286	4370	6732	7875	7952	6231	6490	9625	12026	7575	12191	4566	4894	7950	9600	7404	9842	5805	6607	5601	8780	7571	7863	4418	9625	7021	7387	6533	11180	13137	12279	7066	7244	6605	6744	5793	4014	9655	8682	7557	3861	6381	10890	8654	6818
42	7387.69	3618	12474		7132	4332	6542	7630	7344	5982	6132	9558	11702	7108	11620	4321	4451	7592	9386	7259	9663	5440	6408	5558	8715	7412	7713	4366	9564	7058	6869	6032	11119	12474	11695	6879	7081	6026	6375	5551	3969	9692	8729	7298	3618	6393	10619	8705	6612
43	7038.55	3572	11789		6860	3985	6131	7281	6838	4812	6076	8989	11179	6124	11335	4076	4204	6928	8996	6993	9688	5264	5811	5084	8453	6541	7443	4093	9092	6973	6352	5833	11133	11789	11714	6383	6910	5453	6095	5282	3919	9629	8269	6913	3572	6292	10243	8247	6600
44	6778.47	3453	11807		6278	4036	6019	6714	6372	4130	5731	9027	10960	5732	11059	3831	4159	6755	8307	6811	9604	5074	5352	4685	8079	6063	7362	4103	9126	6673	6288	5381	10864	11807	11430	6186	6228	5168	5804	5189	3474	9656	8100	6913	3521	6077	10248	8295	6589
45	6476.97	3166	11824		6082	3581	5855	6253	6123	3969	5464	9052	10241	5544	10779	3678	3804	6063	7426	6418	9427	4776	4902	4487	8100	5781	7162	3846	9160	6170	5933	5116	10883	11824	10953	5919	5938	4678	5305	4691	3225	9283	7634	6510	3166	5673	10269	8334	6127
46	6207.4	3004	11834		5673	3514	5298	5875	5870	3717	5104	8678	9917	5092	10796	3517	3841	5762	6268	5921	9044	4416	4537	4131	7830	5588	7058	3882	9182	5966	5766	4948	10895	11834	10966	5762	5335	4421	5011	4632	3066	8309	7667	6106	3004	5402	10175	8373	5563
47	5971.71	3036	11646		5502	3249	5041	5390	5413	3450	5035	8606	9599	4633	10800	3255	3575	5555	5703	5553	8661	4255	4477	3871	7752	5431	6251	3714	9199	5703	5406	4788	10902	11646	10976	5385	5073	4258	3954	4468	3106	8325	7287	5835	3036	5439	10179	8304	5301
48	5748.43	3057	11346		5329	3276	4980	5295	4550	3389	4554	8639	8677	4478	10805	3193	3513	5083	4845	5191	8683	4096	4407	3708	7469	5264	5779	3550	9119	5329	5037	4825	10208	11346	10980	5209	4812	4196	3791	3995	3143	8343	7106	5569	3073	5070	10180	8329	4837
49	5543.26	2889	10834		5259	3090	4509	5027	4281	3324	4594	8456	8095	4216	10820	3128	3439	4813	4485	5023	8595	4037	4335	3730	7285	5001	5509	3573	8834	5159	4859	4453	10227	10834	10692	5124	4448	3923	3525	3726	3178	8256	7026	5592	2903	4702	10186	8052	4562
50	5340.13	2825	10735		4882	3120	4142	4757	4209	3254	4524	7971	7918	4143	10233	3058	3461	4540	3920	4844	8309	3865	4265	3765	7006	4630	5443	3600	8433	5084	4787	4475	10232	10735	10497	5041	4477	3651	3361	3753	3212	8270	7038	5222	2833	4728	9988	7678	4488
51	5159.82	2657	10731		4597	3148	3369	4777	3843	3182	4456	7792	7446	3971	9932	3080	3385	4364	3755	4871	8229	3799	4193	3678	6814	4359	5166	3531	8442	5103	4509	4507	10235	10731	10492	5062	4407	3679	3193	3676	2947	8276	6756	4951	2764	4557	9488	7699	4015
52	4986.91	2581	10719		4510	3170	3198	4701	3672	3011	4483	7799	6865	3793	9922	3107	3203	4286	3184	4584	8142	3515	4221	3409	6722	4287	4481	3551	8449	4829	4030	4430	10248	10719	10494	4882	4326	3603	3011	3489	2971	8184	6666	4676	2795	4381	9186	7717	3931
53	4823.14	2474	10518		4328	3187	3122	4528	3699	2943	4211	7807	5689	3521	9930	3124	3132	3904	3009	4294	7755	3431	4141	3433	6740	4008	4398	3474	8456	4646	3752	4453	9840	10518	10499	4798	4047	3629	2933	3309	3000	7786	6177	4492	2718	3994	9192	7730	3757
54	4671.09	2433	10522		4244	2906	2845	4038	3126	2764	3834	7823	5508	3346	9737	3042	3149	3824	3033	4212	7458	3347	4058	3352	6451	3833	4412	3489	8259	4361	3769	4369	9846	10522	10503	4817	3766	3454	2956	3325	2913	7591	6093	4502	2741	4013	9097	7448	3378
55	4546.02	2353	10401		4160	2929	2760	4058	3142	2577	3253	7738	5429	3367	9735	3055	3172	3843	2950	4227	7260	3165	3970	3268	6357	3556	3928	3503	8054	4281	3685	4187	9749	10329	10401	4820	3580	3478	2975	3244	2814	7597	6100	4415	2763	4031	8900	7371	3192
56	4449.05	2169	10401		4079	2845	2781	3976	2863	2494	2970	7249	5242	3385	9640	3078	3186	3857	2876	4148	7166	3184	3789	3285	6272	3470	3851	3515	8049	4200	3507	4107	9759	10331	10401	4840	3394	3290	2687	3166	2727	7596	6002	4230	2777	4043	8696	7378	3108
57	4328.07	2185	10405		4091	2852	2797	3691	2878	2413	2990	6953	4856	3196	9654	3094	3003	3871	2696	3955	6672	2993	3805	3197	6175	3291	3764	3528	7846	4004	3517	4018	9763	10336	10405	4656	3011	3201	2506	3181	2750	7194	5803	4240	2591	3954	8308	6986	3022
58	4227.99	2148	10302		3895	2870	2710	3710	2693	2326	2903	6956	4568	3108	9651	3110	2919	3889	2408	3970	6582	2905	3519	3212	6073	2906	3778	3531	7848	3815	3332	3832	9762	10237	10302	4472	3027	3118	2523	3098	2763	7197	5718	4254	2607	3870	7810	6395	3038
59	4143.58	1861	10205		3805	2882	2728	3427	2501	2339	2716	6954	4283	3021	9150	3017	2935	3696	2421	3780	6490	2916	3431	3221	5969	2817	3786	3540	7849	3826	3338	3847	9165	9844	10205	4285	2841	3126	2537	3107	2776	7194	5727	4260	2623	3783	7816	6395	3046
60	4053.4	1879	9590		3710	2895	2737	3442	2517	2356	2729	6951	3793	3032	9056	3031	2945	3704	2132	3683	6301	2928	3441	3129	5865	2632	3688	3549	7445	3738	3147	3760	9065	9546	9590	3991	2847	3137	2450	3110	2792	7184	5728	3973	2630	3792	7821	6397	3058
61	3985.47	1790	9545		3719	2909	2746	3453	2529	2363	2343	6946	3399	2940	8961	2937	2954	3717	2047	3697	6112	2938	3451	3038	5862	2639	3698	3559	7044	3743	3156	3768	9069	9545	9390	3904	2858	3041	2460	3118	2805	6989	5521	3883	2638	3604	7714	6404	3071
62	3926.83	1704	9550		3617	2916	2757	3466	2545	2376	2360	6845	3114	2948	8961	2947	2968	3728	1961	3709	5513	2846	3456	3040	5857	2646	3712	3461	7037	3641	3162	3774	8870	9550	9388	3708	2667	2846	2473	3127	2813	6980	5220	3891	2646	3512	7713	6410	3080
63	3861.97	1709	9449		3324	2930	2765	3473	2553	2387	2368	6651	2825	2960	8264	2948	2864	3737	1972	3515	5120	2652	3466	3049	5858	2653	3616	3368	7033	3645	3163	3779	8672	9449	9379	3610	2678	2856	2386	3132	2823	6979	5219	3495	2650	3415	7714	6409	3089
64	3788.93	1718	9447		3232	2930	2769	3481	2465	2394	2378	6550	2831	2865	8166	2957	2872	3743	1984	3413	5021	2654	3477	2954	5656	2563	3621	3173	7033	3647	3166	3486	8677	9447	8882	3517	2687	2763	2398	3140	2827	6974	5020	3500	2658	3420	7714	6405	3098
65	3730.39	1727	9456		3236	2833	2678	3485	2170	2401	2386	6547	2542	2872	8164	2966	2881	3754	1993	3415	4932	2661	3486	2965	5252	2566	3623	3182	7038	3551	3174	3494	8675	9456	8681	3420	2691	2771	2407	3141	2833	6866	5028	3301	2663	3327	7719	6408	3103
66	3668.26	1739	9160		3045	2833	2684	3390	1979	2308	2393	6543	2448	2580	8068	2977	2887	3755	2001	3221	4734	2571	3279	2967	5154	2572	3529	3189	7041	3562	3182	3502	8579	9160	8678	3327	2596	2777	2413	3049	2841	6857	4934	3206	2665	3324	7114	6410	3108
67	3625.88	1748	9160		3047	2834	2686	3191	1985	2314	2398	6538	2456	2590	8070	2984	2890	3751	2003	3124	4540	2478	2979	2970	5056	2579	3437	3189	7035	3570	3180	3413	8474	9160	8676	3228	2605	2777	2420	2952	2840	6859	4628	3106	2668	3127	7116	6212	3111
68	3555.43	1756	9159		3049	2736	2693	2888	1989	2223	2303	6530	2463	2597	7671	2992	2792	3658	2015	3034	4551	2487	2883	2979	4853	2385	3439	3092	6635	3470	2984	3015	8080	9159	8573	3231	2612	2783	2427	2957	2742	6853	4424	3116	2574	2832	7112	6202	3113
69	3483.95	1762	8575		2752	2635	2700	2895	1999	2230	2301	6120	2465	2600	7577	2991	2698	3462	2025	3035	4351	2394	2793	2883	4848	2392	3344	3095	6638	3477	2891	2920	8081	8456	8575	3236	2516	2688	2432	2764	2540	6860	4421	3122	2479	2834	7114	6199	2922
70	3407.5	1769	8573		2456	2638	2705	2804	2005	2131	2309	6121	2468	2606	7582	2996	2701	3358	1932	2943	4053	2396	2798	2888	4849	2196	3251	2899	6641	3281	2899	2928	7884	7955	8573	3141	2517	2594	2138	2770	2540	6857	4420	3131	2480	2838	7018	5497	2925
71	3348.76	1649	8366		2458	2641	2608	2601	1910	2132	2311	6116	2372	2607	7583	2802	2701	3260	1836	2950	3659	2205	2800	2894	4843	2203	3153	2897	6642	3085	2901	2931	7882	7956	8366	3147	2524	2498	2141	2469	2542	6854	4419	3039	2383	2839	7016	5498	2930
72	3275.6	1655	8368		2461	2547	2614	2501	1812	2137	2216	6013	2177	2510	7588	2802	2704	3162	1744	2853	3565	2107	2805	2798	4844	2096	3055	2899	6341	3094	2805	2735	7883	7956	8368	3149	2528	2497	2147	2477	2448	6850	4413	2844	2389	2744	6117	5497	2932
73	3200.97	1560	8264		2464	2446	2316	2405	1819	2144	2018	5911	1977	2416	7589	2606	2710	3164	1744	2655	3270	2109	2707	2802	4844	2102	2760	2806	6336	2700	2507	2542	7887	7957	8264	2955	2332	2498	2155	2481	2347	6744	4414	2842	2395	2749	6120	5502	2835
74	3120.68	1564	8261		2366	2352	2319	2204	1825	1945	2018	5610	1976	2321	7586	2606	2414	3169	1647	2556	2971	2112	2611	2804	4841	2101	2758	2506	6336	2706	2506	2445	7589	7954	8261	2955	2337	2498	2054	2386	2347	6339	4417	2845	2399	2549	6120	5495	2736
75	3037.97	1570	8261		2270	2154	2326	2106	1826	1949	1922	5501	1981	2323	6991	2409	2412	2673	1646	2557	2677	2116	2611	2808	4538	2104	2665	2505	6333	2612	2410	2444	7594	7955	8261	2859	2339	2403	2058	2387	2250	6337	4419	2649	2104	2451	6124	5494	2637
76	2975.45	1570	7855		2271	2055	2330	2009	1831	1950	1922	5501	1880	2123	6888	2412	2312	2679	1649	2363	2278	2118	2615	2803	4531	2007	2467	2207	6234	2214	2412	2351	7598	7855	7656	2560	2344	2301	1958	2385	2149	6332	4417	2653	2107	2452	6125	5490	2538
77	2916.38	1575	7852		2275	1955	2333	2009	1833	1950	1921	5499	1684	2125	6889	2318	2311	2681	1652	2363	2283	2122	2618	2707	4525	2007	2371	2211	6229	2017	2214	2352	7597	7852	7360	2565	2346	2197	1955	2284	2052	6332	4011	2559	2012	2457	5926	4990	2441
78	2851.47	1576	7601		2279	1751	2335	2007	1838	1951	1919	5301	1585	2126	6589	2322	2316	2684	1649	2163	1984	2021	2621	2610	4525	1904	2374	2213	6227	2021	2016	2357	7601	7257	7361	2568	2145	2198	1953	2282	2049	6234	4006	2465	2016	2357	5926	4990	2445
79	2803.14	1579	7367		2080	1755	2137	2009	1740	1949	1916	5304	1588	2027	6593	2318	2118	2686	1653	2165	1988	2022	2224	2516	4422	1908	2377	2214	6224	2022	1819	2361	7006	7261	7367	2572	2148	2100	1948	2285	2049	6232	4007	2469	1915	2363	5928	4991	2447
80	2745.99	1484	7364		1882	1759	2039	2006	1744	1951	1913	5303	1492	2028	6591	2323	2118	2687	1651	2069	1989	2022	2030	2218	3919	1910	2281	2117	6220	2027	1823	2262	7006	7264	7364	2572	1946	2103	1949	2089	1952	5733	4008	2470	1917	2366	5927	4989	2449
81	2673.1	1481	7366		1683	1662	1742	2006	1647	1855	1918	5308	1495	1830	6590	2225	1922	2585	1553	2073	1990	1926	2031	1918	3918	1913	2282	2117	6018	2029	1819	2261	7009	7165	7366	2576	1948	2101	1952	1991	1955	5735	3902	2472	1821	2268	5928	4383	2447
82	2636.77	1382	7366		1481	1661	1744	2007	1649	1854	1919	5309	1398	1833	6589	2224	1925	2588	1552	1873	1891	1926	1832	1622	3912	1916	2181	1819	6016	2032	1823	2261	7012	7067	7366	2281	1948	2103	1950	1992	1957	5737	3801	2474	1818	2268	5925	4380	2447
83	2591.36	1385	7367		1482	1663	1548	1909	1649	1757	1716	5308	1402	1736	6090	2226	1830	2587	1549	1775	1893	1924	1734	1624	3912	1814	2182	1817	6016	2035	1724	2163	6115	7062	7367	2182	1947	2107	1951	1995	1757	5734	3800	2477	1818	2270	5927	4380	2449
84	2547.61	1382	7067		1382	1665	1550	1910	1653	1755	1715	5107	1403	1735	6093	2129	1834	2589	1550	1575	1895	1926	1432	1626	3913	1815	2183	1818	6018	2033	1724	1966	6114	6756	7067	2185	1845	2109	1952	1898	1761	5736	3603	2279	1618	2275	5929	4379	2452
85	2506.88	1280	7066		1280	1667	1553	1809	1654	1655	1616	5107	1405	1736	6094	2131	1833	2393	1451	1478	1897	1920	1433	1526	3908	1514	2083	1818	5618	1933	1727	1963	6117	6657	7066	1883	1844	2110	1854	1899	1764	5735	3600	2281	1619	2077	5929	4376	2455
86	2452.49	1206	6967		1280	1569	1555	1810	1655	1657	1616	5109	1206	1740	6092	2134	1834	2097	1452	1481	1898	1919	1434	1530	3608	1515	2084	1818	5617	1834	1728	1860	6119	6660	6967	1883	1843	2012	1854	1502	1665	5631	3594	2279	1622	2079	5228	4378	2256
87	2407.37	1210	6969		1282	1572	1553	1812	1555	1658	1517	5007	1210	1742	6095	2134	1834	2098	1454	1284	1700	1919	1436	1331	3608	1516	2084	1619	5620	1835	1732	1863	6121	6659	6969	1887	1543	2011	1857	1504	1668	5629	3593	1981	1526	2081	5126	4275	2258
88	2344.19	1172	6868		1283	1575	1556	1811	1558	1660	1518	5010	1212	1742	6094	2035	1635	2098	1454	1187	1702	1816	1439	1333	3508	1419	2083	1621	5520	1838	1732	1863	6123	6661	6868	1787	1545	2014	1758	1506	1670	5627	3591	1984	1425	2084	5129	3978	2261
89	2308.29	1035	6763		1286	1575	1457	1713	1561	1660	1518	5011	1213	1742	6095	2037	1637	2098	1455	1190	1701	1814	1441	1035	3505	1420	1983	1621	5517	1840	1731	1762	6122	6664	6763	1789	1544	2013	1659	1407	1470	5125	3391	1983	1426	1986	5128	3977	2260
90	2278.54	1036	6761		1289	1575	1457	1714	1562	1662	1519	5010	1212	1641	6096	1839	1637	1899	1455	1190	1702	1815	1440	1036	3502	1421	1983	1622	5517	1642	1730	1662	6124	6663	6761	1490	1538	2011	1562	1409	1471	5124	3290	1985	1427	1884	4728	3977	2160
91	2222.91	959	6664		1292	1576	1459	1711	1563	1564	1418	5009	1213	1644	5999	1842	1638	1898	1455	1190	1701	1516	1443	1036	3500	1422	1986	1624	5512	1543	1729	1659	5726	6262	6664	1493	1537	2012	959	1411	1471	4425	3287	1886	1326	1782	4726	3972	2059
92	2193.89	860	6666		1289	1578	1461	1712	1560	1564	1419	5010	1213	1646	5501	1842	1638	1901	1256	1191	1604	1518	1142	1035	3499	1423	1987	1427	5509	1346	1730	1662	5727	6261	6666	1494	1540	2013	860	1411	1472	4427	3090	1789	1328	1781	4729	3971	2060
93	2144.7	737	6262		1191	1476	1462	1713	1559	1567	1419	5010	1215	1648	5502	1442	1638	1903	1256	1093	1607	1519	1143	737	3501	1424	1988	1426	5406	1345	1630	1659	5729	6262	5968	1494	1541	2015	862	1414	1473	4426	3087	1292	1328	1782	4727	3869	2058
94	2103.84	738	6262		1192	1378	1364	1712	1557	1567	1418	4710	1216	1549	5503	1442	1639	1902	1256	1094	1308	1517	1141	738	3501	1326	1988	1425	5406	1347	1629	1560	5726	6262	5969	1496	1540	2016	860	1415	1474	4427	3086	1293	1330	1683	4727	3869	1858
95	2074.19	739	6263		1191	1379	1365	1408	1555	1569	1420	4711	1217	1551	5502	1444	1541	1900	1256	1094	1309	1517	1142	739	3198	1327	1989	1426	5306	1348	1629	1460	5726	6263	5968	1496	1542	1917	859	1415	1173	4427	2585	1294	1331	1485	4727	3869	1857
96	2045.33	741	6160		1189	1380	1365	1407	1555	1469	1420	4712	1217	1550	5501	1443	1541	1800	1257	1094	1308	1416	1142	741	3200	1324	1991	1427	5106	1350	1631	1458	5726	6160	5867	1497	1542	1914	860	1416	1175	4423	2586	1295	1330	1487	4727	3868	1759
97	2003.55	741	6162		1191	1382	1067	1408	1556	1469	1421	4610	1218	1549	5499	1443	1541	1800	1257	1093	1310	1418	1139	741	3199	1324	1992	1428	4804	1251	1630	1457	5727	6162	5868	1498	1544	1916	860	1416	1172	4421	2587	1296	1331	1488	4729	3467	1758
98	1971.95	662	6158		1192	1381	1068	1410	1555	1471	1122	4610	1219	1550	5500	1443	1442	1801	1256	1094	1312	1218	1139	741	3198	1324	1994	1426	4804	1253	1329	1457	5729	6158	5767	1499	1544	1918	662	1418	1172	4422	2385	1297	1332	1489	4631	3467	1757
99	1928.41	664	6059		993	1183	1068	1412	1456	1473	1024	4512	1117	1552	5501	1241	1444	1801	1258	1096	1312	1219	1140	740	3198	1226	1995	1428	4803	1251	1327	1459	5030	6059	5767	1500	1445	1818	664	1418	1170	3921	2184	1098	1333	1488	4633	3466	1759
100	1893.84	663	6060		993	1183	1070	1313	1457	1475	1026	4510	1118	1550	4901	1241	1444	1701	1259	1097	1113	1221	1140	742	3196	1226	1993	1428	4801	1253	1328	1360	5031	6060	5767	1502	1443	1818	663	1319	1170	3923	2183	1098	1334	1286	4031	3466	1760
101	1866.49	662	5767		993	1182	1071	1213	1458	1475	1024	4511	1118	1548	4902	1241	1446	1703	1261	1097	1015	1222	1141	743	3196	1227	1892	1429	4802	1154	1329	1362	4132	5459	5767	1504	1444	1819	662	1321	1172	3822	2183	1099	1335	1287	3932	3467	1660
102	1821.25	661	5359		993	1181	771	1214	1458	1375	1024	4112	1018	1548	4903	1241	1447	1704	1160	998	1014	1223	1142	744	3196	1227	1892	1427	4800	1154	1330	1363	4131	5359	5166	1403	1444	1816	661	1321	1072	3820	2182	1097	1336	1285	3933	3465	1660
103	1779.02	660	5165		994	1182	769	1215	1458	1376	1021	4111	1016	1546	4804	1242	1446	1704	1160	996	1015	1121	1141	744	3096	1226	1592	1427	4699	1155	1330	1264	4132	4659	5165	1403	1444	1815	660	1021	1073	3121	2180	1095	1337	1286	3933	3463	1659
104	1754.84	658	5165		995	1183	770	1115	1458	1377	1020	4012	1015	1546	4803	1239	1447	1705	1059	996	915	1122	1142	745	3095	1225	1591	1225	4700	1154	1230	1265	4131	4658	5165	1402	1444	1816	658	1021	1072	3120	1780	1095	1337	1284	3934	3462	1659
105	1727.82	645	5166		995	1184	770	1116	1155	1377	1021	4012	916	1544	4803	1239	1248	1505	860	997	914	1120	1143	645	3094	1224	1590	1026	4601	1153	1231	1265	4131	4658	5166	1402	1145	1816	659	1020	1072	3118	1780	1096	1336	1285	3933	3462	1660
106	1696.76	643	5163		996	1185	770	1016	1155	1377	1022	4011	916	1444	4802	1240	1249	1405	861	998	915	1120	1144	643	2994	1224	1589	1023	4200	1154	1232	1265	4130	4658	5163	1403	1146	1516	660	1019	1073	3119	1780	1093	1336	1286	3931	3462	1558
107	1673.72	644	5162		996	1086	771	1015	1153	1376	1021	4009	912	1445	4801	1139	1250	1206	862	997	916	1121	1145	644	2394	1225	1589	1022	4199	1154	1230	1165	4030	4658	5162	1404	1147	1517	658	1016	1073	3118	1781	1093	1335	1286	3931	3463	1559
108	1648.7	645	5162		995	1086	770	816	1153	1376	1021	4005	912	1445	4801	1140	1251	1206	862	998	917	1122	944	645	2394	1224	1590	1022	4200	1153	1231	1165	4030	4657	5162	1405	1148	1417	657	1015	1073	3117	1782	1093	1336	1086	3930	3362	1560
109	1619.95	646	5163		895	1084	771	815	1153	1277	1021	3604	911	1444	4700	1141	1251	1206	863	997	917	1123	845	646	2392	1224	1490	1022	4201	1153	1232	1166	4031	4558	5163	1406	1148	1318	658	1015	1072	3118	1783	1094	1337	1086	3931	3361	1559
110	1590.03	643	5162		896	1085	771	716	1153	1278	1020	3605	909	1442	4601	1140	1252	1207	863	997	917	1023	846	643	2293	1225	1491	1022	4102	1154	1232	1166	4032	4259	5162	1407	1148	1318	658	1016	1073	3118	1784	1094	1336	1083	3832	3361	1560
111	1555.18	557	5163		897	1085	770	715	1152	1279	1020	3605	907	1443	4601	1141	1253	1205	863	998	918	924	847	644	2294	1226	1491	923	4001	1155	1232	1167	4032	4260	5163	1407	1149	1317	557	1016	1074	3119	1785	1094	1336	1083	3432	3361	1460
112	1523.38	556	5164		896	1083	771	716	1153	1280	1019	3505	907	1443	3900	1140	1154	1106	864	998	919	923	848	642	2293	1226	1491	924	4001	1156	1133	1167	4031	4260	5164	1406	1049	1118	556	817	1074	3018	1785	993	1337	1083	3433	3360	1461
113	1507.54	554	5165		896	1082	772	617	1154	1280	1019	3506	904	1444	3900	1141	1053	1107	864	999	920	923	848	643	2293	1223	1489	924	4002	1156	1134	1167	4032	4260	5165	1406	1049	1118	554	817	1073	3017	1786	994	1336	1083	3434	3360	1261
114	1463.88	355	4464		897	1083	773	618	1153	1181	1018	3405	902	1444	3801	942	1054	1108	865	998	920	923	748	644	2294	1224	1490	923	4002	1156	1134	1168	4032	4261	4464	1407	1050	1118	355	818	1074	2518	1485	995	1337	1084	3435	3360	1261
115	1433.02	355	4465		897	1083	674	619	1154	1182	1019	3405	901	1444	3800	940	1055	1109	866	997	921	923	748	444	2295	1125	1490	924	4001	1157	1135	965	3433	4262	4465	1408	1049	1118	355	817	675	2517	1385	996	1337	1084	3335	3361	1260
116	1409.28	355	4466		698	981	675	620	1155	1183	1019	3404	900	1445	3801	941	1056	910	867	998	922	922	749	445	2295	1126	1490	925	4001	1157	1136	965	3433	4262	4466	1409	1048	1117	355	817	675	2515	1385	796	1237	985	3335	3360	1160
117	1384.68	346	4466		597	982	674	620	1155	984	1020	3404	901	1246	3802	942	1057	911	868	997	922	922	749	346	2296	927	1391	925	3402	1158	1137	964	3433	4263	4466	1410	949	1117	355	817	675	2514	1385	797	1238	986	3336	3360	1161
118	1360.01	346	4366		596	982	673	620	1154	983	919	3403	899	1246	3801	942	1057	910	868	897	922	922	749	346	2294	926	1291	924	3402	1157	1135	962	3433	4263	4366	1410	849	1116	354	816	673	2514	1383	797	1238	986	3335	3259	1059
119	1343.23	346	4366		596	982	472	619	1154	983	916	3402	898	1246	3801	941	1057	910	868	897	921	922	749	346	2294	926	1291	824	3400	1156	1135	962	3432	4260	4366	1309	848	1115	354	816	672	2512	1381	796	1237	985	3331	3258	1057
120	1327.7	344	4365		594	982	472	619	1154	982	716	3402	798	1245	3801	939	1057	910	867	897	821	821	748	344	2293	925	1291	824	3399	1156	1135	962	3432	4259	4365	1306	848	1113	353	816	671	2512	1380	795	1036	785	3330	3256	1056
121	1292.04	343	4365		594	981	471	618	1154	982	614	3401	798	1244	3801	938	957	710	867	897	820	821	748	343	2291	925	1291	823	3398	1155	1132	962	2832	3758	4365	1306	848	1112	352	813	670	2509	1380	794	1036	784	3229	3255	1055
122	1271.5	343	4365		594	981	470	617	1153	981	611	2800	798	1242	3801	938	956	709	867	797	819	821	747	343	2291	924	1291	821	3397	1155	1132	962	2832	3758	4365	1306	848	1111	352	813	670	2508	1379	794	1036	783	3129	3255	1055
123	1251.12	343	4364		594	881	470	617	1153	981	511	2799	797	1241	3801	935	956	708	867	796	817	820	747	343	2291	923	990	821	3397	1055	1132	962	2831	3757	4364	1305	747	1111	351	813	669	2508	1379	794	1036	783	3029	2555	954
124	1227.65	243	4363		594	880	470	616	1153	981	510	2799	795	1239	3801	835	956	708	867	796	816	819	747	243	2290	922	990	720	3397	1055	1032	962	2831	3756	4363	1305	647	1110	349	813	669	2508	1379	792	1036	782	2529	2555	954
125	1205.07	243	4363		593	880	470	616	1152	980	509	2797	793	1239	3600	835	956	707	867	796	816	819	747	243	2289	722	990	619	3397	1055	831	962	2831	3756	4363	1305	647	1110	348	812	668	2407	1379	791	935	681	2529	2454	954
126	1192.74	243	4363		593	880	470	616	1151	980	507	2797	793	1238	3600	834	956	706	867	696	816	819	747	243	2289	722	989	619	3397	1054	831	962	2830	3756	4363	1305	647	1110	348	812	667	2406	1379	691	935	679	2529	2353	954
127	1170.31	243	3756		593	779	470	616	1151	980	507	2796	792	1238	3300	833	955	705	866	696	816	819	747	243	2288	722	988	518	3397	1054	830	762	2829	3756	3663	1204	546	1110	348	812	666	2405	1379	691	935	678	2529	2352	954
128	1152.72	143	3755		592	678	470	616	1151	880	507	2796	792	1038	3300	833	955	704	864	695	815	815	746	143	2288	721	887	417	3397	1054	830	762	2829	3755	3662	1204	545	1009	348	812	666	2404	1378	691	934	678	2428	2352	954
129	1128.4	143	3755		592	677	470	616	1151	880	507	2796	792	1038	3300	833	955	703	864	694	815	815	746	143	2288	721	887	417	2997	954	830	762	2729	3755	3662	1204	545	1009	348	812	666	2404	1178	691	934	678	2428	2351	851
130	1117.02	143	3755		592	677	469	614	1151	880	505	2795	791	1035	3300	732	954	703	864	693	815	814	746	143	2288	720	887	317	2995	954	830	762	2729	3755	3662	1204	545	1007	348	812	666	2404	1177	691	934	677	2428	2351	851
131	1101.66	143	3662		590	677	469	614	1151	880	505	2795	791	1034	2900	732	753	702	864	693	815	813	746	143	2088	720	886	317	2994	954	830	761	2729	3655	3662	1204	545	1005	348	811	666	2304	1176	690	934	677	2328	2249	851
132	1079.23	143	3655		588	676	469	611	1151	880	503	2793	790	1034	2900	732	753	702	764	693	815	613	745	143	2088	720	886	317	2993	954	830	761	2729	3655	3561	1204	545	905	348	811	665	2304	1175	690	934	676	2028	2248	850
133	1061.77	143	3653		588	676	469	609	1151	880	500	2793	790	1033	2899	731	753	702	764	693	715	611	745	143	2086	720	886	317	2993	954	828	761	2729	3653	3560	1202	545	904	348	811	665	2304	1074	689	934	676	2028	2247	750
134	1040.41	143	3653		588	675	468	608	1150	879	500	2793	788	933	2798	730	753	702	764	693	715	611	745	143	2086	720	886	317	2993	954	828	761	2629	3653	3559	1201	545	903	347	811	663	1704	1072	689	934	676	2028	2247	449
135	1032.01	143	3652		588	573	468	607	1150	877	500	2793	787	932	2796	730	753	701	764	692	715	611	745	143	2086	720	886	317	2993	953	828	760	2629	3652	3559	1101	545	902	346	811	663	1704	1071	689	934	676	2028	2245	448
136	1011.63	142	3652		587	572	468	607	1050	876	499	2793	787	931	2796	730	753	701	763	691	715	611	645	142	1886	720	786	315	2992	953	828	760	2629	3652	3559	1101	545	902	346	810	562	1702	1071	689	934	676	2028	2245	448
137	995.38	142	3552		587	572	468	607	1050	876	498	2793	787	931	2696	630	753	701	663	691	715	611	645	142	1886	720	785	313	2992	953	828	760	2629	3552	3459	1101	544	901	345	810	560	1701	1071	689	934	676	1628	2245	448
138	968.03	142	3552		587	572	468	607	1050	775	498	2792	787	931	2496	629	753	701	663	688	715	610	645	142	1884	419	784	313	2992	953	827	659	2329	3552	3359	1101	544	900	344	810	559	1700	1071	689	934	676	1628	2243	448
139	950.63	142	3552		587	572	467	606	1049	775	498	2691	786	929	2295	627	753	701	663	687	715	610	544	142	1882	419	784	312	2992	952	827	659	1929	3552	3359	1101	544	900	343	810	558	1699	1071	687	934	675	1628	2243	447
140	942.25	142	3552		587	571	466	606	1049	775	497	2690	786	929	2294	627	752	700	663	684	715	610	544	142	1881	419	782	312	2992	852	827	659	1929	3552	3359	1100	544	898	343	807	558	1399	1071	686	934	674	1628	2241	447
141	923.89	141	3552		586	570	466	606	949	775	396	2689	786	929	2294	627	752	697	663	683	715	610	544	141	1881	418	782	312	2990	851	827	659	1929	3552	3358	1099	544	898	342	807	558	1399	1070	585	834	674	1628	2041	447
142	913.42	141	3452		484	570	466	604	948	774	395	2689	786	927	2294	627	752	697	663	682	715	610	544	141	1881	418	781	311	2988	851	827	559	1929	3452	3358	1097	544	898	341	806	558	1399	1070	485	834	674	1628	2041	446
143	898.06	141	3452		484	569	465	603	948	674	394	2689	785	926	2193	627	752	695	663	682	715	610	543	141	1881	418	780	308	2988	851	827	559	1929	3452	3258	997	444	898	341	806	558	1399	1069	383	734	674	1528	2039	446
144	890.77	141	3452		484	569	364	602	948	574	393	2689	785	926	2192	625	652	695	663	682	715	610	543	141	1881	418	780	308	2985	851	827	559	1929	3452	3258	997	444	897	341	805	557	1396	1069	383	734	674	1528	2039	446
145	873.44	140	3258		483	569	363	600	948	573	392	2688	785	825	2192	623	652	695	659	482	715	610	542	140	1881	418	780	308	2985	851	827	559	1929	3052	3258	997	444	696	341	805	556	1396	1067	383	734	673	1528	2039	446
146	854	139	3258		483	569	362	599	948	572	392	2688	784	824	2191	623	652	694	659	482	715	610	542	139	1680	418	779	308	2684	651	727	558	1929	3052	3258	996	444	694	340	802	556	1395	1067	381	734	473	1528	1839	446
147	849.61	137	3258		483	569	362	599	948	572	391	2688	784	821	2191	623	651	694	659	482	515	610	542	137	1679	418	779	307	2684	651	727	558	1929	3052	3258	996	443	692	340	801	555	1395	1067	380	734	473	1528	1738	446
148	841.26	137	3258		481	569	362	599	947	570	390	2687	783	821	2191	623	651	692	659	482	515	610	541	137	1678	417	779	307	2684	650	727	457	1929	3052	3258	995	443	692	340	701	554	1394	1066	379	734	473	1528	1738	446
149	829.98	137	3258		481	569	362	599	947	570	390	2687	683	821	2190	623	650	691	658	482	515	610	541	137	1576	417	779	207	2583	650	727	457	1929	3052	3258	993	443	692	340	700	554	1394	1066	378	734	472	1228	1738	445
150	820.66	137	3258		481	569	362	599	947	569	389	2587	683	819	2190	623	650	590	656	482	515	610	541	137	1575	417	778	206	2583	650	727	457	1929	3052	3258	993	442	492	340	700	554	1394	1066	378	733	372	1228	1738	445
151	804.2	136	3052		480	569	362	598	946	569	389	2587	683	819	2190	623	650	589	556	480	415	610	540	136	1575	417	778	205	2582	650	727	457	1929	3052	2357	993	442	492	338	700	554	1393	1065	377	733	372	1228	1537	444
152	790.89	136	2952		480	569	362	597	846	569	386	2586	682	818	2188	623	650	589	556	480	415	610	540	136	1373	417	778	205	2582	650	727	457	1929	2952	2356	992	442	492	338	700	554	1392	1063	377	733	372	1228	1237	444
153	780.63	105	2952		479	569	262	597	846	568	386	2586	681	816	2087	623	650	589	555	480	415	610	540	136	1372	417	777	105	2582	650	727	457	1929	2952	2356	992	441	491	338	700	554	1392	1061	376	733	272	1228	1137	444
154	750.13	105	2756		382	573	265	599	750	472	386	2390	484	718	1891	627	653	493	559	481	419	514	443	140	1375	421	779	105	2583	652	730	459	1932	2756	2259	992	444	394	340	703	558	1290	1065	379	635	272	1232	1041	446
155	746.61	45	2759		386	575	268	600	754	477	386	2395	489	721	1794	631	655	498	562	486	421	519	447	45	1379	425	782	107	2587	656	732	461	1935	2759	2162	996	449	396	342	706	561	1294	1069	382	639	276	1235	1046	450
156	726.23	50	2762		388	478	273	601	759	481	289	2297	492	724	1796	634	559	501	567	491	426	524	451	50	1384	429	785	111	2492	659	737	465	1638	2762	2064	1001	453	399	246	711	563	1196	1072	384	544	280	1240	951	454
157	717.51	54	2767		392	481	278	605	763	481	291	2299	495	726	1698	640	560	403	571	495	332	530	454	54	1387	435	786	116	2495	665	642	370	1643	2767	1969	906	457	405	251	716	568	1200	1075	290	549	283	1245	957	460
158	693.76	58	2571		396	486	280	611	769	485	296	2203	500	730	1702	646	564	409	474	397	338	535	460	58	1390	441	791	117	2397	670	647	375	1546	2571	1875	907	460	308	156	518	570	1203	1079	294	455	289	1149	959	465
159	678.05	61	2577		398	492	286	413	676	489	302	2210	507	734	1607	652	468	411	378	400	245	541	465	61	1395	447	797	122	2303	677	554	279	1550	2577	1782	810	466	314	163	523	576	1206	1085	300	462	293	1154	866	471
160	656.98	63	2309		402	498	290	416	683	494	307	2214	510	738	1512	557	474	416	385	404	249	548	470	63	1300	354	802	125	2309	682	561	283	1557	2081	1685	814	471	316	167	525	581	1111	1092	305	468	298	1061	873	475
161	646.08	66	2316		410	504	294	323	688	500	308	2220	516	744	1517	565	481	424	392	409	255	553	475	66	1307	361	708	128	2316	689	567	291	1565	2088	1691	821	475	324	173	529	589	1115	1097	312	474	205	967	880	482
162	627.15	67	2324		413	510	298	328	695	503	315	2225	521	648	1324	471	489	429	400	416	261	560	483	67	1211	366	714	133	2324	592	575	299	1272	1991	1698	826	482	329	177	534	596	1120	1105	318	479	211	973	887	489
163	617.04	69	2234		420	516	307	336	704	509	223	2234	430	654	1331	480	495	434	406	325	268	568	385	69	1217	373	722	141	2130	498	583	307	1278	1898	1704	832	490	338	183	542	602	1126	1112	225	487	218	881	896	497
164	602.64	71	2142		327	524	317	344	711	517	232	2142	439	663	1336	490	403	439	411	329	274	476	395	71	1224	381	629	147	2137	505	590	313	1186	1806	1711	839	497	347	187	551	610	1034	1021	230	496	127	890	903	505
165	592.54	73	2143		335	434	328	350	622	527	239	2047	446	673	1345	499	413	444	320	338	281	487	404	73	1135	292	639	155	2143	515	601	323	995	1815	1719	846	508	358	192	559	621	1040	1029	239	406	134	800	913	515
166	578.25	74	2154		345	443	338	362	533	538	249	1856	355	683	1250	508	424	453	330	350	287	499	414	74	1143	300	649	164	2154	523	613	333	1006	1626	1730	858	518	366	196	568	533	949	939	249	414	140	611	821	526
167	570.26	76	2165		357	352	347	373	544	548	255	1767	365	689	1260	521	335	461	340	362	293	509	425	76	1153	308	559	173	2165	535	526	242	1017	1639	1638	869	429	377	201	578	542	958	950	257	423	147	621	833	536
168	563.41	79	1780		371	360	358	386	455	562	266	1780	375	700	1274	532	344	473	351	371	297	521	433	79	1066	315	571	183	1779	548	540	247	1030	1250	1651	782	441	389	206	590	554	971	963	266	434	154	631	845	449
169	558.92	82	1792		383	371	369	400	466	576	277	1792	387	715	1286	544	351	486	361	284	302	528	445	82	1080	321	584	192	1692	562	553	253	1043	1265	1264	793	453	402	211	605	568	984	976	276	445	161	643	859	460
170	562.56	80	1807		396	383	277	414	479	589	286	1807	398	729	1202	555	359	499	371	295	308	537	458	80	1096	328	600	200	1706	577	566	257	1055	1178	1278	807	464	417	217	619	579	995	991	285	457	168	656	873	471
171	561.36	80	1823		408	396	283	427	490	604	295	1823	412	743	818	567	368	513	381	205	314	546	469	80	1012	334	611	209	1520	593	578	263	1071	1094	1291	823	476	432	221	535	596	1009	1005	294	466	176	670	887	479
172	566.74	80	1837		419	407	291	441	500	619	304	1837	424	760	835	580	375	529	390	214	318	558	481	80	1031	341	526	218	1536	606	590	271	1089	1111	1308	840	483	347	227	554	613	1024	823	304	477	182	682	904	390
173	565.2	80	1554		427	418	300	455	512	633	315	1554	435	778	752	592	383	541	400	222	324	568	492	80	1048	348	539	227	1552	622	603	278	1107	1129	1327	657	495	358	233	573	625	943	534	313	489	188	696	921	398
174	565.5	80	1574		436	327	306	469	521	649	324	1574	441	800	772	603	392	555	410	230	329	578	502	80	1068	356	453	237	1571	636	613	285	1125	1147	1046	673	506	370	237	591	639	864	545	322	499	195	709	943	405
175	565.64	83	1593		448	335	314	482	532	665	331	1593	452	820	792	615	400	572	419	235	334	589	511	83	1088	362	463	247	1493	649	624	292	1046	1067	1066	691	518	381	242	609	653	883	558	328	507	201	623	967	413
176	571.34	85	1615		461	341	322	493	543	679	342	1615	465	744	714	628	411	588	427	242	339	598	523	85	1111	369	472	258	1516	663	638	296	1067	1090	1086	707	529	391	249	623	669	904	570	337	519	207	637	988	422
177	576.81	89	1639		474	352	331	507	557	694	351	1639	478	767	732	639	421	604	439	249	344	610	536	89	1133	376	482	269	1439	679	649	304	1092	917	1112	624	543	403	256	642	683	929	585	345	532	215	651	1014	431
178	584.63	94	1663		485	361	341	523	570	513	363	1663	490	790	749	649	430	521	451	253	353	622	548	94	1160	384	494	281	1464	689	661	313	1118	937	1136	640	555	418	263	662	698	952	597	357	546	225	565	1035	442
179	586.61	99	1692		498	371	352	437	479	522	375	1692	504	815	767	460	441	536	461	263	363	633	560	99	1088	393	406	292	1495	704	675	223	1140	955	1160	657	568	430	272	680	612	978	608	368	557	233	578	1057	453
180	598.21	105	1723		512	383	363	452	492	533	389	1723	519	836	787	468	451	549	474	273	373	645	571	105	1116	403	419	305	1528	721	688	228	1163	974	1187	675	583	445	280	699	628	1001	623	379	568	242	591	1080	465
181	605.73	110	1757	487	529	396	275	468	504	542	401	1757	535	858	709	477	463	566	489	283	380	661	585	110	1142	414	431	314	1563	539	702	236	1188	998	1217	694	593	459	289	719	645	1024	639	390	581	253	606	1106	475
182	615.21	116	1786	488	542	407	283	483	516	556	413	1786	551	882	727	489	477	582	499	295	390	678	598	116	1167	423	445	326	1396	550	715	243	1214	1021	1242	713	607	475	300	739	662	950	656	404	594	265	519	1129	489
183	617.78	123	1828	488	558	321	293	500	532	573	428	1828	568	909	749	501	489	600	515	305	402	593	614	123	1195	433	357	342	1432	562	732	254	1143	1041	1171	532	623	488	311	660	677	975	576	420	610	276	532	1153	505
184	621.33	130	1766	491	577	329	304	515	541	591	444	1766	587	934	767	512	502	619	531	314	411	504	630	130	1222	446	363	354	1467	579	752	265	1165	964	1096	541	639	505	322	680	691	1001	591	435	627	289	547	1078	520
185	635.74	137	1810	491	593	341	315	534	558	611	463	1810	607	961	790	522	517	637	547	327	423	518	647	137	1251	460	375	369	1506	594	772	275	1187	988	1121	556	658	521	330	700	705	1022	605	448	644	300	561	1105	534
186	647.61	146	1859	490	612	353	329	551	572	628	482	1859	630	990	713	539	533	658	563	340	438	533	565	146	1282	476	388	387	1443	610	791	288	1217	1009	1049	573	678	538	339	722	726	1049	624	465	663	315	476	1131	549
187	655.71	152	1407	494	631	368	343	572	591	646	500	1407	644	1021	732	555	551	679	582	358	451	545	582	152	1317	491	403	406	1274	630	812	302	1244	837	1073	591	692	554	353	748	750	1073	642	480	683	331	486	1154	568
188	667.04	161	1439	497	647	384	359	596	612	666	517	1439	665	1051	755	573	568	702	602	376	466	560	597	161	1350	507	420	427	1104	646	835	316	1276	853	1099	612	714	575	366	772	773	1101	660	498	705	346	501	1182	588
189	685.45	170	1387	407	668	400	375	616	634	688	535	1375	686	1084	779	593	588	724	623	395	481	578	613	170	1387	525	439	446	1131	668	860	333	1309	878	1124	629	736	598	379	795	795	1131	679	518	728	365	514	1211	608
190	699.81	181	1412	418	690	420	394	639	659	712	555	1412	708	1115	797	613	611	748	646	411	495	594	634	181	1320	545	459	465	1161	694	883	346	1342	901	1053	551	758	621	392	823	815	1157	703	536	751	382	529	1141	631
191	721.17	191	1446	430	712	441	411	664	684	735	578	1446	733	1144	824	635	631	767	672	433	510	613	655	191	1359	563	473	486	1191	720	911	363	1376	929	1079	572	783	648	407	851	843	1192	722	559	777	402	545	1168	652
192	740.12	201	1484	443	739	462	430	688	708	759	603	1484	762	1175	851	656	654	794	696	455	528	633	579	201	1395	582	498	511	1225	748	941	382	1412	957	1106	596	707	673	421	882	869	1227	744	584	798	422	565	1201	677
193	754.06	209	1521	458	768	484	445	718	734	787	625	1521	789	1210	876	680	681	723	720	477	545	654	602	209	1133	604	525	537	1255	774	872	404	1450	984	1037	620	733	701	433	912	897	1165	770	606	723	441	586	1129	702
194	776.02	218	1558	471	797	510	465	748	762	818	645	1558	821	1252	908	706	707	747	746	503	563	675	624	218	1161	621	545	562	1291	802	901	425	1494	1015	1070	647	755	732	347	944	923	1199	803	630	747	464	609	1162	729
195	800.39	226	1602	443	826	533	489	782	793	848	673	1602	849	1194	939	731	731	773	775	527	582	699	648	226	1198	640	573	587	1328	831	932	445	1532	1051	1106	668	781	764	362	983	953	1239	834	655	772	484	633	1098	757
196	824.11	236	1639	438	860	559	511	811	821	881	705	1639	881	1133	975	758	757	802	806	552	601	722	673	236	1233	664	602	616	1371	864	965	464	1578	1084	1136	702	808	798	374	1025	987	1184	865	682	803	501	657	1135	784
197	848.58	246	1625	439	891	581	535	845	854	907	732	1590	913	1172	1015	787	785	835	837	580	622	748	701	246	1270	687	632	628	1409	899	997	485	1625	1121	1070	734	837	829	391	1068	923	1218	901	711	835	523	688	1169	814
198	875.36	257	1675	439	923	609	559	882	886	940	760	1630	948	1208	1053	816	813	870	867	612	638	776	728	257	1311	709	662	644	1459	932	1030	506	1675	1056	1109	770	861	863	408	1112	957	1260	932	736	866	548	713	1206	844
199	901.57	267	1723	440	858	635	587	920	922	973	789	1678	988	1257	1094	846	843	901	900	640	660	807	757	267	1357	731	697	663	1503	972	1064	526	1723	1099	1146	806	890	896	426	1159	993	1299	967	762	897	573	747	1247	876
200	929.56	276	1782	438	891	660	610	961	961	912	816	1627	1024	1310	1138	873	872	938	836	670	682	838	782	276	1409	757	729	687	1555	1013	1101	551	1782	1140	1190	846	920	934	444	1205	1025	1347	1004	793	828	598	779	1194	909
201	958.5	286	1739	437	926	692	638	1001	994	949	848	1480	1060	1357	1088	908	906	979	868	700	706	870	809	286	1458	774	764	710	1609	1054	1140	574	1739	1183	1235	890	957	972	464	1257	1065	1397	1042	824	857	626	814	1235	940
202	988.55	299	1791	438	961	725	667	1041	1032	980	882	1532	1100	1409	1133	942	943	1018	900	727	733	902	838	299	1515	801	799	732	1661	1100	1181	598	1791	1231	1279	931	994	1012	482	1206	1108	1451	1085	856	889	604	849	1282	974
203	1021.66	313	1849	435	1001	755	696	1089	1073	1023	915	1588	1044	1463	1178	977	983	1063	934	759	762	932	870	313	1572	831	837	760	1625	1142	1222	625	1849	1074	1326	976	1027	1052	501	1253	1153	1509	1033	891	922	624	886	1332	1012
204	1054.62	326	1910	435	1045	788	732	1132	1116	1064	949	1646	1089	1424	1128	1015	1023	1110	968	791	790	967	910	326	1530	861	880	787	1689	1189	1259	653	1910	1123	1381	1019	1068	1095	524	1308	1199	1567	1075	927	856	647	925	1382	1053
205	1091.28	341	1875	433	984	826	766	1176	1162	1111	989	1713	1132	1484	1176	1055	1064	1151	1007	825	820	1005	948	341	1491	894	922	815	1760	1241	1304	683	1875	1175	1436	1059	1105	1135	547	1363	1244	1629	1121	966	889	671	968	1442	1090
206	1128.95	357	1939	438	1025	865	801	1224	1209	1160	1030	1780	1174	1546	1229	1094	1104	1204	1043	857	848	1047	988	357	1553	924	959	843	1833	1284	1353	715	1939	1231	1393	1106	1146	1178	567	1316	1286	1690	1168	1006	924	693	1007	1500	1126
207	1167.3	374	2000	439	1066	906	838	1272	1154	1209	1077	1855	1219	1610	1285	1135	1146	1256	1086	894	881	983	1032	374	1613	960	1002	868	1915	1337	1403	746	2000	1293	1449	1156	1194	1227	587	1373	1338	1756	1214	1046	962	717	1045	1565	1171
208	1203.43	393	1970	441	1113	943	874	1323	1202	1159	1124	1941	1265	1666	1344	1177	1089	1315	1126	928	912	1016	974	393	1578	992	1041	902	1896	1389	1455	778	1970	1351	1507	1205	1242	1272	613	1433	1391	1833	1266	1090	1004	642	1093	1630	1210
209	1240.39	409	2023	441	1152	987	915	1384	1250	1207	1073	2023	1314	1740	1406	1224	1123	1366	1170	870	942	1053	1016	409	1655	1032	1090	941	1983	1436	1509	814	1840	1415	1575	1254	1288	1324	641	1491	1443	1802	1215	1135	1052	669	1143	1699	1254
210	1274.37	429	2110	342	1202	1013	959	1443	1296	1257	1121	2110	1370	1822	1433	1272	1170	1423	1119	895	973	1094	1055	429	1723	1067	1135	979	1972	1493	1560	851	1911	1479	1640	1306	1339	1379	672	1553	1401	1868	1269	1181	1098	692	1190	1567	1304
211	1314.21	446	2196	340	1252	1023	998	1503	1347	1310	1165	2196	1328	1899	1443	1318	1211	1480	1165	924	1009	1138	1102	446	1800	1107	1162	1016	2055	1553	1615	890	1983	1546	1611	1364	1290	1439	699	1608	1455	1943	1317	1231	1143	719	1236	1636	1353
212	1356.58	468	2290	336	1303	1020	1039	1557	1396	1342	1214	2290	1382	1967	1446	1369	1257	1539	1208	934	1052	1184	1151	468	1883	1152	1175	1061	2141	1609	1674	928	2055	1615	1679	1425	1350	1376	732	1664	1413	2027	1378	1290	1193	748	1186	1710	1399
213	1395.33	488	2237	333	1341	923	1067	1515	1455	1343	1271	2189	1446	2044	1485	1327	1309	1606	1260	925	1096	1231	1202	488	1961	1193	1179	1108	2237	1673	1541	973	2133	1684	1755	1462	1405	1380	767	1731	1469	2109	1434	1246	1249	782	1243	1787	1452
214	1432.82	504	2296	332	1360	945	1081	1532	1520	1344	1333	2287	1510	2125	1546	1380	1367	1552	1313	912	1133	1277	1255	504	2052	1238	1168	1157	2296	1744	1505	1017	2222	1754	1836	1476	1364	1370	804	1700	1526	2094	1495	1302	1282	820	1293	1868	1511
215	1464.95	530	2385	331	1350	987	1067	1533	1573	1341	1346	2385	1560	2210	1600	1439	1325	1554	1356	912	1178	1330	1312	530	2083	1286	1191	1210	2202	1806	1563	1063	2306	1731	1888	1364	1419	1401	839	1734	1587	2177	1559	1318	1300	858	1350	1954	1471
216	1500.12	553	2399	329	1389	1033	1058	1524	1640	1378	1345	2324	1618	2261	1636	1493	1376	1542	1406	920	1224	1386	1346	553	1985	1337	1210	1267	2185	1880	1632	1094	2399	1762	1912	1397	1481	1464	879	1740	1656	2167	1613	1314	1292	900	1407	1999	1433
217	1531.8	574	2497	328	1416	1066	1054	1424	1695	1405	1334	2330	1653	2274	1648	1554	1423	1482	1458	846	1273	1441	1361	574	1967	1388	1223	1325	2179	1951	1687	1094	2497	1759	1900	1416	1545	1534	918	1743	1716	2256	1542	1299	1280	944	1442	2021	1502
218	1560.03	592	2500	328	1439	1083	1086	1469	1756	1354	1364	2315	1659	2179	1632	1587	1475	1549	1485	852	1322	1398	1356	592	1962	1443	1245	1381	2245	1927	1741	1128	2500	1742	1884	1432	1608	1575	966	1747	1742	2308	1608	1332	1277	992	1455	2025	1558
219	1593.44	608	2598	229	1490	1075	1132	1498	1821	1414	1431	2311	1664	2188	1627	1636	1532	1587	1496	852	1374	1459	1346	608	1972	1500	1292	1442	2187	2007	1811	1172	2598	1741	1931	1473	1668	1594	1009	1759	1748	2326	1640	1393	1318	1039	1502	2023	1614
220	1622.3	622	2608	226	1547	1059	1188	1513	1888	1473	1497	2330	1714	2092	1670	1698	1563	1652	1452	848	1429	1524	1342	622	1994	1456	1343	1503	2256	2092	1777	1223	2608	1754	1979	1544	1729	1649	1037	1782	1643	2326	1652	1455	1369	1074	1527	2074	1678
221	1662.03	641	2714	221	1513	1056	1245	1518	1932	1541	1566	2361	1795	2112	1748	1765	1628	1695	1492	853	1483	1582	1358	641	2050	1496	1403	1567	2369	2179	1845	1276	2714	1779	2047	1611	1760	1619	1050	1795	1690	2333	1654	1507	1429	1093	1584	2122	1739
222	1700.63	665	2830	219	1571	1094	1294	1543	1843	1587	1632	2390	1864	2130	1823	1833	1673	1620	1514	858	1449	1612	1283	665	2109	1546	1472	1637	2441	2260	1920	1333	2830	1696	1997	1687	1766	1690	1085	1825	1736	2345	1649	1522	1490	1109	1643	2191	1815
223	1739.88	688	2905	217	1647	1147	1351	1586	1853	1607	1697	2407	1946	2169	1905	1867	1692	1686	1569	867	1514	1611	1283	688	2144	1596	1536	1706	2480	2245	1967	1393	2905	1724	1967	1750	1763	1740	1126	1867	1755	2375	1648	1578	1559	1144	1704	2290	1890
224	1786.85	609	2942	215	1722	1199	1410	1657	1859	1606	1766	2437	2027	2222	1898	1888	1713	1757	1639	869	1564	1666	1280	609	2200	1654	1586	1776	2582	2283	1988	1448	2942	1770	2063	1820	1774	1773	1147	1934	1770	2443	1696	1650	1627	1186	1774	2392	1973
225	1816.98	634	2850	213	1804	1152	1446	1633	1905	1561	1838	2491	2120	2297	1989	1860	1728	1829	1705	877	1624	1706	1294	634	2296	1720	1622	1796	2683	2294	1998	1482	2850	1785	2064	1862	1818	1787	1160	1932	1717	2483	1764	1695	1696	1238	1845	2507	1953
226	1856.85	654	2872	222	1894	1207	1465	1719	1986	1636	1920	2561	2220	2404	2084	1838	1766	1883	1753	899	1674	1733	1326	654	2407	1784	1649	1800	2689	2268	1893	1496	2852	1826	2154	1891	1891	1781	1159	2023	1788	2493	1842	1624	1774	1291	1925	2519	2005
227	1900.01	682	2863	214	1951	1274	1534	1800	2080	1698	2001	2671	2319	2421	2189	1889	1796	1916	1781	919	1732	1795	1357	682	2421	1721	1664	1760	2562	2334	1900	1560	2863	1899	2246	1984	1977	1791	1150	2121	1870	2447	1924	1640	1856	1343	2003	2479	2021
228	1944.51	713	2908	225	1990	1339	1605	1900	2181	1746	2054	2700	2318	2537	2190	1917	1820	1995	1792	953	1697	1873	1413	713	2534	1741	1593	1794	2679	2335	1925	1638	2908	1995	2340	1953	2069	1816	1181	2230	1963	2440	2018	1640	1947	1403	2084	2507	1911
229	1997.97	745	2953	228	2000	1384	1687	1974	2255	1765	2144	2838	2428	2666	2295	1989	1875	2084	1850	1002	1764	1954	1392	745	2661	1707	1659	1870	2650	2436	1942	1704	2948	2095	2401	2044	2069	1881	1234	2312	2056	2467	2117	1657	2032	1461	2142	2510	1902
230	2048.79	777	3030	238	2001	1300	1772	2018	2362	1772	2211	2966	2499	2791	2387	2041	1960	2176	1827	1063	1832	2011	1373	777	2785	1784	1744	1830	2707	2551	1973	1681	2973	2191	2417	2040	2161	1966	1296	2368	2114	2571	2222	1604	2093	1415	2174	2501	1905
231	2097.86	811	3162	249	2058	1289	1833	2051	2438	1781	2322	3106	2533	2816	2425	2069	2043	2066	1914	1026	1903	2045	1458	811	2915	1837	1829	1860	2744	2651	1988	1755	2978	2298	2422	2137	2231	2066	1350	2477	2138	2637	2318	1678	2136	1465	2274	2617	1939
232	2138.8	852	3195	259	2151	1323	1915	2031	2374	1821	2397	3157	2544	2950	2333	2093	2138	2053	2011	1085	1985	2056	1534	852	3064	1860	1816	1872	2753	2764	2028	1827	3015	2417	2399	2247	2252	2158	1408	2464	2057	2674	2422	1765	2161	1517	2284	2741	1967
233	2192.94	890	3332	268	2247	1367	1976	2128	2488	1792	2450	3318	2451	3051	2331	2103	2124	2134	2096	1128	2072	1960	1617	890	3169	1924	1899	1867	2763	2886	2092	1873	3088	2537	2364	2342	2263	2247	1474	2584	2128	2672	2535	1833	2152	1545	2355	2843	2009
234	2246.9	932	3443	279	2341	1417	2002	2186	2565	1853	2553	3443	2539	3130	2392	2159	2229	2177	2090	1049	2157	1966	1706	932	3231	2009	1875	1912	2830	2952	2177	1892	3190	2671	2398	2289	2172	2254	1536	2699	2189	2685	2616	1879	2217	1552	2394	2802	2057
235	2294.24	973	3522	238	2442	1476	2000	2204	2682	1927	2559	3522	2659	3063	2505	2264	2335	2179	2140	1037	2241	2029	1770	973	3139	2063	1909	1950	2769	2890	2184	1899	3352	2804	2406	2276	2233	2253	1602	2820	2217	2781	2738	1867	2307	1601	2418	2820	2133
236	2339.59	1001	3550	233	2545	1540	1985	2287	2800	2000	2667	3550	2788	3066	2597	2377	2415	2140	2171	1019	2278	1981	1847	1001	3235	1987	1915	1965	2838	2889	2298	1904	3532	2933	2454	2247	2248	2356	1680	2933	2302	2778	2720	1896	2408	1657	2424	2811	2230
237	2385.42	1021	3724	230	2548	1603	2015	2315	2925	1983	2724	3543	2897	3149	2687	2384	2474	2098	2171	1030	2184	2003	1890	1021	3363	1997	1892	1982	2956	2892	2302	1907	3724	2913	2333	2202	2351	2411	1753	2883	2403	2919	2852	1899	2511	1724	2475	2925	2339
238	2432.64	1014	3802	131	2647	1664	2092	2305	3007	2070	2740	3639	3002	3267	2773	2492	2587	2144	2042	1034	2252	1911	1890	1014	3392	1882	1777	1917	3090	2986	2415	1965	3802	2918	2420	2247	2466	2511	1838	2773	2502	2962	2940	1969	2612	1797	2584	2884	2455
239	2489.62	1043	3930	128	2596	1692	2183	2374	3053	2153	2834	3803	3121	3393	2868	2503	2700	2121	2124	1061	2357	1937	1886	1043	3359	1844	1781	1992	3227	3127	2541	2046	3930	2793	2400	2323	2588	2580	1828	2736	2505	3094	2987	2018	2717	1870	2686	2992	2581
240	2525.71	983	4022	125	2513	1690	2276	2447	3080	2248	2852	3813	3247	3460	2969	2583	2830	2002	2196	983	2462	2012	1828	1063	3365	1892	1833	1998	3267	3277	2626	2097	4022	2858	2479	2312	2565	2685	1907	2689	2606	3161	3106	2100	2727	1939	2804	3049	2509
241	2564.56	1004	4035	119	2505	1579	2278	2520	2974	2346	2973	3558	3310	3363	2967	2623	2963	2071	2273	1004	2568	2113	1894	1073	3469	1921	1896	2102	3355	3424	2671	2186	3976	2871	2517	2407	2586	2748	1965	2569	2708	3066	3152	2082	2844	1817	2825	3060	2638
242	2607.57	1032	4150	116	2571	1511	2376	2510	3053	2395	3057	3584	3351	3355	3089	2742	2945	2152	2316	1032	2673	2113	1933	1083	3404	1928	1889	2204	3290	3586	2594	2293	3999	2979	2408	2502	2564	2786	1987	2615	2817	3009	3256	2180	2853	1886	2955	3125	2732
243	2644.73	1056	4136	116	2525	1570	2493	2595	3159	2487	3117	3632	3358	3383	3060	2852	2851	2147	2326	1056	2787	2218	2005	1083	3196	1928	1972	2318	3170	3757	2585	2399	4024	3082	2477	2607	2621	2894	1996	2588	2928	2964	3210	2280	2968	1924	3097	3148	2784
244	2696.16	1082	4153	116	2627	1616	2599	2697	3182	2584	3240	3605	3469	3382	3099	2975	2827	2178	2400	1082	2864	2206	2069	1099	3182	1855	2047	2333	3160	3922	2474	2507	4149	3185	2583	2614	2640	3000	1956	2482	3033	2920	3229	2365	3089	1951	3185	3257	2823
245	2738.95	1113	4346	116	2750	1675	2710	2609	3314	2692	3305	3466	3520	3370	3011	3052	2787	2185	2397	1113	2903	2201	2094	1131	3260	1913	2089	2430	3112	3903	2522	2517	4346	3224	2703	2719	2625	3014	2038	2582	3163	2935	3289	2458	3115	1946	2932	3393	2851
246	2770.79	1146	4441	117	2724	1724	2825	2710	3363	2791	3341	3433	3677	3511	3097	3097	2781	2156	2293	1146	2909	2299	2082	1181	3280	2003	2089	2538	3042	3924	2616	2632	4441	3214	2803	2829	2530	3122	2118	2684	3232	3039	3208	2450	3088	1944	2926	3300	2942
247	2814.12	1079	4580	119	2832	1803	2944	2829	3337	2898	3431	3447	3846	3569	3232	3216	2736	2042	2379	1079	2997	2403	2133	1232	3413	2097	2074	2649	3163	3817	2616	2749	4580	3218	2932	2903	2644	3229	2159	2688	3153	3166	3321	2387	3104	1953	2913	3343	3065
248	2851.34	1117	4439	122	2876	1885	3068	2950	3346	3002	3581	3478	3975	3629	3272	3204	2821	2094	2415	1117	2959	2365	2174	1288	3456	2086	2120	2603	3303	3703	2703	2827	4439	3343	3059	3021	2761	3343	2177	2794	3162	3312	3352	2476	3107	1882	2904	3244	3196
249	2898.42	1157	4402	126	2981	1842	3101	3069	3333	3092	3569	3620	4055	3795	3417	3239	2938	2185	2418	1157	2987	2453	2257	1245	3497	2183	2114	2614	3427	3508	2805	2870	4402	3481	3195	3011	2838	3300	2242	2905	3159	3462	3487	2499	3208	1934	2967	3308	3326
250	2945.83	1107	4596	126	2932	1905	3121	3094	3409	3178	3601	3671	3958	3806	3465	3252	3061	2182	2494	1107	3126	2482	2348	1302	3655	2284	2212	2507	3450	3574	2808	2903	4335	3618	3327	3053	2963	3222	2286	3021	3166	3464	3626	2390	3335	1989	3020	3327	3356
251	2998.05	1168	4557	126	2953	1877	3194	3228	3445	3201	3590	3773	3927	3766	3599	3306	3108	2288	2586	1168	3271	2454	2444	1361	3818	2375	2331	2471	3491	3642	2907	2992	3984	3769	3408	3193	2942	3333	2384	3045	3229	3404	3627	2382	3366	2079	3120	3466	3398
252	3040.07	1116	4670	126	2951	1918	3216	3265	3356	3163	3596	3718	3898	3776	3648	3328	3153	2307	2696	1116	3310	2309	2428	1422	3889	2480	2441	2461	3366	3674	2847	3125	4045	3934	3437	3236	2949	3309	2443	3181	3129	3402	3559	2286	3479	2165	3060	3611	3370
253	3084.05	1168	4699	125	2938	1942	3098	3340	3408	2925	3737	3636	3885	3747	3657	3388	3292	2412	2713	1168	3406	2159	2540	1485	3991	2589	2563	2551	3236	3567	2842	3145	4089	4115	3430	3277	2946	3445	2488	3280	3258	3482	3555	2229	3613	2057	3197	3568	3330
254	3132.42	1217	4480	123	2909	1956	2973	3358	3500	3015	3869	3646	4042	3817	3633	3508	3439	2511	2836	1217	3437	2222	2528	1547	3825	2572	2693	2583	3202	3509	2731	3206	4275	4144	3431	3359	3052	3491	2407	3336	3390	3521	3456	2308	3650	2148	3326	3707	3304
255	3177.4	1272	4477	121	3044	1966	2925	3343	3545	3115	3967	3698	4226	3867	3641	3580	3586	2470	2959	1272	3437	2140	2653	1617	3812	2608	2810	2536	3266	3599	2840	3202	4477	4226	3474	3287	3110	3493	2476	3392	3531	3465	3507	2403	3732	2240	3348	3795	3256
256	3217.49	1290	4554	121	3146	1977	3028	3224	3554	3218	3950	3807	4341	4033	3734	3612	3662	2557	3070	1290	3530	1656	2771	1681	3818	2710	2822	2609	3383	3535	2851	3154	4477	4161	3620	3241	3143	3438	2595	3531	3686	3616	3648	2501	3750	2334	3302	3839	3280
257	3250.13	1298	4629	123	3192	2053	3147	3348	3457	3321	3854	3880	4451	4117	3827	3745	3612	2496	3186	1298	3566	1589	2844	1752	3762	2816	2933	2686	3429	3669	2978	3217	4629	4051	3741	3197	3262	3443	2619	3689	3857	3722	3797	2495	3759	2291	3310	3766	3331
258	3295.1	1300	4723	123	3333	2149	3283	3481	3341	3323	3801	3934	4614	4104	3973	3907	3524	2383	3317	1300	3711	1642	2872	1788	3904	2880	2991	2719	3486	3819	3104	3345	4723	4050	3819	3318	3403	3415	2616	3854	3937	3776	3855	2588	3888	2324	3305	3683	3362
259	3345.5	1312	4771	123	3474	2237	3319	3586	3485	3230	3801	3956	4606	4195	4158	4080	3316	2456	3401	1312	3881	1700	2976	1797	4079	2983	3002	2823	3551	3993	3131	3380	4771	4023	3855	3453	3548	3503	2688	4013	4119	3783	3876	2645	4075	2324	3414	3785	3406
260	3403.85	1329	4627	123	3432	2333	3471	3546	3493	3250	3679	3993	4627	4182	4258	4106	3421	2560	3252	1329	3958	1777	3002	1868	4273	3085	2996	2902	3719	4107	3266	3522	4568	4204	3858	3580	3596	3557	2606	4097	4303	3785	3940	2659	4155	2395	3574	3940	3552
261	3455.53	1367	4557	124	3419	2334	3574	3561	3562	3371	3750	4086	4417	4089	4474	4083	3582	2641	3051	1367	4075	1861	3036	1912	4351	3135	3096	2813	3866	4182	3401	3573	4519	4246	3973	3615	3733	3704	2697	3996	4418	3885	3971	2763	4342	2500	3750	4001	3543
262	3493.62	1388	4719	123	3383	2435	3609	3550	3605	3485	3888	4086	4395	3794	4596	4108	3744	2656	3122	1388	4141	1949	3125	1989	4466	3030	3045	2930	4018	4230	3456	3705	4598	4331	4134	3569	3720	3766	2806	3856	4493	3748	3995	2743	4536	2603	3940	4067	3571
263	3528.88	1411	4845	123	3468	2440	3622	3550	3680	3356	3945	4204	4416	3720	4536	4107	3903	2760	3068	1411	4162	2047	3171	1965	4449	3103	3180	2959	3909	4288	3332	3847	4670	4377	4182	3654	3745	3951	2916	3805	4424	3917	4121	2887	4471	2713	4007	4139	3445
264	3539.96	1454	4881	124	3524	2543	3736	3696	3586	3179	3982	4197	4438	3625	4188	4027	3983	2751	2981	1454	3851	2155	3183	2045	4331	3204	3184	3095	3913	4351	3299	4001	4677	4369	4170	3673	3755	4072	2895	3588	4443	3949	4314	3037	4421	2816	4089	4226	3515
265	3557.88	1505	5017	124	3687	2547	3807	3853	3507	3288	4076	4075	4623	3420	4124	4212	3959	2842	3092	1505	3822	2174	3181	2092	4119	3329	3208	3148	3779	4535	3090	3985	4861	4374	4082	3574	3781	4109	2945	3475	4377	4011	4501	3183	4303	2824	4085	4071	3553
266	3561.63	1216	5087	124	3858	2649	3883	4017	3613	3313	3869	3864	4853	3418	4010	4306	3676	2927	3160	1463	3986	2102	3267	2168	3888	3464	3163	3298	3666	4430	3176	3903	5004	4396	3935	3251	3883	3807	2958	3485	4301	4037	4644	3220	4248	2931	4107	4057	3668
267	3570.6	1251	4998	123	3995	2749	4068	4172	3765	3381	3614	3827	4891	3518	4110	4490	3601	2924	3172	1524	4140	2221	3406	2208	4001	3410	3119	3341	3780	4443	3269	3758	4979	4474	3796	3210	3753	3669	2948	3535	4363	3922	4720	3367	4203	3032	3958	4010	3663
268	3597.41	1291	5035	124	4098	2807	4192	4142	3922	3418	3573	3984	5035	3639	4182	4597	3664	2830	3223	1589	4260	2356	3576	2229	3850	3561	3251	3426	3982	4099	3329	3728	4809	4581	3901	3335	3723	3739	2963	3700	4442	3847	4634	3473	4310	3051	3894	4088	3865
269	3620.55	1238	5162	124	4035	2818	4277	4124	3982	3208	3422	3869	5162	3656	4294	4538	3576	2860	3212	1653	4311	2450	3638	2146	3916	3705	3288	3446	4044	3697	3315	3774	4716	4797	3973	3477	3893	3765	2950	3849	4337	4022	4521	3488	4259	3163	3864	4261	3923
270	3640.71	1286	5167	123	3820	2915	4188	4052	3898	3259	3326	3853	5167	3684	4513	4212	3595	2852	3296	1738	4125	2373	3604	2208	3998	3711	3318	3425	4126	3301	3431	3515	4631	4926	4075	3579	4019	3800	3079	3895	4323	4182	4531	3440	4432	3235	4008	4441	3990
271	3657.95	1336	5098	121	3803	2883	4185	3836	3826	3175	3016	4034	5098	3692	4744	4051	3717	2836	3314	1816	4127	2044	3758	2312	4083	3780	3453	3531	3939	3007	3461	3670	4747	4970	4173	3734	4052	3821	3224	4051	3921	4257	4252	3402	4306	3155	4193	4548	3970
272	3679.76	1289	5137	122	3823	2982	4170	3689	3823	2820	3005	4010	4949	3716	4966	4131	3446	2856	3401	1901	4260	1865	3620	2420	4072	3802	3492	3602	3798	2967	3572	3724	4848	4666	4384	3614	3839	3942	3370	4120	3805	4144	4432	3524	4479	3147	4283	4550	3884
273	3710.51	1351	5282	121	3739	2990	4247	3759	3700	2676	2996	4096	4859	3728	4989	4184	3382	2932	3551	1972	4356	1728	3508	2524	4174	3925	3577	3703	3664	2814	3699	3764	5071	4636	4512	3520	3806	3981	3513	4112	3838	4054	4630	3514	4348	3148	4493	4684	3902
274	3719.94	1327	5276	121	3784	3099	4384	3335	3697	2761	3077	4007	5004	3771	5001	4227	3515	3034	3690	2022	4535	1484	3455	2629	3949	4090	3517	3653	3429	2698	3743	3896	4851	4649	4578	3254	3888	3840	3666	4099	3757	3985	4834	3662	4107	3237	4701	4664	3997
275	3724.09	1399	5091	119	3947	3201	4352	3421	3780	2648	2977	3767	5020	3749	4953	4368	3571	3159	3837	2120	4532	1422	3540	2750	3870	4203	3537	3624	3466	2817	3623	3794	4932	4773	4503	3202	4044	3744	3767	3950	3705	4089	4787	3675	3955	3374	4828	4663	3957
276	3689.24	1280	5285	119	4053	3314	4305	3221	3917	2624	2984	3703	5285	3529	4797	4211	3556	3302	3956	2213	4585	1280	3609	2878	3654	4184	3566	3565	3496	2851	3425	3480	4840	4767	4115	3203	4109	3576	3719	3608	3840	4163	4742	3515	3803	3520	4896	4523	3559
277	3667.83	1216	5548	120	4126	3366	4352	3322	3973	2711	2990	3591	5548	3412	4480	3973	3367	3339	4026	2262	4533	1216	3557	3011	3368	4004	3689	3327	3653	3008	3296	3266	4702	4787	4097	3184	4285	3360	3629	3575	3930	4172	4660	3298	3712	3468	4594	4365	3351
278	3662.38	1208	5546	120	4067	3382	4402	3322	4142	2708	2976	3735	5546	3450	4496	3785	2988	3474	3949	2348	4450	1208	3708	3140	3387	3984	3745	3241	3741	3079	3266	3183	4644	4915	4102	3081	4455	3146	3401	3485	3884	4362	4559	3283	3764	3606	4569	4355	3455
279	3654.36	1241	5640	117	3992	3508	4286	3414	4229	2806	2848	3880	5640	3572	4485	3733	2696	3637	3967	2387	4344	1241	3608	3132	3199	3881	3790	2950	3835	3237	3076	3164	4422	5085	4076	3179	4139	3234	3380	3605	3824	4557	4552	3335	3864	3751	4577	4340	3385
280	3651.64	1279	5614	116	4090	3493	4097	3300	4242	2904	2937	4054	5614	3294	4504	3729	2581	3792	3877	2366	4324	1279	3636	3169	3216	4054	3883	2941	3901	3396	3103	3159	4401	5053	4211	2974	3837	3336	3538	3419	3725	4767	4665	3451	3891	3910	4598	4392	3156
281	3641.12	1327	5427	111	4168	3558	3730	2975	4175	2929	2940	4207	5427	3234	4697	3836	2553	3709	4038	2395	4438	1327	3607	3161	3148	4219	3928	2925	3994	3542	3120	3171	4423	4946	4416	2928	3576	3342	3692	3300	3606	4917	4718	3486	3838	3866	4778	4508	3141
282	3653.57	1176	5434	112	4242	3622	3678	3063	4158	3033	2842	4272	5277	2738	4827	3605	2564	3761	4218	2283	4601	1378	3477	3269	3273	4285	3899	2812	3816	3672	3220	3201	4521	4808	4627	3050	3473	3376	3751	2935	3421	4923	4919	3532	3946	3876	5014	4637	3038
283	3642.98	932	5325	113	4266	3737	3772	3168	3826	3130	2947	4246	5196	2619	4726	3600	2655	3787	4312	2344	4668	1341	3539	3362	3290	4341	3759	2895	3753	3664	3052	3049	4734	4591	4643	3055	3400	3510	3911	2346	3368	4787	5012	3683	3791	3773	5259	4868	2901
284	3610.03	856	5362	114	4315	3697	3778	3259	3817	3127	3048	3893	5157	2500	4635	3613	2745	3715	4359	2330	4619	1315	3557	3409	3401	4309	3710	2803	3684	3311	2473	3073	4660	4574	4672	3036	2912	3451	3781	2420	3226	4806	5030	3737	3662	3688	5362	4921	2940
285	3596.8	832	5373	113	4084	3622	3697	3278	3762	3025	3148	3851	5373	2476	4508	3269	2741	3750	4318	2418	4704	1383	3680	3562	3170	4125	3807	2908	3641	3287	2493	3169	4823	4635	4570	2477	2903	3473	3640	2507	3115	4674	5066	3703	3403	3712	5358	4858	3041
286	3549.16	828	5641	113	3949	3490	3617	3303	3778	3120	3051	3992	5641	2553	4347	3197	2427	3873	4337	2476	4517	1464	3699	3735	2860	3856	3919	2936	3778	3010	1907	3161	4915	4834	4481	2554	2906	3458	3485	2615	3112	4564	4936	3812	3007	3771	5145	4768	3033
287	3526.6	824	5737	113	3847	3576	3642	3343	3935	3103	2739	4144	5737	2541	4393	3306	2507	4039	4318	2518	4264	1559	3828	3907	2699	3820	4035	2946	3861	2921	1958	2715	4839	4868	4291	2539	2919	3244	3270	2630	3170	4645	4866	3872	2860	3840	4987	4585	3048
288	3513.42	844	5861	112	3866	3624	3659	3290	4048	2933	2626	4318	5861	2642	4599	3431	2458	4206	4191	2629	3875	1563	3892	3884	2784	3830	3969	3053	4055	2699	1920	2634	4786	5037	4274	2626	2938	3333	3302	2660	3114	4561	4711	3900	2949	4003	4979	4536	2956
289	3508.64	869	5875	111	3980	3743	3780	3115	3904	2904	2612	4403	5875	2754	4777	3447	2325	4058	3976	2736	3900	1649	3837	3760	2885	3957	4090	3148	4074	2456	1798	2516	4602	5022	4352	2614	3070	3442	3210	2799	3099	4738	4752	3898	2947	4068	5025	4563	3074
290	3502.33	896	5783	111	4114	3810	3671	3118	3801	2836	2498	4327	5783	2884	4836	3325	2311	4185	4025	2855	3734	1740	3804	3493	2915	3873	4155	3142	4124	1908	1891	2496	4654	4902	4482	2616	3193	3456	3213	2656	3194	4609	4560	3895	2763	4125	5136	4541	3174
291	3502.13	926	5444	109	4160	3915	3541	3144	3746	2830	2382	4285	5424	2927	4945	3161	2209	4166	3989	2983	3419	1830	3710	3430	2956	3775	3859	3136	4160	1862	1994	2483	4701	4860	4714	2724	3222	3483	3315	2732	3292	4447	4517	3756	2900	3877	5188	4675	3169
292	3492.23	962	5499	109	4323	3921	3330	2761	3688	2924	2476	4198	5130	3071	5034	3267	2319	3946	4161	3010	3517	1909	3566	3297	3011	3668	3653	3137	3989	1860	2124	2487	4721	4545	4846	2836	3126	3245	3222	2906	2891	4321	4662	3797	3045	3658	5154	4827	3161
293	3468.55	1008	5367	110	4321	3783	2871	2662	3752	2796	2271	4053	5057	3216	5077	3063	2345	3720	4230	3038	3433	1775	3635	3315	3052	3674	3722	3134	3624	1906	2265	2605	4755	4437	5004	2731	3215	3054	3346	3065	2560	4221	4501	3980	3191	3286	5156	5078	3152
294	3458.89	1058	5296	109	4242	3721	2737	2632	3580	2568	2365	4095	5150	3129	4884	2906	2371	3434	4331	3158	3451	1712	3749	3453	3201	3602	3733	3236	3283	1964	2309	2704	4842	4478	4645	2826	3206	2869	3392	3216	2541	4294	4473	4162	3337	2974	5125	5034	3044
295	3422.13	1017	5279	109	4015	3661	2753	2696	3733	2154	2472	4215	5237	3231	4973	2989	2493	3382	4379	3238	3474	1268	3553	3489	3354	3459	3376	3332	3103	2032	2352	2606	4822	4451	4491	2827	3312	2381	3316	3375	2628	4384	4085	4272	3361	2916	5023	4971	3141
296	3399.75	900	5504	111	3845	3667	2892	2578	3898	2205	2589	4356	5504	3331	5114	2978	2597	3385	4276	3267	3607	900	3552	3629	3395	3272	3463	3323	3185	2108	2489	2464	4820	4660	4423	2932	3427	2461	3402	3554	2436	4514	3741	4250	3154	2916	5169	4846	3237
297	3390.84	923	5695	109	3793	3672	3011	2675	4096	2271	2694	4392	5695	3427	5208	3053	2698	3397	4230	3267	3442	923	3458	3783	3313	3101	3265	3237	3219	2096	2531	2193	4749	4833	4352	3020	3462	2549	3331	3608	2431	4678	3558	4127	3233	3032	5073	4504	3345
298	3377.61	945	5928	110	3781	3673	2727	2577	4307	2221	2699	4367	5928	3428	4944	2672	2774	3428	4303	3370	3379	945	3471	3652	3382	3087	3371	3227	3379	2193	2660	1845	4469	4934	4329	2933	3502	2430	3309	3568	2525	4796	3321	3798	3010	3156	5292	4301	3171
299	3356.19	956	5855	110	3837	3667	2815	2672	4520	2281	2806	4128	5855	3257	4868	2757	2720	3365	4255	3424	2823	956	3417	3637	3126	2899	3282	2692	3561	2104	2670	1904	4236	4959	4476	3030	3323	2274	3312	3496	2603	4830	3257	3728	2888	3307	5365	4164	3025
300	3343.84	974	5798	111	3748	3670	2350	2644	4669	2351	2701	4061	5798	3222	4787	2858	2480	3421	4417	3585	2678	974	3369	3584	2811	2909	3377	2752	3736	2230	2656	1972	4375	4947	4587	3143	3436	2233	3306	2824	2689	4870	3270	3642	2873	3349	5440	4203	2901
301	3316.81	998	5642	110	3769	3475	2107	2540	4738	2032	2792	3929	5642	3170	4641	2940	2233	3468	4613	3753	2566	998	2970	3454	2798	3028	3476	2707	3785	2279	2512	1850	4577	4908	4720	3252	3310	2304	3404	2696	2674	4944	3299	3605	2866	3473	5353	4412	2372
302	3300.29	1026	5538	109	3789	3373	2179	2380	4710	2123	2684	4056	5538	2918	4605	2835	2290	3514	4769	3919	2458	1026	2565	3361	2683	3127	3478	2681	3812	2321	2260	1831	4806	4882	4870	3140	3184	2396	3422	2648	2671	4917	3327	3775	2857	3381	5340	4545	1868
303	3266.84	1060	5371	108	3909	3176	2157	1982	4632	2113	2663	4074	5371	2788	4783	2936	2357	3656	4864	3909	2374	1060	2654	3312	2777	3128	3044	2660	3812	2462	1920	1917	4860	4833	4949	2904	2380	2486	3441	2184	2564	4914	3365	3951	2744	3338	5259	4754	1700
304	3218.27	1105	5571	106	3745	2900	1947	2043	4382	2202	2549	3700	5256	2457	4976	2933	2039	3691	4808	3811	2398	1105	2551	3406	2889	2925	2926	2703	3745	2595	1620	2024	4961	5028	4821	2604	2180	2577	3446	1884	2456	4755	3387	3930	2638	3153	5344	4730	1625
305	3185.87	1157	5694	106	3690	2648	2044	2016	4384	2306	2584	3696	5430	2268	5188	2927	2110	3697	4713	3547	2507	1157	2545	3413	3002	2549	2880	2674	3387	2718	1440	2133	5091	5273	4737	2460	1960	2677	3443	1667	2449	4690	3523	3990	2632	2948	5426	4785	1579
306	3152.51	1018	5694	108	3345	2544	2154	1995	4336	2214	2144	3602	5694	2122	5339	2805	2171	3839	4599	3271	2605	1212	2651	3441	3011	2325	2964	2760	3350	2840	1336	2157	5125	5366	4571	2340	1976	2696	2904	1608	2534	4708	3658	4136	2484	2847	5661	4720	1642
307	3117.33	912	5906	109	3188	2427	2284	2093	3994	2219	2080	3710	5906	2009	5289	2791	2232	3984	4504	3204	2707	1178	2674	3468	2920	2172	2866	2752	3354	2964	1272	2189	4959	5491	4461	2394	1932	2732	2352	1657	2312	4837	3763	4194	2244	2953	5823	4597	1718
308	3105.72	932	6067	107	2984	2416	2413	2206	4121	2318	2068	3586	6067	2072	5173	2774	2294	3940	4574	3304	2813	1150	2707	3476	3019	2045	2869	2755	3383	3083	1304	2302	4435	5470	4240	2156	1995	2859	2326	1718	2396	5118	3652	4054	1900	2884	5929	4412	1810
309	3089.23	754	6008	106	2980	2410	2544	2334	4132	2311	1768	3633	6008	2144	5024	2755	2363	4040	4669	3424	2826	1208	2726	3128	2916	2030	2883	2862	3212	3178	1337	2322	4266	5415	3999	2218	2077	2973	2399	1792	2097	5282	3539	3796	1856	2913	5849	4265	1913
310	3070.22	743	5964	105	3091	2406	2651	2465	4143	2283	1818	3768	5964	2228	4818	2840	2243	4052	4775	3552	2836	1272	2643	2706	2876	2133	2994	2868	3335	2936	1379	2418	4296	5307	4210	2291	2068	3097	2380	1881	2158	5431	3635	3707	1912	2938	5590	4063	2025
311	3051.22	766	5539	102	3226	2393	2557	2584	3972	2253	1881	3501	5484	2229	4648	2852	2218	3796	4847	3572	2923	1335	2618	2317	2959	2250	2982	2777	3454	2152	1428	2412	4403	5077	4422	2374	2166	3110	2475	1986	2231	5297	3573	3458	1980	2954	5539	3887	1941
312	3037.04	792	5538	102	3366	2476	2636	2598	3492	2216	1935	3396	5229	2326	4815	2845	2308	3750	4837	3407	2908	1404	2601	2195	2949	2179	2700	2795	3360	1874	1490	2512	4629	5057	4675	2467	2187	3116	2579	2115	2304	4999	3400	3546	2064	2644	5460	4027	2064
313	3006.52	821	5622	101	3299	2411	2620	2719	3260	1916	1989	3298	4796	2423	5032	2832	2401	3064	4873	3449	2792	1465	2578	2069	2940	2276	2777	2701	3134	1815	1465	2594	4512	5209	4791	2571	2308	3120	2696	2240	2279	4591	3407	3674	2160	1880	5404	3988	2188
314	2995.05	856	5832	101	3332	2479	2473	2637	3148	1664	1952	3304	4664	2444	5267	2726	2394	2580	4886	3527	2876	1529	2567	2142	2937	2371	2672	2816	2794	1741	1553	2448	4596	5432	4905	2587	2245	2880	2805	2356	2292	4274	3527	3586	2282	1826	5525	4136	2319
315	2959.17	897	5861	101	3241	2398	2444	2761	2859	1606	1829	3015	4740	2470	5353	2805	2283	2636	4762	3530	2883	1596	2661	2240	2945	2318	2556	2830	2543	1680	1561	1988	4469	5343	4805	2706	2382	2416	2926	2485	1997	4029	3432	3493	2316	1764	5504	4170	2460
316	2924.8	937	5784	99	3342	2374	2208	2770	2869	1564	1706	3058	4973	2493	5470	2782	2182	2709	4735	3485	2895	1661	2753	2153	2967	2384	2631	2833	2515	1621	1578	1684	4180	5377	4597	2829	2536	2116	2871	2611	1957	3976	2829	3396	2461	1810	5771	4091	2599
317	2896.11	991	5960	98	3154	2454	2071	2697	2899	1106	1795	2948	5239	2613	5390	2816	2284	2694	4881	3502	2891	1516	2650	2266	3105	2451	2609	2908	2496	1671	1685	1723	4046	5421	4372	2857	2678	1841	3016	2632	2021	3790	2719	3054	2601	1867	5960	3571	2728
318	2889.5	946	6052	97	3042	2339	2122	2559	3043	1135	1897	2937	5487	2718	5139	2552	2388	2685	5070	3602	2780	1236	2633	2374	3156	2511	2608	2732	2486	1623	1782	1720	3786	5224	4336	2900	2725	1790	3171	2448	2081	3917	2608	2734	2558	1934	6052	3422	2724
319	2877.29	1013	5908	97	3037	2441	1975	2613	3104	1170	1913	2882	5399	2816	5059	2448	2478	2788	5113	3557	2668	1271	2432	2463	3200	2481	2697	2424	2490	1689	1875	1716	3894	5011	4494	3047	2859	1845	3138	2561	2159	4077	2593	2816	2694	2011	5908	3355	2730
320	2837.77	1040	5741	97	3029	2358	1880	2481	3277	1214	2031	2714	5244	2795	5119	2360	2558	2816	5119	3467	2600	1132	2144	2549	3337	2256	2686	2072	2517	1764	1971	1758	3976	5001	4611	3114	2986	1916	3104	2663	2244	3955	2458	2806	2739	2100	5741	2934	2540
321	2803.4	1063	5631	98	3130	2479	1876	2365	3443	1264	2048	2803	4984	2735	5308	2212	2316	2845	5057	3382	2196	1063	1836	2631	3416	2234	2763	2104	2557	1754	2062	1677	4181	5007	4744	3063	2910	1989	3171	2567	2237	3933	2526	2796	2877	2214	5631	2932	2252
322	2779.99	906	5558	99	3241	2484	1864	1928	3403	1323	2141	2796	4831	2608	5558	2256	1908	2994	4880	3341	1856	1091	1684	2703	2998	2320	2851	2161	2484	1852	2141	1722	4399	5060	4893	3108	2895	2066	3307	2276	2344	3896	2510	2898	2917	2343	5121	2657	1640
323	2744.04	908	5802	99	3203	2580	1621	1628	3561	1397	2017	2891	4555	2308	5476	2332	1653	2858	4904	3256	1854	1124	1576	2481	2568	2306	2742	2124	2616	1972	2232	1680	4638	5277	4985	3226	2348	2154	3332	1756	2349	3640	2510	2922	2260	2490	4964	2794	1574
324	2720.56	936	5757	97	2720	2658	1577	1384	3706	1484	2028	2683	4223	2255	5570	2305	1501	2926	4836	3292	1916	1155	1618	2352	2442	2385	2826	2092	2742	1987	2273	1641	4805	5431	4855	3236	2100	1952	3244	1603	2362	3681	2506	2866	1856	2631	5088	2927	1600
325	2678.96	976	5586	97	2048	2400	1540	1219	3763	1472	1680	2688	4179	2196	5471	2382	1552	3104	4936	3082	1782	1094	1671	2440	2413	2368	2862	2065	2759	2107	2328	1712	4757	5507	4702	3024	1452	1958	2884	1492	2360	3712	2595	2921	1652	2656	4991	2956	1322
326	2638.38	740	5474	98	1912	2092	1608	1252	3743	1560	1280	2784	4286	2096	5468	2371	1610	3167	4981	3115	1848	1037	1729	2331	2385	2024	2930	2141	2897	2220	1944	1793	4707	5380	4542	2272	1286	2068	2544	1492	2468	3834	2684	3068	1428	2679	5094	3083	1248
327	2591.09	680	5322	96	1908	1726	1681	1194	3755	1654	1276	2886	4236	2036	5221	2476	1674	3122	5091	2968	1933	1079	1803	2402	2474	1724	2945	2230	2932	2237	1380	1893	4605	5265	4191	1368	1101	2079	1836	1429	2567	3676	2695	3216	1364	2813	5082	3108	1279
328	2585.96	699	5194	95	1963	1575	1769	1246	3691	1737	1276	2870	4409	1636	5151	2478	1753	3158	5194	2856	2032	1131	1593	2378	2474	1569	2822	2308	3062	2352	720	1901	4427	5173	4045	1306	1128	2197	1879	1468	2556	3523	2621	3265	1264	2956	5073	3238	1317
329	2574.53	716	5327	95	1931	1619	1860	1307	3512	1823	1272	2753	4578	1567	5214	2476	1832	3294	5327	2850	2145	1184	1672	2156	2590	1614	2775	2403	3168	2192	736	1918	4483	4661	4062	1347	1061	2311	1792	1515	2638	3448	2741	3203	1204	3097	4864	3290	1268
330	2543.99	654	5401	96	2008	1678	1958	1382	3343	1916	1272	2738	4736	1504	5149	2462	1903	3352	5401	2858	2166	1249	1769	1612	2604	1660	2547	2510	3188	1936	654	2040	4487	4614	4136	1293	1098	2331	1698	1565	2615	3505	2741	3233	1236	3207	4695	3450	1321
331	2533.91	660	5377	97	2087	1748	2072	1471	3431	1997	1203	2828	4762	1545	5259	2446	1990	3200	5377	2981	2192	1321	1878	1450	2706	1718	2335	2522	3109	1412	674	2164	4441	4427	4339	1344	1147	2438	1644	1628	2687	3520	2833	3364	1275	3162	4589	3584	1392
332	2489.78	672	5435	96	2192	1529	2103	1482	2900	1873	1233	2723	4306	1496	5435	2527	2088	2704	5186	2905	2312	1408	1894	1404	2799	1793	2416	2350	2899	1072	700	2287	4481	4280	4445	1406	1209	2539	1699	1704	2375	3468	2916	3403	1219	2800	4018	3718	1474
333	2434.05	695	5460	94	2307	1513	2241	1587	2300	1938	1171	2820	3796	1454	5460	2607	2191	1660	5023	2928	2418	1487	2030	1440	2685	1881	2484	2492	2472	972	733	2412	4322	4422	4542	1476	1178	2631	1765	1788	2084	2822	2898	3437	1264	2460	3808	3846	1469
334	2424.17	721	5465	92	2427	1597	2370	1688	2150	1996	1215	2916	3608	1522	5465	2701	2014	1699	4890	2737	2430	1562	2153	1479	2681	1887	2258	2630	2292	845	772	2436	4049	4480	4426	1463	1251	2715	1840	1881	2035	2551	2832	3551	1223	1960	3755	3892	1560
335	2407.2	749	5192	91	2449	1684	2498	1784	1882	1804	1262	3018	3439	1601	5177	2598	2133	1420	4915	2808	2527	1639	2271	1529	2764	1888	2237	2566	1940	864	810	2542	3843	4540	4377	1556	1349	2786	1934	1980	1976	2525	2584	3256	1292	1900	3663	3851	1648
336	2379.5	780	5337	89	2475	1774	2530	1879	1926	1256	1220	2808	3446	1598	5080	2490	2251	1292	5047	2693	2619	1714	2288	1493	2854	1988	2053	2568	1712	883	848	2639	2986	4532	4063	1658	1446	2576	2034	1987	1968	2601	2536	3109	1373	1800	3607	3643	1732
337	2336.35	736	5254	88	2419	1875	2655	1965	1984	736	1185	2793	3404	1700	5055	2579	2255	1328	5087	2781	2491	1781	2268	1563	2788	2093	1924	2455	1748	910	884	2524	2815	4465	3869	1762	1536	2236	2046	2106	1860	2572	2476	2776	1475	1676	3568	3132	1817
338	2291.42	736	5145	88	2557	1975	2770	2056	2055	736	1260	2646	3553	1803	4978	2650	2339	1271	5145	2760	2300	1840	2080	1541	2685	2207	1986	2428	1589	941	919	2601	2697	4294	3714	1859	1626	1732	2178	2127	1846	2653	2249	2080	1485	1619	3528	2876	1903
339	2239.84	754	5144	86	2708	1992	2867	2043	2142	754	1339	2364	3603	1895	4808	2529	2330	1220	4802	2711	1696	1896	1428	1535	2770	2324	2061	2128	1636	975	955	2300	2808	4106	3378	1845	1712	1411	2324	2143	1803	2746	2310	2033	1574	1668	3684	2224	1985
340	2197.72	774	5157	85	2860	1988	2904	2019	2249	774	1424	2364	3637	1885	4728	2068	2403	1277	4370	2693	1472	1951	1088	1633	2730	2347	2151	1524	1588	1023	992	1592	2840	3882	3383	1931	1805	1449	2357	2255	1861	2856	2372	2081	1664	1624	3632	1974	2067
341	2191.33	797	4932	87	2996	1970	2556	2077	2278	797	1507	2352	3780	1977	4567	1700	2356	1349	4291	2772	1412	1991	988	1745	2625	2375	2240	1571	1658	1066	1032	1536	2985	3802	3413	2016	1892	1488	2379	2366	1931	2683	2338	2136	1760	1690	3674	2028	2148
342	2182.17	767	4773	88	3093	2032	2048	1980	2318	826	1592	2122	3621	2072	4499	1745	2112	1433	3906	2760	1408	1730	928	1851	2701	2471	2337	1622	1742	1126	1071	1484	3153	3735	3460	1999	1881	1534	2502	2372	2005	2630	2212	2100	1849	1767	3827	1893	2243
343	2185.78	791	4808	86	3179	1994	1688	1740	2453	859	1680	2072	3772	2168	4271	1788	2065	1533	3826	2851	1400	1377	828	1959	2600	2582	2332	1669	1742	1190	1108	1524	3042	3568	3601	2084	1965	1495	2622	2486	1991	2786	2189	2175	1942	1856	3903	1961	2240
344	2180.39	668	4886	86	2660	2042	1344	996	2597	900	1761	2097	3930	2253	3930	1840	1492	1646	3915	2836	1398	1413	668	2066	2160	2579	2214	1723	1853	1258	1147	1570	3192	3732	3521	2145	2037	1560	2731	2573	2092	2966	2079	2262	2034	1959	3926	2040	1903
345	2172.85	624	5128	87	2280	1912	1272	996	2735	942	1838	2153	4094	2333	3814	1900	1467	1759	3752	2924	1437	1035	640	2173	1473	2658	2197	1646	1966	1227	1180	1623	3240	3872	3244	2028	1648	1635	2750	2424	2200	3143	2171	2268	2103	2068	3751	2138	1428
346	2167.68	564	5254	86	1820	1864	1204	1017	2869	899	1920	2115	4154	2280	3493	1952	1512	1860	3819	2760	1482	963	656	2273	1317	2224	2286	1701	1983	1287	1214	1679	3385	3917	2918	1680	1304	1722	2708	2224	2210	3304	2268	2278	2061	1998	3720	2253	1364
347	2153.83	560	5187	87	1616	1496	1242	1041	2893	961	1883	2091	4204	2331	3255	1907	1560	1964	3903	2550	1534	991	679	2362	1362	1856	2374	1760	2090	1350	1145	1731	3515	4051	2593	1380	1004	1727	2076	1885	2313	3455	2283	2305	1868	2140	3483	2386	1364
348	2129.7	556	5326	86	1492	1252	1286	1069	3028	1027	1935	2084	4074	1720	3253	1868	1614	2058	3901	2420	1597	1022	709	2393	1414	1616	2261	1629	2198	1412	1180	1795	3632	3970	2674	1413	926	1730	1376	1614	2433	3297	2408	2346	1524	2272	3455	2529	1388
349	2125.3	567	5253	85	1323	1008	1238	1002	3163	1087	1896	2186	4068	1560	3375	1939	1679	2149	3874	2191	1669	1060	750	2251	1471	1310	2324	1698	2307	1474	1210	1769	3400	3738	2676	1446	820	1825	1408	1457	2364	3233	2546	2497	1024	2412	3474	2570	1322
350	2085.32	583	5186	86	1252	1028	1298	1036	3081	1142	1552	2188	3818	1444	3513	2015	1749	2137	3925	1854	1747	1104	804	1544	1543	1240	2301	1779	2313	1527	1245	1750	3096	3738	2794	1305	840	1819	1444	1396	2404	2952	2389	2646	764	2536	3585	2514	1355
351	2033	596	5083	86	1288	954	1373	1081	3104	1195	1453	2192	3554	1479	3445	2103	1629	2218	3953	1912	1839	1155	761	1240	1531	1274	2382	1871	2410	1489	1046	1849	2824	3562	2827	1236	863	1907	1479	1436	2547	2072	2504	2776	671	2657	3360	2667	1396
352	1977.57	591	5036	87	1330	880	1457	1137	2884	1253	1017	2291	3485	1517	3470	2007	1705	2307	3767	1975	1940	1114	810	1166	1529	1214	2364	1977	2409	1544	763	1945	2767	3343	2653	1071	893	1990	1214	1486	2666	2013	2625	2902	591	2706	2496	2819	1347
353	1963.79	603	5045	86	1383	914	1448	1204	2280	1311	1048	2288	3344	1461	3289	2118	1784	2391	3733	2059	2051	1075	861	1136	1637	1255	2432	1894	2506	1460	781	2060	2845	3260	2785	1105	927	1973	1246	1541	2773	2070	2737	3027	611	2569	2396	2771	1399
354	1935.34	551	5050	84	1344	957	1533	1281	2240	1365	1084	2290	2402	1402	3285	2235	1771	2477	3656	1953	2074	1144	904	1058	1633	1212	2092	2020	2060	1220	802	2181	2740	3289	2804	1148	967	2061	1282	1501	2872	2019	2727	2944	639	1688	2132	2784	1460
355	1932.07	564	5305	85	1324	1011	1517	1253	2278	1315	1120	2290	2292	1451	3283	2345	1775	2458	3382	1863	2203	1220	948	1080	1736	1275	2088	2132	1520	776	827	2186	2830	3417	2918	1197	1017	2151	1329	1571	2849	1960	2825	3048	672	1332	2118	2874	1528
356	1916.53	582	5384	84	1410	1075	1600	1320	2037	1372	1160	2376	2048	1508	3195	2260	1888	1704	3418	1972	2328	1306	991	1110	1828	1341	1856	2238	1457	733	856	2296	2192	3546	2837	1259	1077	2246	1386	1540	2672	2016	2811	3038	612	1132	2187	2356	1414
357	1882.79	572	5652	84	1504	1141	1686	1389	2095	1426	1195	2445	2108	1572	3274	2361	2009	1584	3425	2099	2345	1388	1037	1146	1928	1423	1814	2222	1472	749	690	2412	1992	3647	2867	1331	1144	2334	1456	1618	2232	2076	2508	3000	653	812	2267	1192	1504
358	1856.41	592	5641	83	1598	1204	1766	1456	2156	1479	1142	2410	2180	1649	3286	2448	2011	1623	3445	2140	2457	1470	1082	1089	1930	1518	1484	2298	1398	767	714	2269	1737	3454	2986	1314	1214	2305	1432	1711	1764	2145	2160	2456	703	692	2365	1123	1603
359	1847.44	621	5702	82	1697	1268	1842	1522	2220	1240	1194	2292	2267	1735	3324	2432	2104	1667	3272	2181	2567	1544	1124	1140	2010	1616	1482	2380	1337	789	749	2270	1789	3544	3006	1399	1186	1720	1222	1820	1760	2222	1652	1876	767	705	2284	988	1705
360	1824.06	653	5555	82	1788	1325	1930	1588	2289	1012	1248	1944	2278	1732	3204	2260	2178	1610	2968	2328	2475	1621	1166	1192	2078	1614	1425	2356	1373	814	791	2088	1853	2892	3026	1481	1252	1532	1309	1831	1806	2307	1435	1537	827	723	2410	924	1705
361	1805.43	686	5367	82	1870	1287	2006	1648	2370	731	1312	1444	2407	1847	3067	2008	2176	1662	2177	2478	2550	1586	1212	1162	1992	1708	1378	2008	1413	741	841	1956	1929	2804	3122	1562	1314	1313	1387	1934	1857	2381	1478	1583	885	747	2560	924	1806
362	1780.85	695	5089	82	1954	1345	1891	1717	2466	747	1290	1384	2547	1857	3018	1420	1936	1716	2143	2590	2528	1633	1159	1238	1580	1794	1433	1548	1465	770	891	1708	1823	2885	3118	1643	1376	1345	1470	2040	1912	2462	1529	1634	938	778	2718	948	1895
363	1759.64	709	4996	80	2045	1299	1536	1780	2579	765	1373	1284	2500	1961	2712	1458	1592	1678	1914	2589	2176	1616	1202	1308	1080	1884	1498	1340	1524	805	840	1468	1930	2774	3127	1719	1443	1280	1555	2029	1975	2568	1586	1689	990	817	2796	778	1979
364	1765.73	726	5085	80	2142	1350	732	1749	2678	788	1455	1265	2571	2060	2455	1505	1292	1751	1897	2469	1876	1657	1152	1382	1016	1962	1475	1177	1589	851	885	1497	2054	2779	3088	1604	1505	1220	1641	2103	2044	2587	1649	1753	1042	859	2956	810	2073
365	1771.27	732	5241	80	2032	1396	732	1819	2796	812	1529	1297	2739	2164	2531	1560	1217	1833	1990	2384	1532	1368	912	1457	1016	2029	1556	1115	1658	905	927	1431	2186	2799	2884	1679	1559	1264	1723	2175	2116	2724	1729	1822	1100	907	3022	850	2049
[truncated: 55 more columns]

## Sheet: Fenoxycarb
Colony strength [# of Ind.]
Sum of contact				Average of contact
Day	Mean	min	max	Day	Mean	min	max
0	39049	39049	39049	0	39049	39049	39049
1	38243.1	37323	38910	1	38327.1	37623	38910
2	18858.3	17370	19847	2	19012.9	17683	20378
3	19046.2	18033	20129	3	19186.2	17943	20581
4	19497.7	18520	20470	4	19598.3	18621	21119
5	20072.5	19184	21109	5	20182.1	19374	21447
6	20821	19974	21777	6	20917.3	20059	21733
7	20859.6	20169	21488	7	20946.6	20168	21799
8	20739.8	20156	21392	8	20818.2	20113	21754
9	20446.1	19805	21006	9	20535.4	19928	21199
10	20278.9	19764	21593	10	20347.5	19752	22028
11	19285.8	18326	21715	11	19383.1	18583	22619
12	18665.7	17374	21881	12	18784.1	17534	22823
13	18226.8	16935	22326	13	18334.9	17057	23277
14	17895.6	16689	22763	14	17994.7	16735	23568
15	17627.8	16392	23072	15	17727	16391	23780
16	17383.2	15983	23094	16	17490.9	16013	23831
17	17171.9	15836	23158	17	17258.2	15861	23843
18	16918.2	15375	22976	18	17045.9	15619	23362
19	16470	15143	22884	19	16569	15396	22884
20	16116.2	14975	22541	20	16261.4	15153	22641
21	15869.4	14801	22319	21	15953.1	14801	22312
22	15622.8	14155	21016	22	15688	14155	21121
23	15333.3	13413	20194	23	15394.8	13413	20718
24	14982.9	12817	19307	24	15069	12817	19732
25	14479.2	11755	18727	25	14523.3	11755	18840
26	13861.2	9898	17791	26	13894.1	10700	17915
27	13229.1	8687	16255	27	13252.8	9505	16348
28	12636	7585	15326	28	12672.2	8053	15326
29	11993.5	7350	15018	29	12129.1	7560	15068
30	11481.3	6757	15177	30	11602	6744	14617
31	10961.4	5798	15192	31	11026	5901	14823
32	10470.8	5525	15491	32	10504.4	5525	15249
33	9902.9	5102	15473	33	9889.99	5102	15624
34	9368.25	4943	15641	34	9370.15	4943	15787
35	8977.37	4339	15877	35	8886.76	4339	15942
36	8542.38	4220	15780	36	8439.16	4220	16081
37	8175.06	4030	15818	37	8024.25	3773	16391
38	7759.59	3790	15811	38	7616.43	3551	16674
39	7363.9	3372	15001	39	7177.82	3022	15109
40	6823.31	2888	15278	40	6752.07	2584	15387
41	6425.77	2300	15551	41	6256.92	2185	13609
42	6057.34	1756	12925	42	5929.26	1769	13393
43	5695.88	1476	12436	43	5567.12	1274	13261
44	5335.13	1416	12699	44	5187.76	995	12866
45	5072.59	1266	12936	45	4912.42	1017	12858
46	4785.74	1153	13045	46	4635.38	1000	12818
47	4519.09	701	13002	47	4330.33	940	12228
48	4274.69	499	12594	48	4087.04	940	12088
49	4090.14	513	12330	49	3843.21	879	12052
50	3948.17	557	11863	50	3694.7	940	11668
51	3759.96	601	11573	51	3525.34	636	11589
52	3642.51	603	11667	52	3424.37	518	11402
53	3563.36	570	11056	53	3296.17	445	10991
54	3489.37	584	10433	54	3209.11	370	10269
55	3414.88	532	10508	55	3125.82	384	10068
56	3327.44	555	9990	56	3068.15	425	10027
57	3273.2	569	9445	57	3008.59	465	10105
58	3191.4	565	9425	58	2965.88	503	9852
59	3133	560	9503	59	2895	462	9920
60	3083.24	549	9183	60	2845.11	493	9466
61	3025.14	542	9244	61	2781.78	504	8981
62	2953.56	543	8677	62	2719.9	503	8806
63	2879.89	542	8556	63	2622.11	502	8643
64	2792.9	540	8502	64	2552.66	500	8596
65	2731.63	538	8458	65	2494.36	424	8457
66	2668.92	534	8415	66	2438.77	417	8403
67	2621.02	537	8257	67	2391.29	412	8360
68	2563.13	539	8193	68	2342.86	407	8310
69	2501.62	536	8139	69	2295.76	406	8153
70	2452.89	426	7991	70	2247.65	405	8105
71	2386.81	419	7946	71	2171.99	403	7756
72	2329.26	413	7795	72	2132.44	400	7771
73	2281.74	414	7512	73	2088.47	401	7790
74	2232.55	409	7134	74	2035.46	392	7161
75	2169.86	405	6964	75	1962.23	388	7104
76	2119.18	402	6638	76	1921.1	386	6990
77	2065.25	397	6256	77	1888.27	392	6947
78	2005.05	377	6026	78	1852.13	388	6918
79	1957.93	357	6003	79	1805.62	379	6894
80	1891.27	337	5987	80	1745.07	371	5987
81	1846.8	315	5673	81	1686.55	363	5991
82	1803.1	312	5692	82	1655.19	358	5923
83	1754.43	311	5655	83	1607.26	351	5907
84	1699.74	323	5044	84	1569.09	330	5890
85	1667.79	336	5061	85	1547.6	338	5878
86	1632.31	210	5077	86	1514.95	275	5868
87	1590.96	202	5031	87	1474.73	189	5296
88	1568.09	196	5014	88	1443.6	185	5308
89	1530.9	193	5006	89	1417.81	182	5318
90	1496.41	101	4998	90	1386.57	180	5280
91	1458.05	108	4548	91	1347.07	177	5167
92	1421.82	97	4542	92	1318.82	175	5158
93	1398.1	82	4315	93	1297.48	171	5049
94	1376.26	79	4322	94	1268.26	170	5043
95	1354.67	78	4287	95	1248.71	170	5036
96	1323.76	79	4277	96	1214.26	176	4597
97	1309.72	78	4273	97	1185.75	178	4541
98	1293.05	78	4269	98	1172.35	183	4549
99	1267.53	78	4266	99	1138.32	175	4558
100	1242.81	78	4262	100	1108.99	69	4262
101	1226.97	78	4258	101	1094.3	63	4258
102	1204.26	76	4256	102	1082.11	58	4256
103	1173.04	76	4253	103	1064.77	56	4253
104	1152.35	76	4151	104	1045.94	53	4151
105	1137.7	74	3842	105	1023.31	53	3750
106	1119.82	72	3839	106	1008.12	53	3755
107	1089.31	70	3536	107	985.94	50	3671
108	1068.76	69	3538	108	969.77	49	3569
109	1054.12	66	3442	109	961.46	46	3569
110	1021.87	65	3443	110	948.36	44	3568
111	1004.81	65	3228	111	934.23	44	3567
112	988.61	63	3231	112	919.38	42	3465
113	974.21	62	3225	113	899.37	41	3223
114	959.48	58	3223	114	883.42	41	2958
115	947.74	56	3220	115	874.35	40	2960
116	930.38	56	3216	116	856.98	39	2870
117	920.67	56	3213	117	846.15	39	2873
118	896.54	55	3211	118	830.22	36	2874
119	872.03	52	3010	119	817.25	35	2860
120	851.83	49	2509	120	807.88	34	2755
121	843.43	49	2510	121	799.46	34	2754
122	834.61	49	2512	122	791.47	31	2753
123	822.17	49	2414	123	785.82	32	2754
124	805.44	48	2416	124	768.09	32	2753
125	795.07	49	2417	125	751.62	33	2753
126	782.86	48	2408	126	731.57	32	2753
127	768.66	47	2278	127	718.38	31	2751
128	752.48	44	2208	128	712.21	30	2750
129	743.91	42	2208	129	703.2	29	2450
130	738.06	42	2209	130	699.2	29	2450
131	723.75	43	2209	131	690.68	29	2451
132	719.16	43	2203	132	683.02	29	2452
133	709.61	43	2203	133	668.5	28	2452
134	697.8	42	1871	134	662.05	27	2452
135	690.69	42	1872	135	647.83	26	2048
136	678.49	42	1872	136	637.66	26	2049
137	667.33	42	1872	137	628.55	27	2050
138	654.01	41	1873	138	618.32	27	2051
139	638.91	40	1873	139	610.14	26	2051
140	633.69	41	1868	140	605	26	2052
141	624.5	41	1869	141	600.55	24	2047
142	610.1	40	1868	142	590.1	23	1945
143	598.11	39	1867	143	583.86	22	1945
144	587.04	38	1866	144	577.68	21	1944
145	576.59	37	1865	145	568.27	19	1944
146	574.06	37	1864	146	562.85	19	1944
147	567.53	36	1664	147	559.42	18	1844
148	562.31	36	1663	148	550.04	17	1842
149	554.04	36	1662	149	543.81	17	1842
150	547.69	36	1661	150	543.52	17	1842
151	541.46	36	1661	151	538.21	17	1742
152	531.23	36	1561	152	525.01	16	1559
153	530.84	36	1560	153	519.8	16	1559
154	529.47	36	1560	154	515.48	16	1559
155	526.18	36	1560	155	511.18	16	1558
156	516.81	36	1560	156	500.9	16	1557
157	511.43	36	1560	157	492.53	16	1557
158	506.09	36	1560	158	487.23	16	1557
159	503.74	36	1560	159	483.93	16	1557
160	498.42	35	1560	160	476.67	16	1556
161	496.04	34	1560	161	472.37	16	1456
162	489.79	34	1560	162	468.17	16	1456
163	486.58	34	1560	163	463.92	16	1456
164	482.38	34	1559	164	457.66	16	1354
165	474.05	34	1558	165	453.4	16	1354
166	470.83	34	1558	166	449.12	16	1354
167	460.58	34	1258	167	445.93	16	1354
168	451.36	34	1258	168	438.65	16	1253
169	445.06	6	1258	169	432.42	6	1253
170	441.86	6	1258	170	425.23	6	1238
171	433.66	6	1258	171	421.98	6	1238
172	431.38	6	1258	172	418.73	6	1232
173	429.13	6	1257	173	416.53	6	1232
174	422.87	5	1257	174	412.23	5	1138
175	416.56	5	1257	175	405	5	1138
176	413.24	5	1257	176	402.76	5	1138
177	412	5	1257	177	396.51	5	1138
178	401.89	6	1160	178	391.42	6	1140
179	396.53	6	1163	179	385.04	6	1144
180	386.9	7	1165	180	379.28	7	1048
181	380.29	8	1168	181	367.521	8	1053
182	373.88	8	1168	182	362.594	8	1056
183	367.79	8	1168	183	362.281	8	1059
184	356.44	8	1167	184	351.344	8	1059
185	345.14	8	1067	185	342.917	8	1059
186	339.82	8	963	186	337.135	8	1060
187	335.16	8	964	187	329.167	8	963
188	336.7	8	967	188	328.719	8	963
189	336.25	8	977	189	329.104	8	966
190	331.78	8	987	190	322.198	8	969
191	330.43	8	1000	191	318.479	8	972
192	329.59	8	1011	192	320.615	8	975
193	331.24	8	1025	193	315.75	8	978
194	329.67	7	997	194	314.771	7	983
195	326	5	991	195	312.385	5	988
196	322.97	4	1000	196	306.615	4	1006
197	320.85	3	1006	197	303.198	3	1023
198	319.08	3	1024	198	301.531	3	1041
199	315.08	3	1010	199	298.302	3	1064
200	312.68	3	1012	200	295.521	3	1024
201	310.97	3	1014	201	289.75	3	1024
202	308.54	3	1024	202	285.385	3	1033
203	307.37	2	1035	203	285.906	2	1039
204	304.37	2	1044	204	284.802	2	1040
205	299.1	2	1048	205	281.323	2	1040
206	297.36	2	1054	206	277.115	2	937
207	285.19	2	1055	207	265.958	2	936
208	284.51	2	1058	208	266.854	2	938
209	283.4	2	1056	209	264.312	2	932
210	279.14	2	1057	210	262.156	2	931
211	275.22	2	1086	211	260.292	2	930
212	271.42	2	1117	212	257.99	2	929
213	265.3	2	1148	213	251.844	2	932
214	263.13	2	1178	214	246.115	2	956
215	260.33	2	1210	215	241.49	2	977
216	256.28	2	1167	216	240.094	2	1002
217	254.15	2	1195	217	238.25	2	1026
218	252.11	2	1225	218	233.646	2	1045
219	248.67	2	1252	219	233.438	2	1066
220	244.16	2	1184	220	228.75	2	1090
221	240.14	2	1216	221	226.708	2	1114
222	237.36	2	1177	222	223.906	2	1139
223	235.11	2	1151	223	220.958	2	1161
224	232.83	2	1138	224	218.812	2	1185
225	232.81	2	1134	225	212.729	2	1110
226	229.91	2	1138	226	212.854	2	1134
227	227.31	2	1144	227	211.656	2	1156
228	226.05	2	1152	228	208.594	2	1176
229	222.61	1	1057	229	206.948	1	1192
230	218.66	1	1092	230	205.938	1	1209
231	215.44	1	1130	231	202.062	1	1232
232	214.41	1	1170	232	198.49	1	1140
233	211.21	1	1209	233	192.927	1	1133
234	210.05	1	1248	234	192.281	1	1141
235	206.8	1	1101	235	192.219	1	1152
236	202.55	1	1141	236	190.958	1	1162
237	199.88	1	1180	237	186.271	1	1172
238	198.61	1	1227	238	185.115	1	1085
239	196.12	1	1265	239	181.177	1	1092
240	196.2	1	1305	240	180.115	1	999
241	195.74	1	1349	241	179.229	1	1005
242	195.47	1	1397	242	177.219	1	1017
243	190.59	1	1335	243	174.438	1	1026
244	188.59	1	1376	244	170.792	1	1034
245	185.42	1	1307	245	166.906	1	784
246	182.98	1	1172	246	165.615	1	819
247	181.93	1	1158	247	159.292	1	864
248	180.58	1	1156	248	158.719	1	908
249	177.35	1	1056	249	156.344	1	946
250	175.54	1	1002	250	151.76	1	754
251	175.41	1	1045	251	150.448	1	730
252	173.84	1	1092	252	147.812	1	723
253	170.41	1	1053	253	145.125	1	620
254	168.82	0	1042	254	142.781	1	614
255	167.14	0	1041	255	142.167	1	609
256	166.88	0	1058	256	141.958	1	606
257	162.23	0	1080	257	136.208	1	501
258	162.78	0	1108	258	136.333	1	536
259	163.27	0	1122	259	135.594	1	499
260	161.2	0	1130	260	134.917	1	489
261	158.08	0	1146	261	133.604	1	485
262	157.37	0	1061	262	133.396	1	484
263	155.56	0	1059	263	131.479	1	482
264	153.08	0	1060	264	130.708	1	498
265	149.29	0	1047	265	129.365	1	512
266	146.86	0	1035	266	128.406	1	527
267	145.9	0	1028	267	127.073	1	540
268	141.06	0	1023	268	123.438	1	474
269	138.59	0	1009	269	122.177	1	472
270	137.95	0	1005	270	121.26	1	469
271	134.36	0	999	271	118.01	1	467
272	134.06	0	986	272	118.115	1	466
273	133.38	0	984	273	114.646	1	455
274	130.91	0	883	274	111.625	1	441
275	129.95	0	880	275	109.458	1	427
276	126.12	0	866	276	109.312	1	410
277	124.32	0	863	277	109.135	1	425
278	123.37	0	864	278	108.271	1	417
279	121.9	0	859	279	105.76	1	408
280	120.37	0	852	280	104.708	0	409
281	119.56	0	840	281	102.583	0	409
282	114.84	0	756	282	99.1979	0	407
283	112.24	0	743	283	96.3646	0	405
284	111.86	0	722	284	96.125	0	406
285	109.26	0	704	285	92.2188	0	408
286	105.86	0	690	286	89.8542	0	402
287	101.89	0	565	287	87.6146	0	405
288	99.5	0	447	288	86.0521	0	404
289	98.17	0	426	289	83.6146	0	353
290	97.48	0	407	290	83.2604	0	356
291	97.23	0	398	291	83.2812	0	357
292	97.17	0	389	292	83.1354	0	354
293	96.1	0	408	293	82.1979	0	354
294	95.19	0	431	294	79.875	0	353
295	94.27	0	452	295	77.4375	0	352
296	93.21	0	428	296	75.7083	0	349
297	91.77	0	418	297	75.5312	0	350
298	89.88	0	417	298	74.0729	0	348
299	89.56	0	418	299	71.6667	0	348
300	89.27	0	419	300	71.4167	0	349
301	88.96	0	423	301	68.0833	0	346
302	88.96	0	425	302	67.8438	0	347
303	87.21	0	426	303	67.2604	0	362
304	87.05	0	427	304	67.0938	0	377
305	87.22	0	431	305	67.0938	0	393
306	87.14	0	434	306	66.3333	0	354
307	86.92	0	435	307	66.0833	0	344
308	86.03	0	423	308	66.1042	0	339
309	85.82	0	411	309	66.1562	0	339
310	85.1	0	402	310	65.5417	0	342
311	83.91	0	392	311	64.5208	0	345
312	82.65	0	392	312	64.0729	0	346
313	81.47	0	394	313	62.8333	0	346
314	80.46	0	411	314	62.5729	0	346
315	79.97	0	405	315	62.2083	0	343
316	79.83	0	421	316	61.7604	0	344
317	77.49	0	439	317	61.4479	0	343
318	76.5	0	453	318	61.3646	0	344
319	76.23	0	432	319	61.2292	0	345
320	74.84	0	421	320	59.8229	0	357
321	74.26	0	419	321	59.6562	0	374
322	73.85	0	421	322	59.3958	0	389
323	73.48	0	420	323	58.625	0	350
324	73.25	0	422	324	58.5104	0	342
325	71.23	0	422	325	57.1667	0	338
326	69.23	0	439	326	57.2917	0	352
327	67.77	0	431	327	57.1354	0	340
328	67.4	0	449	328	55.9792	0	256
329	66.2	0	366	329	55.0938	0	257
330	66.18	0	382	330	54.9375	0	258
331	66.09	0	397	331	53.5729	0	256
332	64.7	0	392	332	53.2708	0	254
333	64.17	0	376	333	52.9271	0	254
334	63.87	0	370	334	52.7083	0	253
335	63.58	0	368	335	52.4896	0	251
336	63.41	0	368	336	52.4375	0	252
337	63.28	0	387	337	52.0729	0	253
338	62.88	0	384	338	51.7917	0	252
339	62.69	0	380	339	51.6667	0	253
340	62.55	0	378	340	51.5625	0	253
341	62.9	0	396	341	51.4271	0	252
342	63.06	0	414	342	51.1667	0	252
343	62.79	0	413	343	51.0208	0	252
344	61.66	0	432	344	50.7083	0	251
345	60.89	0	455	345	49.6354	0	252
346	58.48	0	335	346	49.4167	0	252
347	57.09	0	330	347	48.0417	0	215
348	56.85	0	327	348	46.8542	0	151
349	56.57	0	328	349	46.5833	0	148
350	56.48	0	327	350	46.4479	0	146
351	56.23	0	327	351	46.1667	0	145
352	56.09	0	323	352	45.9375	0	144
353	55.93	0	320	353	45.6875	0	144
354	55.86	0	326	354	45.5	0	144
355	55.65	0	325	355	45.4062	0	144
356	55.52	0	329	356	45.1771	0	144
357	55.37	0	335	357	44.8854	0	143
358	55.2	0	337	358	44.6042	0	141
359	54.82	0	335	359	44.5938	0	140
360	54.63	0	347	360	44.3125	0	139
361	54.3	0	329	361	44.2604	0	138
362	54.3	0	345	362	44.0521	0	138
363	54.32	0	360	363	43.9896	0	138
364	54.28	0	373	364	43.875	0	138
365	53.78	0	345	365	43.6771	0	136

## Sheet: F-True
				BehaviorSpace results (NetLogo 5.3.1)
				A7-ModelCode_BEEHAVE-ECOTOX_DT50_ContactSum.nlogo
				fenoxycarb_ref_1_contactSUM
				07/12/2022 12:11:54:849 +0200
				min-pxcor	max-pxcor	min-pycor	max-pycor
				-20	44	-71	10
				[run number]	1	2	3	4	5	6	7	8	9	10	11	12	13	14	15	16	17	18	19	20	21	22	23	24	25	26	27	28	29	30	31	32	33	34	35	36	37	38	39	40	41	42	43	44	45
				ETOX_ContactSUM	true	true	true	true	true	true	true	true	true	true	true	true	true	true	true	true	true	true	true	true	true	true	true	true	true	true	true	true	true	true	true	true	true	true	true	true	true	true	true	true	true	true	true	true	true
				ForagingMap	"Nectar and Pollen"	"Nectar and Pollen"	"Nectar and Pollen"	"Nectar and Pollen"	"Nectar and Pollen"	"Nectar and Pollen"	"Nectar and Pollen"	"Nectar and Pollen"	"Nectar and Pollen"	"Nectar and Pollen"	"Nectar and Pollen"	"Nectar and Pollen"	"Nectar and Pollen"	"Nectar and Pollen"	"Nectar and Pollen"	"Nectar and Pollen"	"Nectar and Pollen"	"Nectar and Pollen"	"Nectar and Pollen"	"Nectar and Pollen"	"Nectar and Pollen"	"Nectar and Pollen"	"Nectar and Pollen"	"Nectar and Pollen"	"Nectar and Pollen"	"Nectar and Pollen"	"Nectar and Pollen"	"Nectar and Pollen"	"Nectar and Pollen"	"Nectar and Pollen"	"Nectar and Pollen"	"Nectar and Pollen"	"Nectar and Pollen"	"Nectar and Pollen"	"Nectar and Pollen"	"Nectar and Pollen"	"Nectar and Pollen"	"Nectar and Pollen"	"Nectar and Pollen"	"Nectar and Pollen"	"Nectar and Pollen"	"Nectar and Pollen"	"Nectar and Pollen"	"Nectar and Pollen"	"Nectar and Pollen"
				DotDensity	0.01	0.01	0.01	0.01	0.01	0.01	0.01	0.01	0.01	0.01	0.01	0.01	0.01	0.01	0.01	0.01	0.01	0.01	0.01	0.01	0.01	0.01	0.01	0.01	0.01	0.01	0.01	0.01	0.01	0.01	0.01	0.01	0.01	0.01	0.01	0.01	0.01	0.01	0.01	0.01	0.01	0.01	0.01	0.01	0.01
				RAND_SEED	1	2	3	4	5	6	7	8	9	10	11	12	13	14	15	16	17	18	19	20	21	22	23	24	25	26	27	28	29	30	31	32	33	34	35	36	37	38	39	40	41	42	43	44	45
				N_INITIAL_BEES	10000	10000	10000	10000	10000	10000	10000	10000	10000	10000	10000	10000	10000	10000	10000	10000	10000	10000	10000	10000	10000	10000	10000	10000	10000	10000	10000	10000	10000	10000	10000	10000	10000	10000	10000	10000	10000	10000	10000	10000	10000	10000	10000	10000	10000
				CRITICAL_COLONY_SIZE_WINTER	4000	4000	4000	4000	4000	4000	4000	4000	4000	4000	4000	4000	4000	4000	4000	4000	4000	4000	4000	4000	4000	4000	4000	4000	4000	4000	4000	4000	4000	4000	4000	4000	4000	4000	4000	4000	4000	4000	4000	4000	4000	4000	4000	4000	4000
				QUANTITY_R_l	4.71	4.71	4.71	4.71	4.71	4.71	4.71	4.71	4.71	4.71	4.71	4.71	4.71	4.71	4.71	4.71	4.71	4.71	4.71	4.71	4.71	4.71	4.71	4.71	4.71	4.71	4.71	4.71	4.71	4.71	4.71	4.71	4.71	4.71	4.71	4.71	4.71	4.71	4.71	4.71	4.71	4.71	4.71	4.71	4.71
				QUANTITY_G_l	0.471	0.471	0.471	0.471	0.471	0.471	0.471	0.471	0.471	0.471	0.471	0.471	0.471	0.471	0.471	0.471	0.471	0.471	0.471	0.471	0.471	0.471	0.471	0.471	0.471	0.471	0.471	0.471	0.471	0.471	0.471	0.471	0.471	0.471	0.471	0.471	0.471	0.471	0.471	0.471	0.471	0.471	0.471	0.471	0.471
				CONC_R	1.23	1.23	1.23	1.23	1.23	1.23	1.23	1.23	1.23	1.23	1.23	1.23	1.23	1.23	1.23	1.23	1.23	1.23	1.23	1.23	1.23	1.23	1.23	1.23	1.23	1.23	1.23	1.23	1.23	1.23	1.23	1.23	1.23	1.23	1.23	1.23	1.23	1.23	1.23	1.23	1.23	1.23	1.23	1.23	1.23
				CONC_G	1.23	1.23	1.23	1.23	1.23	1.23	1.23	1.23	1.23	1.23	1.23	1.23	1.23	1.23	1.23	1.23	1.23	1.23	1.23	1.23	1.23	1.23	1.23	1.23	1.23	1.23	1.23	1.23	1.23	1.23	1.23	1.23	1.23	1.23	1.23	1.23	1.23	1.23	1.23	1.23	1.23	1.23	1.23	1.23	1.23
				POLLEN_R_kg	0.24	0.24	0.24	0.24	0.24	0.24	0.24	0.24	0.24	0.24	0.24	0.24	0.24	0.24	0.24	0.24	0.24	0.24	0.24	0.24	0.24	0.24	0.24	0.24	0.24	0.24	0.24	0.24	0.24	0.24	0.24	0.24	0.24	0.24	0.24	0.24	0.24	0.24	0.24	0.24	0.24	0.24	0.24	0.24	0.24
				POLLEN_G_kg	0.024	0.024	0.024	0.024	0.024	0.024	0.024	0.024	0.024	0.024	0.024	0.024	0.024	0.024	0.024	0.024	0.024	0.024	0.024	0.024	0.024	0.024	0.024	0.024	0.024	0.024	0.024	0.024	0.024	0.024	0.024	0.024	0.024	0.024	0.024	0.024	0.024	0.024	0.024	0.024	0.024	0.024	0.024	0.024	0.024
				DISTANCE_R	10	10	10	10	10	10	10	10	10	10	10	10	10	10	10	10	10	10	10	10	10	10	10	10	10	10	10	10	10	10	10	10	10	10	10	10	10	10	10	10	10	10	10	10	10
				DISTANCE_G	100	100	100	100	100	100	100	100	100	100	100	100	100	100	100	100	100	100	100	100	100	100	100	100	100	100	100	100	100	100	100	100	100	100	100	100	100	100	100	100	100	100	100	100	100
				DETECT_PROB_R	0.2	0.2	0.2	0.2	0.2	0.2	0.2	0.2	0.2	0.2	0.2	0.2	0.2	0.2	0.2	0.2	0.2	0.2	0.2	0.2	0.2	0.2	0.2	0.2	0.2	0.2	0.2	0.2	0.2	0.2	0.2	0.2	0.2	0.2	0.2	0.2	0.2	0.2	0.2	0.2	0.2	0.2	0.2	0.2	0.2
				DETECT_PROB_G	0.2	0.2	0.2	0.2	0.2	0.2	0.2	0.2	0.2	0.2	0.2	0.2	0.2	0.2	0.2	0.2	0.2	0.2	0.2	0.2	0.2	0.2	0.2	0.2	0.2	0.2	0.2	0.2	0.2	0.2	0.2	0.2	0.2	0.2	0.2	0.2	0.2	0.2	0.2	0.2	0.2	0.2	0.2	0.2	0.2
				exp_StartDay	188	188	188	188	188	188	188	188	188	188	188	188	188	188	188	188	188	188	188	188	188	188	188	188	188	188	188	188	188	188	188	188	188	188	188	188	188	188	188	188	188	188	188	188	188
				exp_X-Days	365	365	365	365	365	365	365	365	365	365	365	365	365	365	365	365	365	365	365	365	365	365	365	365	365	365	365	365	365	365	365	365	365	365	365	365	365	365	365	365	365	365	365	365	365
				N_INITIAL_MITES_HEALTHY	0	0	0	0	0	0	0	0	0	0	0	0	0	0	0	0	0	0	0	0	0	0	0	0	0	0	0	0	0	0	0	0	0	0	0	0	0	0	0	0	0	0	0	0	0
				N_INITIAL_MITES_INFECTED	0	0	0	0	0	0	0	0	0	0	0	0	0	0	0	0	0	0	0	0	0	0	0	0	0	0	0	0	0	0	0	0	0	0	0	0	0	0	0	0	0	0	0	0	0
				MiteReinfestation	0.1	0.1	0.1	0.1	0.1	0.1	0.1	0.1	0.1	0.1	0.1	0.1	0.1	0.1	0.1	0.1	0.1	0.1	0.1	0.1	0.1	0.1	0.1	0.1	0.1	0.1	0.1	0.1	0.1	0.1	0.1	0.1	0.1	0.1	0.1	0.1	0.1	0.1	0.1	0.1	0.1	0.1	0.1	0.1	0.1
				Virus	"DWV"	"DWV"	"DWV"	"DWV"	"DWV"	"DWV"	"DWV"	"DWV"	"DWV"	"DWV"	"DWV"	"DWV"	"DWV"	"DWV"	"DWV"	"DWV"	"DWV"	"DWV"	"DWV"	"DWV"	"DWV"	"DWV"	"DWV"	"DWV"	"DWV"	"DWV"	"DWV"	"DWV"	"DWV"	"DWV"	"DWV"	"DWV"	"DWV"	"DWV"	"DWV"	"DWV"	"DWV"	"DWV"	"DWV"	"DWV"	"DWV"	"DWV"	"DWV"	"DWV"	"DWV"
				MiteReproductionModel	"Martin"	"Martin"	"Martin"	"Martin"	"Martin"	"Martin"	"Martin"	"Martin"	"Martin"	"Martin"	"Martin"	"Martin"	"Martin"	"Martin"	"Martin"	"Martin"	"Martin"	"Martin"	"Martin"	"Martin"	"Martin"	"Martin"	"Martin"	"Martin"	"Martin"	"Martin"	"Martin"	"Martin"	"Martin"	"Martin"	"Martin"	"Martin"	"Martin"	"Martin"	"Martin"	"Martin"	"Martin"	"Martin"	"Martin"	"Martin"	"Martin"	"Martin"	"Martin"	"Martin"	"Martin"
				AllowReinfestation	false	false	false	false	false	false	false	false	false	false	false	false	false	false	false	false	false	false	false	false	false	false	false	false	false	false	false	false	false	false	false	false	false	false	false	false	false	false	false	false	false	false	false	false	false
				VarroaTreatment	false	false	false	false	false	false	false	false	false	false	false	false	false	false	false	false	false	false	false	false	false	false	false	false	false	false	false	false	false	false	false	false	false	false	false	false	false	false	false	false	false	false	false	false	false
				TreatmentDay	270	270	270	270	270	270	270	270	270	270	270	270	270	270	270	270	270	270	270	270	270	270	270	270	270	270	270	270	270	270	270	270	270	270	270	270	270	270	270	270	270	270	270	270	270
				TreatmentDuration	40	40	40	40	40	40	40	40	40	40	40	40	40	40	40	40	40	40	40	40	40	40	40	40	40	40	40	40	40	40	40	40	40	40	40	40	40	40	40	40	40	40	40	40	40
				EfficiencyPhoretic	0.115	0.115	0.115	0.115	0.115	0.115	0.115	0.115	0.115	0.115	0.115	0.115	0.115	0.115	0.115	0.115	0.115	0.115	0.115	0.115	0.115	0.115	0.115	0.115	0.115	0.115	0.115	0.115	0.115	0.115	0.115	0.115	0.115	0.115	0.115	0.115	0.115	0.115	0.115	0.115	0.115	0.115	0.115	0.115	0.115
				TreatmentDay2	0	0	0	0	0	0	0	0	0	0	0	0	0	0	0	0	0	0	0	0	0	0	0	0	0	0	0	0	0	0	0	0	0	0	0	0	0	0	0	0	0	0	0	0	0
				TreatmentDuration2	0	0	0	0	0	0	0	0	0	0	0	0	0	0	0	0	0	0	0	0	0	0	0	0	0	0	0	0	0	0	0	0	0	0	0	0	0	0	0	0	0	0	0	0	0
				EfficiencyPhoretic2	0	0	0	0	0	0	0	0	0	0	0	0	0	0	0	0	0	0	0	0	0	0	0	0	0	0	0	0	0	0	0	0	0	0	0	0	0	0	0	0	0	0	0	0	0
				KillOpenBrood	false	false	false	false	false	false	false	false	false	false	false	false	false	false	false	false	false	false	false	false	false	false	false	false	false	false	false	false	false	false	false	false	false	false	false	false	false	false	false	false	false	false	false	false	false
				KillAllMitesInCells	false	false	false	false	false	false	false	false	false	false	false	false	false	false	false	false	false	false	false	false	false	false	false	false	false	false	false	false	false	false	false	false	false	false	false	false	false	false	false	false	false	false	false	false	false
				KillOpenBrood2	false	false	false	false	false	false	false	false	false	false	false	false	false	false	false	false	false	false	false	false	false	false	false	false	false	false	false	false	false	false	false	false	false	false	false	false	false	false	false	false	false	false	false	false	false
				KillAllMitesInCells2	false	false	false	false	false	false	false	false	false	false	false	false	false	false	false	false	false	false	false	false	false	false	false	false	false	false	false	false	false	false	false	false	false	false	false	false	false	false	false	false	false	false	false	false	false
				DroneBroodRemoval	false	false	false	false	false	false	false	false	false	false	false	false	false	false	false	false	false	false	false	false	false	false	false	false	false	false	false	false	false	false	false	false	false	false	false	false	false	false	false	false	false	false	false	false	false
				ContinuousBroodRemoval	false	false	false	false	false	false	false	false	false	false	false	false	false	false	false	false	false	false	false	false	false	false	false	false	false	false	false	false	false	false	false	false	false	false	false	false	false	false	false	false	false	false	false	false	false
				RemovalDay1	100	100	100	100	100	100	100	100	100	100	100	100	100	100	100	100	100	100	100	100	100	100	100	100	100	100	100	100	100	100	100	100	100	100	100	100	100	100	100	100	100	100	100	100	100
				RemovalDay2	140	140	140	140	140	140	140	140	140	140	140	140	140	140	140	140	140	140	140	140	140	140	140	140	140	140	140	140	140	140	140	140	140	140	140	140	140	140	140	140	140	140	140	140	140
				RemovalDay3	180	180	180	180	180	180	180	180	180	180	180	180	180	180	180	180	180	180	180	180	180	180	180	180	180	180	180	180	180	180	180	180	180	180	180	180	180	180	180	180	180	180	180	180	180
				RemovalDay4	220	220	220	220	220	220	220	220	220	220	220	220	220	220	220	220	220	220	220	220	220	220	220	220	220	220	220	220	220	220	220	220	220	220	220	220	220	220	220	220	220	220	220	220	220
				RemovalDay5	240	240	240	240	240	240	240	240	240	240	240	240	240	240	240	240	240	240	240	240	240	240	240	240	240	240	240	240	240	240	240	240	240	240	240	240	240	240	240	240	240	240	240	240	240
				HarvestingDay	135	135	135	135	135	135	135	135	135	135	135	135	135	135	135	135	135	135	135	135	135	135	135	135	135	135	135	135	135	135	135	135	135	135	135	135	135	135	135	135	135	135	135	135	135
				HarvestingPeriod	80	80	80	80	80	80	80	80	80	80	80	80	80	80	80	80	80	80	80	80	80	80	80	80	80	80	80	80	80	80	80	80	80	80	80	80	80	80	80	80	80	80	80	80	80
				HarvestingTH	20	20	20	20	20	20	20	20	20	20	20	20	20	20	20	20	20	20	20	20	20	20	20	20	20	20	20	20	20	20	20	20	20	20	20	20	20	20	20	20	20	20	20	20	20
				RemainingHoney_kg	5	5	5	5	5	5	5	5	5	5	5	5	5	5	5	5	5	5	5	5	5	5	5	5	5	5	5	5	5	5	5	5	5	5	5	5	5	5	5	5	5	5	5	5	5
				HoneyHarvesting	false	false	false	false	false	false	false	false	false	false	false	false	false	false	false	false	false	false	false	false	false	false	false	false	false	false	false	false	false	false	false	false	false	false	false	false	false	false	false	false	false	false	false	false	false
				MergeWeakColonies	false	false	false	false	false	false	false	false	false	false	false	false	false	false	false	false	false	false	false	false	false	false	false	false	false	false	false	false	false	false	false	false	false	false	false	false	false	false	false	false	false	false	false	false	false
				FeedBees	false	false	false	false	false	false	false	false	false	false	false	false	false	false	false	false	false	false	false	false	false	false	false	false	false	false	false	false	false	false	false	false	false	false	false	false	false	false	false	false	false	false	false	false	false
				AddPollen	false	false	false	false	false	false	false	false	false	false	false	false	false	false	false	false	false	false	false	false	false	false	false	false	false	false	false	false	false	false	false	false	false	false	false	false	false	false	false	false	false	false	false	false	false
				AddedPollen_kg	0.5	0.5	0.5	0.5	0.5	0.5	0.5	0.5	0.5	0.5	0.5	0.5	0.5	0.5	0.5	0.5	0.5	0.5	0.5	0.5	0.5	0.5	0.5	0.5	0.5	0.5	0.5	0.5	0.5	0.5	0.5	0.5	0.5	0.5	0.5	0.5	0.5	0.5	0.5	0.5	0.5	0.5	0.5	0.5	0.5
				MAX_BROODCELLS	64000	64000	64000	64000	64000	64000	64000	64000	64000	64000	64000	64000	64000	64000	64000	64000	64000	64000	64000	64000	64000	64000	64000	64000	64000	64000	64000	64000	64000	64000	64000	64000	64000	64000	64000	64000	64000	64000	64000	64000	64000	64000	64000	64000	64000
				MAX_HONEY_STORE_kg	50	50	50	50	50	50	50	50	50	50	50	50	50	50	50	50	50	50	50	50	50	50	50	50	50	50	50	50	50	50	50	50	50	50	50	50	50	50	50	50	50	50	50	50	50
				HoneyIdeal	false	false	false	false	false	false	false	false	false	false	false	false	false	false	false	false	false	false	false	false	false	false	false	false	false	false	false	false	false	false	false	false	false	false	false	false	false	false	false	false	false	false	false	false	false
				PollenIdeal	false	false	false	false	false	false	false	false	false	false	false	false	false	false	false	false	false	false	false	false	false	false	false	false	false	false	false	false	false	false	false	false	false	false	false	false	false	false	false	false	false	false	false	false	false
				Swarming	"No swarming"	"No swarming"	"No swarming"	"No swarming"	"No swarming"	"No swarming"	"No swarming"	"No swarming"	"No swarming"	"No swarming"	"No swarming"	"No swarming"	"No swarming"	"No swarming"	"No swarming"	"No swarming"	"No swarming"	"No swarming"	"No swarming"	"No swarming"	"No swarming"	"No swarming"	"No swarming"	"No swarming"	"No swarming"	"No swarming"	"No swarming"	"No swarming"	"No swarming"	"No swarming"	"No swarming"	"No swarming"	"No swarming"	"No swarming"	"No swarming"	"No swarming"	"No swarming"	"No swarming"	"No swarming"	"No swarming"	"No swarming"	"No swarming"	"No swarming"	"No swarming"	"No swarming"
				MergeColoniesTH	5000	5000	5000	5000	5000	5000	5000	5000	5000	5000	5000	5000	5000	5000	5000	5000	5000	5000	5000	5000	5000	5000	5000	5000	5000	5000	5000	5000	5000	5000	5000	5000	5000	5000	5000	5000	5000	5000	5000	5000	5000	5000	5000	5000	5000
				ReadInfile	false	false	false	false	false	false	false	false	false	false	false	false	false	false	false	false	false	false	false	false	false	false	false	false	false	false	false	false	false	false	false	false	false	false	false	false	false	false	false	false	false	false	false	false	false
				INPUT_FILE	"Input_2-1_FoodFlow_RRes.txt"	"Input_2-1_FoodFlow_RRes.txt"	"Input_2-1_FoodFlow_RRes.txt"	"Input_2-1_FoodFlow_RRes.txt"	"Input_2-1_FoodFlow_RRes.txt"	"Input_2-1_FoodFlow_RRes.txt"	"Input_2-1_FoodFlow_RRes.txt"	"Input_2-1_FoodFlow_RRes.txt"	"Input_2-1_FoodFlow_RRes.txt"	"Input_2-1_FoodFlow_RRes.txt"	"Input_2-1_FoodFlow_RRes.txt"	"Input_2-1_FoodFlow_RRes.txt"	"Input_2-1_FoodFlow_RRes.txt"	"Input_2-1_FoodFlow_RRes.txt"	"Input_2-1_FoodFlow_RRes.txt"	"Input_2-1_FoodFlow_RRes.txt"	"Input_2-1_FoodFlow_RRes.txt"	"Input_2-1_FoodFlow_RRes.txt"	"Input_2-1_FoodFlow_RRes.txt"	"Input_2-1_FoodFlow_RRes.txt"	"Input_2-1_FoodFlow_RRes.txt"	"Input_2-1_FoodFlow_RRes.txt"	"Input_2-1_FoodFlow_RRes.txt"	"Input_2-1_FoodFlow_RRes.txt"	"Input_2-1_FoodFlow_RRes.txt"	"Input_2-1_FoodFlow_RRes.txt"	"Input_2-1_FoodFlow_RRes.txt"	"Input_2-1_FoodFlow_RRes.txt"	"Input_2-1_FoodFlow_RRes.txt"	"Input_2-1_FoodFlow_RRes.txt"	"Input_2-1_FoodFlow_RRes.txt"	"Input_2-1_FoodFlow_RRes.txt"	"Input_2-1_FoodFlow_RRes.txt"	"Input_2-1_FoodFlow_RRes.txt"	"Input_2-1_FoodFlow_RRes.txt"	"Input_2-1_FoodFlow_RRes.txt"	"Input_2-1_FoodFlow_RRes.txt"	"Input_2-1_FoodFlow_RRes.txt"	"Input_2-1_FoodFlow_RRes.txt"	"Input_2-1_FoodFlow_RRes.txt"	"Input_2-1_FoodFlow_RRes.txt"	"Input_2-1_FoodFlow_RRes.txt"	"Input_2-1_FoodFlow_RRes.txt"	"Input_2-1_FoodFlow_RRes.txt"	"Input_2-1_FoodFlow_RRes.txt"
				ReadBeeMappFile	false	false	false	false	false	false	false	false	false	false	false	false	false	false	false	false	false	false	false	false	false	false	false	false	false	false	false	false	false	false	false	false	false	false	false	false	false	false	false	false	false	false	false	false	false
				BeeMapp_FILE	"Assessments.txt"	"Assessments.txt"	"Assessments.txt"	"Assessments.txt"	"Assessments.txt"	"Assessments.txt"	"Assessments.txt"	"Assessments.txt"	"Assessments.txt"	"Assessments.txt"	"Assessments.txt"	"Assessments.txt"	"Assessments.txt"	"Assessments.txt"	"Assessments.txt"	"Assessments.txt"	"Assessments.txt"	"Assessments.txt"	"Assessments.txt"	"Assessments.txt"	"Assessments.txt"	"Assessments.txt"	"Assessments.txt"	"Assessments.txt"	"Assessments.txt"	"Assessments.txt"	"Assessments.txt"	"Assessments.txt"	"Assessments.txt"	"Assessments.txt"	"Assessments.txt"	"Assessments.txt"	"Assessments.txt"	"Assessments.txt"	"Assessments.txt"	"Assessments.txt"	"Assessments.txt"	"Assessments.txt"	"Assessments.txt"	"Assessments.txt"	"Assessments.txt"	"Assessments.txt"	"Assessments.txt"	"Assessments.txt"	"Assessments.txt"
				Weather	"Tunnel (12h)"	"Tunnel (12h)"	"Tunnel (12h)"	"Tunnel (12h)"	"Tunnel (12h)"	"Tunnel (12h)"	"Tunnel (12h)"	"Tunnel (12h)"	"Tunnel (12h)"	"Tunnel (12h)"	"Tunnel (12h)"	"Tunnel (12h)"	"Tunnel (12h)"	"Tunnel (12h)"	"Tunnel (12h)"	"Tunnel (12h)"	"Tunnel (12h)"	"Tunnel (12h)"	"Tunnel (12h)"	"Tunnel (12h)"	"Tunnel (12h)"	"Tunnel (12h)"	"Tunnel (12h)"	"Tunnel (12h)"	"Tunnel (12h)"	"Tunnel (12h)"	"Tunnel (12h)"	"Tunnel (12h)"	"Tunnel (12h)"	"Tunnel (12h)"	"Tunnel (12h)"	"Tunnel (12h)"	"Tunnel (12h)"	"Tunnel (12h)"	"Tunnel (12h)"	"Tunnel (12h)"	"Tunnel (12h)"	"Tunnel (12h)"	"Tunnel (12h)"	"Tunnel (12h)"	"Tunnel (12h)"	"Tunnel (12h)"	"Tunnel (12h)"	"Tunnel (12h)"	"Tunnel (12h)"
				WeatherFile	"WeatherSite01.txt"	"WeatherSite01.txt"	"WeatherSite01.txt"	"WeatherSite01.txt"	"WeatherSite01.txt"	"WeatherSite01.txt"	"WeatherSite01.txt"	"WeatherSite01.txt"	"WeatherSite01.txt"	"WeatherSite01.txt"	"WeatherSite01.txt"	"WeatherSite01.txt"	"WeatherSite01.txt"	"WeatherSite01.txt"	"WeatherSite01.txt"	"WeatherSite01.txt"	"WeatherSite01.txt"	"WeatherSite01.txt"	"WeatherSite01.txt"	"WeatherSite01.txt"	"WeatherSite01.txt"	"WeatherSite01.txt"	"WeatherSite01.txt"	"WeatherSite01.txt"	"WeatherSite01.txt"	"WeatherSite01.txt"	"WeatherSite01.txt"	"WeatherSite01.txt"	"WeatherSite01.txt"	"WeatherSite01.txt"	"WeatherSite01.txt"	"WeatherSite01.txt"	"WeatherSite01.txt"	"WeatherSite01.txt"	"WeatherSite01.txt"	"WeatherSite01.txt"	"WeatherSite01.txt"	"WeatherSite01.txt"	"WeatherSite01.txt"	"WeatherSite01.txt"	"WeatherSite01.txt"	"WeatherSite01.txt"	"WeatherSite01.txt"	"WeatherSite01.txt"	"WeatherSite01.txt"
				GenericPlot4	"mites"	"mites"	"mites"	"mites"	"mites"	"mites"	"mites"	"mites"	"mites"	"mites"	"mites"	"mites"	"mites"	"mites"	"mites"	"mites"	"mites"	"mites"	"mites"	"mites"	"mites"	"mites"	"mites"	"mites"	"mites"	"mites"	"mites"	"mites"	"mites"	"mites"	"mites"	"mites"	"mites"	"mites"	"mites"	"mites"	"mites"	"mites"	"mites"	"mites"	"mites"	"mites"	"mites"	"mites"	"mites"
				GenericPlot2	"colony structure workers"	"colony structure workers"	"colony structure workers"	"colony structure workers"	"colony structure workers"	"colony structure workers"	"colony structure workers"	"colony structure workers"	"colony structure workers"	"colony structure workers"	"colony structure workers"	"colony structure workers"	"colony structure workers"	"colony structure workers"	"colony structure workers"	"colony structure workers"	"colony structure workers"	"colony structure workers"	"colony structure workers"	"colony structure workers"	"colony structure workers"	"colony structure workers"	"colony structure workers"	"colony structure workers"	"colony structure workers"	"colony structure workers"	"colony structure workers"	"colony structure workers"	"colony structure workers"	"colony structure workers"	"colony structure workers"	"colony structure workers"	"colony structure workers"	"colony structure workers"	"colony structure workers"	"colony structure workers"	"colony structure workers"	"colony structure workers"	"colony structure workers"	"colony structure workers"	"colony structure workers"	"colony structure workers"	"colony structure workers"	"colony structure workers"	"colony structure workers"
				GenericPlot5	"nectar availability [l]"	"nectar availability [l]"	"nectar availability [l]"	"nectar availability [l]"	"nectar availability [l]"	"nectar availability [l]"	"nectar availability [l]"	"nectar availability [l]"	"nectar availability [l]"	"nectar availability [l]"	"nectar availability [l]"	"nectar availability [l]"	"nectar availability [l]"	"nectar availability [l]"	"nectar availability [l]"	"nectar availability [l]"	"nectar availability [l]"	"nectar availability [l]"	"nectar availability [l]"	"nectar availability [l]"	"nectar availability [l]"	"nectar availability [l]"	"nectar availability [l]"	"nectar availability [l]"	"nectar availability [l]"	"nectar availability [l]"	"nectar availability [l]"	"nectar availability [l]"	"nectar availability [l]"	"nectar availability [l]"	"nectar availability [l]"	"nectar availability [l]"	"nectar availability [l]"	"nectar availability [l]"	"nectar availability [l]"	"nectar availability [l]"	"nectar availability [l]"	"nectar availability [l]"	"nectar availability [l]"	"nectar availability [l]"	"nectar availability [l]"	"nectar availability [l]"	"nectar availability [l]"	"nectar availability [l]"	"nectar availability [l]"
				GenericPlot1	"honey & pollen stores [kg]"	"honey & pollen stores [kg]"	"honey & pollen stores [kg]"	"honey & pollen stores [kg]"	"honey & pollen stores [kg]"	"honey & pollen stores [kg]"	"honey & pollen stores [kg]"	"honey & pollen stores [kg]"	"honey & pollen stores [kg]"	"honey & pollen stores [kg]"	"honey & pollen stores [kg]"	"honey & pollen stores [kg]"	"honey & pollen stores [kg]"	"honey & pollen stores [kg]"	"honey & pollen stores [kg]"	"honey & pollen stores [kg]"	"honey & pollen stores [kg]"	"honey & pollen stores [kg]"	"honey & pollen stores [kg]"	"honey & pollen stores [kg]"	"honey & pollen stores [kg]"	"honey & pollen stores [kg]"	"honey & pollen stores [kg]"	"honey & pollen stores [kg]"	"honey & pollen stores [kg]"	"honey & pollen stores [kg]"	"honey & pollen stores [kg]"	"honey & pollen stores [kg]"	"honey & pollen stores [kg]"	"honey & pollen stores [kg]"	"honey & pollen stores [kg]"	"honey & pollen stores [kg]"	"honey & pollen stores [kg]"	"honey & pollen stores [kg]"	"honey & pollen stores [kg]"	"honey & pollen stores [kg]"	"honey & pollen stores [kg]"	"honey & pollen stores [kg]"	"honey & pollen stores [kg]"	"honey & pollen stores [kg]"	"honey & pollen stores [kg]"	"honey & pollen stores [kg]"	"honey & pollen stores [kg]"	"honey & pollen stores [kg]"	"honey & pollen stores [kg]"
				GenericPlot3	"broodcare [%]"	"broodcare [%]"	"broodcare [%]"	"broodcare [%]"	"broodcare [%]"	"broodcare [%]"	"broodcare [%]"	"broodcare [%]"	"broodcare [%]"	"broodcare [%]"	"broodcare [%]"	"broodcare [%]"	"broodcare [%]"	"broodcare [%]"	"broodcare [%]"	"broodcare [%]"	"broodcare [%]"	"broodcare [%]"	"broodcare [%]"	"broodcare [%]"	"broodcare [%]"	"broodcare [%]"	"broodcare [%]"	"broodcare [%]"	"broodcare [%]"	"broodcare [%]"	"broodcare [%]"	"broodcare [%]"	"broodcare [%]"	"broodcare [%]"	"broodcare [%]"	"broodcare [%]"	"broodcare [%]"	"broodcare [%]"	"broodcare [%]"	"broodcare [%]"	"broodcare [%]"	"broodcare [%]"	"broodcare [%]"	"broodcare [%]"	"broodcare [%]"	"broodcare [%]"	"broodcare [%]"	"broodcare [%]"	"broodcare [%]"
				GenericPlot6	"pollen availability [kg]"	"pollen availability [kg]"	"pollen availability [kg]"	"pollen availability [kg]"	"pollen availability [kg]"	"pollen availability [kg]"	"pollen availability [kg]"	"pollen availability [kg]"	"pollen availability [kg]"	"pollen availability [kg]"	"pollen availability [kg]"	"pollen availability [kg]"	"pollen availability [kg]"	"pollen availability [kg]"	"pollen availability [kg]"	"pollen availability [kg]"	"pollen availability [kg]"	"pollen availability [kg]"	"pollen availability [kg]"	"pollen availability [kg]"	"pollen availability [kg]"	"pollen availability [kg]"	"pollen availability [kg]"	"pollen availability [kg]"	"pollen availability [kg]"	"pollen availability [kg]"	"pollen availability [kg]"	"pollen availability [kg]"	"pollen availability [kg]"	"pollen availability [kg]"	"pollen availability [kg]"	"pollen availability [kg]"	"pollen availability [kg]"	"pollen availability [kg]"	"pollen availability [kg]"	"pollen availability [kg]"	"pollen availability [kg]"	"pollen availability [kg]"	"pollen availability [kg]"	"pollen availability [kg]"	"pollen availability [kg]"	"pollen availability [kg]"	"pollen availability [kg]"	"pollen availability [kg]"	"pollen availability [kg]"
				GenericPlot7	"mean trip duration"	"mean trip duration"	"mean trip duration"	"mean trip duration"	"mean trip duration"	"mean trip duration"	"mean trip duration"	"mean trip duration"	"mean trip duration"	"mean trip duration"	"mean trip duration"	"mean trip duration"	"mean trip duration"	"mean trip duration"	"mean trip duration"	"mean trip duration"	"mean trip duration"	"mean trip duration"	"mean trip duration"	"mean trip duration"	"mean trip duration"	"mean trip duration"	"mean trip duration"	"mean trip duration"	"mean trip duration"	"mean trip duration"	"mean trip duration"	"mean trip duration"	"mean trip duration"	"mean trip duration"	"mean trip duration"	"mean trip duration"	"mean trip duration"	"mean trip duration"	"mean trip duration"	"mean trip duration"	"mean trip duration"	"mean trip duration"	"mean trip duration"	"mean trip duration"	"mean trip duration"	"mean trip duration"	"mean trip duration"	"mean trip duration"	"mean trip duration"
				GenericPlot8	"foragers today [%]"	"foragers today [%]"	"foragers today [%]"	"foragers today [%]"	"foragers today [%]"	"foragers today [%]"	"foragers today [%]"	"foragers today [%]"	"foragers today [%]"	"foragers today [%]"	"foragers today [%]"	"foragers today [%]"	"foragers today [%]"	"foragers today [%]"	"foragers today [%]"	"foragers today [%]"	"foragers today [%]"	"foragers today [%]"	"foragers today [%]"	"foragers today [%]"	"foragers today [%]"	"foragers today [%]"	"foragers today [%]"	"foragers today [%]"	"foragers today [%]"	"foragers today [%]"	"foragers today [%]"	"foragers today [%]"	"foragers today [%]"	"foragers today [%]"	"foragers today [%]"	"foragers today [%]"	"foragers today [%]"	"foragers today [%]"	"foragers today [%]"	"foragers today [%]"	"foragers today [%]"	"foragers today [%]"	"foragers today [%]"	"foragers today [%]"	"foragers today [%]"	"foragers today [%]"	"foragers today [%]"	"foragers today [%]"	"foragers today [%]"
				SeasonalFoodFlow	false	false	false	false	false	false	false	false	false	false	false	false	false	false	false	false	false	false	false	false	false	false	false	false	false	false	false	false	false	false	false	false	false	false	false	false	false	false	false	false	false	false	false	false	false
				ConstantHandlingTime	false	false	false	false	false	false	false	false	false	false	false	false	false	false	false	false	false	false	false	false	false	false	false	false	false	false	false	false	false	false	false	false	false	false	false	false	false	false	false	false	false	false	false	false	false
				TIME_NECTAR_GATHERING	1200	1200	1200	1200	1200	1200	1200	1200	1200	1200	1200	1200	1200	1200	1200	1200	1200	1200	1200	1200	1200	1200	1200	1200	1200	1200	1200	1200	1200	1200	1200	1200	1200	1200	1200	1200	1200	1200	1200	1200	1200	1200	1200	1200	1200
				TIME_POLLEN_GATHERING	600	600	600	600	600	600	600	600	600	600	600	600	600	600	600	600	600	600	600	600	600	600	600	600	600	600	600	600	600	600	600	600	600	600	600	600	600	600	600	600	600	600	600	600	600
				SHIFT_R	-30	-30	-30	-30	-30	-30	-30	-30	-30	-30	-30	-30	-30	-30	-30	-30	-30	-30	-30	-30	-30	-30	-30	-30	-30	-30	-30	-30	-30	-30	-30	-30	-30	-30	-30	-30	-30	-30	-30	-30	-30	-30	-30	-30	-30
				SHIFT_G	40	40	40	40	40	40	40	40	40	40	40	40	40	40	40	40	40	40	40	40	40	40	40	40	40	40	40	40	40	40	40	40	40	40	40	40	40	40	40	40	40	40	40	40	40
				AlwaysDance	false	false	false	false	false	false	false	false	false	false	false	false	false	false	false	false	false	false	false	false	false	false	false	false	false	false	false	false	false	false	false	false	false	false	false	false	false	false	false	false	false	false	false	false	false
				DANCE_SLOPE	1.16	1.16	1.16	1.16	1.16	1.16	1.16	1.16	1.16	1.16	1.16	1.16	1.16	1.16	1.16	1.16	1.16	1.16	1.16	1.16	1.16	1.16	1.16	1.16	1.16	1.16	1.16	1.16	1.16	1.16	1.16	1.16	1.16	1.16	1.16	1.16	1.16	1.16	1.16	1.16	1.16	1.16	1.16	1.16	1.16
				DANCE_INTERCEPT	0	0	0	0	0	0	0	0	0	0	0	0	0	0	0	0	0	0	0	0	0	0	0	0	0	0	0	0	0	0	0	0	0	0	0	0	0	0	0	0	0	0	0	0	0
				EggLaying_IH	true	true	true	true	true	true	true	true	true	true	true	true	true	true	true	true	true	true	true	true	true	true	true	true	true	true	true	true	true	true	true	true	true	true	true	true	true	true	true	true	true	true	true	true	true
				QueenAgeing	false	false	false	false	false	false	false	false	false	false	false	false	false	false	false	false	false	false	false	false	false	false	false	false	false	false	false	false	false	false	false	false	false	false	false	false	false	false	false	false	false	false	false	false	false
				MAX_km_PER_DAY	5099	5099	5099	5099	5099	5099	5099	5099	5099	5099	5099	5099	5099	5099	5099	5099	5099	5099	5099	5099	5099	5099	5099	5099	5099	5099	5099	5099	5099	5099	5099	5099	5099	5099	5099	5099	5099	5099	5099	5099	5099	5099	5099	5099	5099
				ProbLazinessWinterbees	0	0	0	0	0	0	0	0	0	0	0	0	0	0	0	0	0	0	0	0	0	0	0	0	0	0	0	0	0	0	0	0	0	0	0	0	0	0	0	0	0	0	0	0	0
				Experiment	"none"	"none"	"none"	"none"	"none"	"none"	"none"	"none"	"none"	"none"	"none"	"none"	"none"	"none"	"none"	"none"	"none"	"none"	"none"	"none"	"none"	"none"	"none"	"none"	"none"	"none"	"none"	"none"	"none"	"none"	"none"	"none"	"none"	"none"	"none"	"none"	"none"	"none"	"none"	"none"	"none"	"none"	"none"	"none"	"none"
				SQUADRON_SIZE	100	100	100	100	100	100	100	100	100	100	100	100	100	100	100	100	100	100	100	100	100	100	100	100	100	100	100	100	100	100	100	100	100	100	100	100	100	100	100	100	100	100	100	100	100
				details	true	true	true	true	true	true	true	true	true	true	true	true	true	true	true	true	true	true	true	true	true	true	true	true	true	true	true	true	true	true	true	true	true	true	true	true	true	true	true	true	true	true	true	true	true
				writeFile	false	false	false	false	false	false	false	false	false	false	false	false	false	false	false	false	false	false	false	false	false	false	false	false	false	false	false	false	false	false	false	false	false	false	false	false	false	false	false	false	false	false	false	false	false
				modelledInsteadCalcDetectProb	false	false	false	false	false	false	false	false	false	false	false	false	false	false	false	false	false	false	false	false	false	false	false	false	false	false	false	false	false	false	false	false	false	false	false	false	false	false	false	false	false	false	false	false	false
				ShowAllPlots	true	true	true	true	true	true	true	true	true	true	true	true	true	true	true	true	true	true	true	true	true	true	true	true	true	true	true	true	true	true	true	true	true	true	true	true	true	true	true	true	true	true	true	true	true
				stopDead	false	false	false	false	false	false	false	false	false	false	false	false	false	false	false	false	false	false	false	false	false	false	false	false	false	false	false	false	false	false	false	false	false	false	false	false	false	false	false	false	false	false	false	false	false
				HiveType	"Dadant"	"Dadant"	"Dadant"	"Dadant"	"Dadant"	"Dadant"	"Dadant"	"Dadant"	"Dadant"	"Dadant"	"Dadant"	"Dadant"	"Dadant"	"Dadant"	"Dadant"	"Dadant"	"Dadant"	"Dadant"	"Dadant"	"Dadant"	"Dadant"	"Dadant"	"Dadant"	"Dadant"	"Dadant"	"Dadant"	"Dadant"	"Dadant"	"Dadant"	"Dadant"	"Dadant"	"Dadant"	"Dadant"	"Dadant"	"Dadant"	"Dadant"	"Dadant"	"Dadant"	"Dadant"	"Dadant"	"Dadant"	"Dadant"	"Dadant"	"Dadant"	"Dadant"
				FrameType	"Standard brood/deep frame"	"Standard brood/deep frame"	"Standard brood/deep frame"	"Standard brood/deep frame"	"Standard brood/deep frame"	"Standard brood/deep frame"	"Standard brood/deep frame"	"Standard brood/deep frame"	"Standard brood/deep frame"	"Standard brood/deep frame"	"Standard brood/deep frame"	"Standard brood/deep frame"	"Standard brood/deep frame"	"Standard brood/deep frame"	"Standard brood/deep frame"	"Standard brood/deep frame"	"Standard brood/deep frame"	"Standard brood/deep frame"	"Standard brood/deep frame"	"Standard brood/deep frame"	"Standard brood/deep frame"	"Standard brood/deep frame"	"Standard brood/deep frame"	"Standard brood/deep frame"	"Standard brood/deep frame"	"Standard brood/deep frame"	"Standard brood/deep frame"	"Standard brood/deep frame"	"Standard brood/deep frame"	"Standard brood/deep frame"	"Standard brood/deep frame"	"Standard brood/deep frame"	"Standard brood/deep frame"	"Standard brood/deep frame"	"Standard brood/deep frame"	"Standard brood/deep frame"	"Standard brood/deep frame"	"Standard brood/deep frame"	"Standard brood/deep frame"	"Standard brood/deep frame"	"Standard brood/deep frame"	"Standard brood/deep frame"	"Standard brood/deep frame"	"Standard brood/deep frame"	"Standard brood/deep frame"
				exp_input_initial_conditions	true	true	true	true	true	true	true	true	true	true	true	true	true	true	true	true	true	true	true	true	true	true	true	true	true	true	true	true	true	true	true	true	true	true	true	true	true	true	true	true	true	true	true	true	true
				exp_Age-of-Queen	300	300	300	300	300	300	300	300	300	300	300	300	300	300	300	300	300	300	300	300	300	300	300	300	300	300	300	300	300	300	300	300	300	300	300	300	300	300	300	300	300	300	300	300	300
				exp_Max-Age-of-queen	600	600	600	600	600	600	600	600	600	600	600	600	600	600	600	600	600	600	600	600	600	600	600	600	600	600	600	600	600	600	600	600	600	600	600	600	600	600	600	600	600	600	600	600	600
				exp_init_honey	4.75	4.75	4.75	4.75	4.75	4.75	4.75	4.75	4.75	4.75	4.75	4.75	4.75	4.75	4.75	4.75	4.75	4.75	4.75	4.75	4.75	4.75	4.75	4.75	4.75	4.75	4.75	4.75	4.75	4.75	4.75	4.75	4.75	4.75	4.75	4.75	4.75	4.75	4.75	4.75	4.75	4.75	4.75	4.75	4.75
				exp_init_pollen	0.73	0.73	0.73	0.73	0.73	0.73	0.73	0.73	0.73	0.73	0.73	0.73	0.73	0.73	0.73	0.73	0.73	0.73	0.73	0.73	0.73	0.73	0.73	0.73	0.73	0.73	0.73	0.73	0.73	0.73	0.73	0.73	0.73	0.73	0.73	0.73	0.73	0.73	0.73	0.73	0.73	0.73	0.73	0.73	0.73
				exp_init_Ihbees	7155	7155	7155	7155	7155	7155	7155	7155	7155	7155	7155	7155	7155	7155	7155	7155	7155	7155	7155	7155	7155	7155	7155	7155	7155	7155	7155	7155	7155	7155	7155	7155	7155	7155	7155	7155	7155	7155	7155	7155	7155	7155	7155	7155	7155
				exp_init_pupae	13824	13824	13824	13824	13824	13824	13824	13824	13824	13824	13824	13824	13824	13824	13824	13824	13824	13824	13824	13824	13824	13824	13824	13824	13824	13824	13824	13824	13824	13824	13824	13824	13824	13824	13824	13824	13824	13824	13824	13824	13824	13824	13824	13824	13824
				exp_init_pupae_drone	0	0	0	0	0	0	0	0	0	0	0	0	0	0	0	0	0	0	0	0	0	0	0	0	0	0	0	0	0	0	0	0	0	0	0	0	0	0	0	0	0	0	0	0	0
				exp_init_larvae	6624	6624	6624	6624	6624	6624	6624	6624	6624	6624	6624	6624	6624	6624	6624	6624	6624	6624	6624	6624	6624	6624	6624	6624	6624	6624	6624	6624	6624	6624	6624	6624	6624	6624	6624	6624	6624	6624	6624	6624	6624	6624	6624	6624	6624
				exp_init_larvae_drone	0	0	0	0	0	0	0	0	0	0	0	0	0	0	0	0	0	0	0	0	0	0	0	0	0	0	0	0	0	0	0	0	0	0	0	0	0	0	0	0	0	0	0	0	0
				exp_init_eggs	11520	11520	11520	11520	11520	11520	11520	11520	11520	11520	11520	11520	11520	11520	11520	11520	11520	11520	11520	11520	11520	11520	11520	11520	11520	11520	11520	11520	11520	11520	11520	11520	11520	11520	11520	11520	11520	11520	11520	11520	11520	11520	11520	11520	11520
				exp_init_eggs_drone	0	0	0	0	0	0	0	0	0	0	0	0	0	0	0	0	0	0	0	0	0	0	0	0	0	0	0	0	0	0	0	0	0	0	0	0	0	0	0	0	0	0	0	0	0
				Adult_mortality_mode	"BEEHAVE + Stress (Simone-Finstrom 2016)"	"BEEHAVE + Stress (Simone-Finstrom 2016)"	"BEEHAVE + Stress (Simone-Finstrom 2016)"	"BEEHAVE + Stress (Simone-Finstrom 2016)"	"BEEHAVE + Stress (Simone-Finstrom 2016)"	"BEEHAVE + Stress (Simone-Finstrom 2016)"	"BEEHAVE + Stress (Simone-Finstrom 2016)"	"BEEHAVE + Stress (Simone-Finstrom 2016)"	"BEEHAVE + Stress (Simone-Finstrom 2016)"	"BEEHAVE + Stress (Simone-Finstrom 2016)"	"BEEHAVE + Stress (Simone-Finstrom 2016)"	"BEEHAVE + Stress (Simone-Finstrom 2016)"	"BEEHAVE + Stress (Simone-Finstrom 2016)"	"BEEHAVE + Stress (Simone-Finstrom 2016)"	"BEEHAVE + Stress (Simone-Finstrom 2016)"	"BEEHAVE + Stress (Simone-Finstrom 2016)"	"BEEHAVE + Stress (Simone-Finstrom 2016)"	"BEEHAVE + Stress (Simone-Finstrom 2016)"	"BEEHAVE + Stress (Simone-Finstrom 2016)"	"BEEHAVE + Stress (Simone-Finstrom 2016)"	"BEEHAVE + Stress (Simone-Finstrom 2016)"	"BEEHAVE + Stress (Simone-Finstrom 2016)"	"BEEHAVE + Stress (Simone-Finstrom 2016)"	"BEEHAVE + Stress (Simone-Finstrom 2016)"	"BEEHAVE + Stress (Simone-Finstrom 2016)"	"BEEHAVE + Stress (Simone-Finstrom 2016)"	"BEEHAVE + Stress (Simone-Finstrom 2016)"	"BEEHAVE + Stress (Simone-Finstrom 2016)"	"BEEHAVE + Stress (Simone-Finstrom 2016)"	"BEEHAVE + Stress (Simone-Finstrom 2016)"	"BEEHAVE + Stress (Simone-Finstrom 2016)"	"BEEHAVE + Stress (Simone-Finstrom 2016)"	"BEEHAVE + Stress (Simone-Finstrom 2016)"	"BEEHAVE + Stress (Simone-Finstrom 2016)"	"BEEHAVE + Stress (Simone-Finstrom 2016)"	"BEEHAVE + Stress (Simone-Finstrom 2016)"	"BEEHAVE + Stress (Simone-Finstrom 2016)"	"BEEHAVE + Stress (Simone-Finstrom 2016)"	"BEEHAVE + Stress (Simone-Finstrom 2016)"	"BEEHAVE + Stress (Simone-Finstrom 2016)"	"BEEHAVE + Stress (Simone-Finstrom 2016)"	"BEEHAVE + Stress (Simone-Finstrom 2016)"	"BEEHAVE + Stress (Simone-Finstrom 2016)"	"BEEHAVE + Stress (Simone-Finstrom 2016)"	"BEEHAVE + Stress (Simone-Finstrom 2016)"
				exp_Relocation-Day1	188	188	188	188	188	188	188	188	188	188	188	188	188	188	188	188	188	188	188	188	188	188	188	188	188	188	188	188	188	188	188	188	188	188	188	188	188	188	188	188	188	188	188	188	188
				exp_Relocation-Day2	0	0	0	0	0	0	0	0	0	0	0	0	0	0	0	0	0	0	0	0	0	0	0	0	0	0	0	0	0	0	0	0	0	0	0	0	0	0	0	0	0	0	0	0	0
				exp_StressDuration	9	9	9	9	9	9	9	9	9	9	9	9	9	9	9	9	9	9	9	9	9	9	9	9	9	9	9	9	9	9	9	9	9	9	9	9	9	9	9	9	9	9	9	9	9
				exp_feeding-schedule	false	false	false	false	false	false	false	false	false	false	false	false	false	false	false	false	false	false	false	false	false	false	false	false	false	false	false	false	false	false	false	false	false	false	false	false	false	false	false	false	false	false	false	false	false
				exp_feeding-day1	170	170	170	170	170	170	170	170	170	170	170	170	170	170	170	170	170	170	170	170	170	170	170	170	170	170	170	170	170	170	170	170	170	170	170	170	170	170	170	170	170	170	170	170	170
				exp_added-fondant1	10	10	10	10	10	10	10	10	10	10	10	10	10	10	10	10	10	10	10	10	10	10	10	10	10	10	10	10	10	10	10	10	10	10	10	10	10	10	10	10	10	10	10	10	10
				exp_feeding-day2	175	175	175	175	175	175	175	175	175	175	175	175	175	175	175	175	175	175	175	175	175	175	175	175	175	175	175	175	175	175	175	175	175	175	175	175	175	175	175	175	175	175	175	175	175
				exp_added-fondant2	15	15	15	15	15	15	15	15	15	15	15	15	15	15	15	15	15	15	15	15	15	15	15	15	15	15	15	15	15	15	15	15	15	15	15	15	15	15	15	15	15	15	15	15	15
				exp_feeding-day3	180	180	180	180	180	180	180	180	180	180	180	180	180	180	180	180	180	180	180	180	180	180	180	180	180	180	180	180	180	180	180	180	180	180	180	180	180	180	180	180	180	180	180	180	180
				exp_added-fondant3	20	20	20	20	20	20	20	20	20	20	20	20	20	20	20	20	20	20	20	20	20	20	20	20	20	20	20	20	20	20	20	20	20	20	20	20	20	20	20	20	20	20	20	20	20
				exp_feeding-day4	0	0	0	0	0	0	0	0	0	0	0	0	0	0	0	0	0	0	0	0	0	0	0	0	0	0	0	0	0	0	0	0	0	0	0	0	0	0	0	0	0	0	0	0	0
				exp_added-fondant4	0	0	0	0	0	0	0	0	0	0	0	0	0	0	0	0	0	0	0	0	0	0	0	0	0	0	0	0	0	0	0	0	0	0	0	0	0	0	0	0	0	0	0	0	0
				exp_feeding-day5	0	0	0	0	0	0	0	0	0	0	0	0	0	0	0	0	0	0	0	0	0	0	0	0	0	0	0	0	0	0	0	0	0	0	0	0	0	0	0	0	0	0	0	0	0
				exp_added-fondant5	0	0	0	0	0	0	0	0	0	0	0	0	0	0	0	0	0	0	0	0	0	0	0	0	0	0	0	0	0	0	0	0	0	0	0	0	0	0	0	0	0	0	0	0	0
				exp_feeding-day6	0	0	0	0	0	0	0	0	0	0	0	0	0	0	0	0	0	0	0	0	0	0	0	0	0	0	0	0	0	0	0	0	0	0	0	0	0	0	0	0	0	0	0	0	0
				exp_added-fondant6	0	0	0	0	0	0	0	0	0	0	0	0	0	0	0	0	0	0	0	0	0	0	0	0	0	0	0	0	0	0	0	0	0	0	0	0	0	0	0	0	0	0	0	0	0
				exp_feeding-day7	0	0	0	0	0	0	0	0	0	0	0	0	0	0	0	0	0	0	0	0	0	0	0	0	0	0	0	0	0	0	0	0	0	0	0	0	0	0	0	0	0	0	0	0	0
				exp_added-fondant7	0	0	0	0	0	0	0	0	0	0	0	0	0	0	0	0	0	0	0	0	0	0	0	0	0	0	0	0	0	0	0	0	0	0	0	0	0	0	0	0	0	0	0	0	0
				exp_feeding-day8	0	0	0	0	0	0	0	0	0	0	0	0	0	0	0	0	0	0	0	0	0	0	0	0	0	0	0	0	0	0	0	0	0	0	0	0	0	0	0	0	0	0	0	0	0
				exp_added-fondant8	0	0	0	0	0	0	0	0	0	0	0	0	0	0	0	0	0	0	0	0	0	0	0	0	0	0	0	0	0	0	0	0	0	0	0	0	0	0	0	0	0	0	0	0	0
				exp_feeding-day9	0	0	0	0	0	0	0	0	0	0	0	0	0	0	0	0	0	0	0	0	0	0	0	0	0	0	0	0	0	0	0	0	0	0	0	0	0	0	0	0	0	0	0	0	0
				exp_added-fondant9	0	0	0	0	0	0	0	0	0	0	0	0	0	0	0	0	0	0	0	0	0	0	0	0	0	0	0	0	0	0	0	0	0	0	0	0	0	0	0	0	0	0	0	0	0
				exp_Honey-harvest	false	false	false	false	false	false	false	false	false	false	false	false	false	false	false	false	false	false	false	false	false	false	false	false	false	false	false	false	false	false	false	false	false	false	false	false	false	false	false	false	false	false	false	false	false
				exp_harvest-day1	20	20	20	20	20	20	20	20	20	20	20	20	20	20	20	20	20	20	20	20	20	20	20	20	20	20	20	20	20	20	20	20	20	20	20	20	20	20	20	20	20	20	20	20	20
				exp_remaining-honey1	10	10	10	10	10	10	10	10	10	10	10	10	10	10	10	10	10	10	10	10	10	10	10	10	10	10	10	10	10	10	10	10	10	10	10	10	10	10	10	10	10	10	10	10	10
				exp_harvest-day2	21	21	21	21	21	21	21	21	21	21	21	21	21	21	21	21	21	21	21	21	21	21	21	21	21	21	21	21	21	21	21	21	21	21	21	21	21	21	21	21	21	21	21	21	21
				exp_remaining-honey2	3	3	3	3	3	3	3	3	3	3	3	3	3	3	3	3	3	3	3	3	3	3	3	3	3	3	3	3	3	3	3	3	3	3	3	3	3	3	3	3	3	3	3	3	3
				exp_harvest-day3	0	0	0	0	0	0	0	0	0	0	0	0	0	0	0	0	0	0	0	0	0	0	0	0	0	0	0	0	0	0	0	0	0	0	0	0	0	0	0	0	0	0	0	0	0
				exp_remaining-honey3	0	0	0	0	0	0	0	0	0	0	0	0	0	0	0	0	0	0	0	0	0	0	0	0	0	0	0	0	0	0	0	0	0	0	0	0	0	0	0	0	0	0	0	0	0
				exp_harvest-day4	0	0	0	0	0	0	0	0	0	0	0	0	0	0	0	0	0	0	0	0	0	0	0	0	0	0	0	0	0	0	0	0	0	0	0	0	0	0	0	0	0	0	0	0	0
				exp_remaining-honey4	0	0	0	0	0	0	0	0	0	0	0	0	0	0	0	0	0	0	0	0	0	0	0	0	0	0	0	0	0	0	0	0	0	0	0	0	0	0	0	0	0	0	0	0	0
				exp_HoneyNotNegative	true	true	true	true	true	true	true	true	true	true	true	true	true	true	true	true	true	true	true	true	true	true	true	true	true	true	true	true	true	true	true	true	true	true	true	true	true	true	true	true	true	true	true	true	true
				exp-fractionSwarm	0.6	0.6	0.6	0.6	0.6	0.6	0.6	0.6	0.6	0.6	0.6	0.6	0.6	0.6	0.6	0.6	0.6	0.6	0.6	0.6	0.6	0.6	0.6	0.6	0.6	0.6	0.6	0.6	0.6	0.6	0.6	0.6	0.6	0.6	0.6	0.6	0.6	0.6	0.6	0.6	0.6	0.6	0.6	0.6	0.6
				exp-broodSwarmingTH	17000	17000	17000	17000	17000	17000	17000	17000	17000	17000	17000	17000	17000	17000	17000	17000	17000	17000	17000	17000	17000	17000	17000	17000	17000	17000	17000	17000	17000	17000	17000	17000	17000	17000	17000	17000	17000	17000	17000	17000	17000	17000	17000	17000	17000
				ETOX_AppDay	189	189	189	189	189	189	189	189	189	189	189	189	189	189	189	189	189	189	189	189	189	189	189	189	189	189	189	189	189	189	189	189	189	189	189	189	189	189	189	189	189	189	189	189	189
				ETOX_ExposurePeriod	8	8	8	8	8	8	8	8	8	8	8	8	8	8	8	8	8	8	8	8	8	8	8	8	8	8	8	8	8	8	8	8	8	8	8	8	8	8	8	8	8	8	8	8	8
				ETOX_SpinupPhase	0	0	0	0	0	0	0	0	0	0	0	0	0	0	0	0	0	0	0	0	0	0	0	0	0	0	0	0	0	0	0	0	0	0	0	0	0	0	0	0	0	0	0	0	0
				ETOX_ExposurePhase	1	1	1	1	1	1	1	1	1	1	1	1	1	1	1	1	1	1	1	1	1	1	1	1	1	1	1	1	1	1	1	1	1	1	1	1	1	1	1	1	1	1	1	1	1
				ETOX_PPPConcNectar_Red	990	990	990	990	990	990	990	990	990	990	990	990	990	990	990	990	990	990	990	990	990	990	990	990	990	990	990	990	990	990	990	990	990	990	990	990	990	990	990	990	990	990	990	990	990
				ETOX_PPPConcPollen_Red	27150	27150	27150	27150	27150	27150	27150	27150	27150	27150	27150	27150	27150	27150	27150	27150	27150	27150	27150	27150	27150	27150	27150	27150	27150	27150	27150	27150	27150	27150	27150	27150	27150	27150	27150	27150	27150	27150	27150	27150	27150	27150	27150	27150	27150
				ETOX_PPPConcNectar_Green	0	0	0	0	0	0	0	0	0	0	0	0	0	0	0	0	0	0	0	0	0	0	0	0	0	0	0	0	0	0	0	0	0	0	0	0	0	0	0	0	0	0	0	0	0
				ETOX_PPPConcPollen_Green	0	0	0	0	0	0	0	0	0	0	0	0	0	0	0	0	0	0	0	0	0	0	0	0	0	0	0	0	0	0	0	0	0	0	0	0	0	0	0	0	0	0	0	0	0
				ETOX_Fixed_PPPnectar:pollen	false	false	false	false	false	false	false	false	false	false	false	false	false	false	false	false	false	false	false	false	false	false	false	false	false	false	false	false	false	false	false	false	false	false	false	false	false	false	false	false	false	false	false	false	false
				ETOX_N-P-factor	26.9	26.9	26.9	26.9	26.9	26.9	26.9	26.9	26.9	26.9	26.9	26.9	26.9	26.9	26.9	26.9	26.9	26.9	26.9	26.9	26.9	26.9	26.9	26.9	26.9	26.9	26.9	26.9	26.9	26.9	26.9	26.9	26.9	26.9	26.9	26.9	26.9	26.9	26.9	26.9	26.9	26.9	26.9	26.9	26.9
				ETOX_DT50	1000	1000	1000	1000	1000	1000	1000	1000	1000	1000	1000	1000	1000	1000	1000	1000	1000	1000	1000	1000	1000	1000	1000	1000	1000	1000	1000	1000	1000	1000	1000	1000	1000	1000	1000	1000	1000	1000	1000	1000	1000	1000	1000	1000	1000
				ETOX_PPPContact_Red	0.3	0.3	0.3	0.3	0.3	0.3	0.3	0.3	0.3	0.3	0.3	0.3	0.3	0.3	0.3	0.3	0.3	0.3	0.3	0.3	0.3	0.3	0.3	0.3	0.3	0.3	0.3	0.3	0.3	0.3	0.3	0.3	0.3	0.3	0.3	0.3	0.3	0.3	0.3	0.3	0.3	0.3	0.3	0.3	0.3
				ETOX_WaterVolume_Red	10000	10000	10000	10000	10000	10000	10000	10000	10000	10000	10000	10000	10000	10000	10000	10000	10000	10000	10000	10000	10000	10000	10000	10000	10000	10000	10000	10000	10000	10000	10000	10000	10000	10000	10000	10000	10000	10000	10000	10000	10000	10000	10000	10000	10000
				ETOX_WaterConc_Red	0	0	0	0	0	0	0	0	0	0	0	0	0	0	0	0	0	0	0	0	0	0	0	0	0	0	0	0	0	0	0	0	0	0	0	0	0	0	0	0	0	0	0	0	0
				ETOX_PPPContact_Green	0	0	0	0	0	0	0	0	0	0	0	0	0	0	0	0	0	0	0	0	0	0	0	0	0	0	0	0	0	0	0	0	0	0	0	0	0	0	0	0	0	0	0	0	0
				ETOX_WaterVolume_Green	10000	10000	10000	10000	10000	10000	10000	10000	10000	10000	10000	10000	10000	10000	10000	10000	10000	10000	10000	10000	10000	10000	10000	10000	10000	10000	10000	10000	10000	10000	10000	10000	10000	10000	10000	10000	10000	10000	10000	10000	10000	10000	10000	10000	10000
				ETOX_WaterConc_Green	0	0	0	0	0	0	0	0	0	0	0	0	0	0	0	0	0	0	0	0	0	0	0	0	0	0	0	0	0	0	0	0	0	0	0	0	0	0	0	0	0	0	0	0	0
				ETOX_Water_foraging	false	false	false	false	false	false	false	false	false	false	false	false	false	false	false	false	false	false	false	false	false	false	false	false	false	false	false	false	false	false	false	false	false	false	false	false	false	false	false	false	false	false	false	false	false
				ETOX_Forager_Oral_LD50	1000	1000	1000	1000	1000	1000	1000	1000	1000	1000	1000	1000	1000	1000	1000	1000	1000	1000	1000	1000	1000	1000	1000	1000	1000	1000	1000	1000	1000	1000	1000	1000	1000	1000	1000	1000	1000	1000	1000	1000	1000	1000	1000	1000	1000
				ETOX_Forager_Oral_Slope	100	100	100	100	100	100	100	100	100	100	100	100	100	100	100	100	100	100	100	100	100	100	100	100	100	100	100	100	100	100	100	100	100	100	100	100	100	100	100	100	100	100	100	100	100
				ETOX_Forager_contact_LD50	193.92	193.92	193.92	193.92	193.92	193.92	193.92	193.92	193.92	193.92	193.92	193.92	193.92	193.92	193.92	193.92	193.92	193.92	193.92	193.92	193.92	193.92	193.92	193.92	193.92	193.92	193.92	193.92	193.92	193.92	193.92	193.92	193.92	193.92	193.92	193.92	193.92	193.92	193.92	193.92	193.92	193.92	193.92	193.92	193.92
				ETOX_Forager_contact_Slope	1.08	1.08	1.08	1.08	1.08	1.08	1.08	1.08	1.08	1.08	1.08	1.08	1.08	1.08	1.08	1.08	1.08	1.08	1.08	1.08	1.08	1.08	1.08	1.08	1.08	1.08	1.08	1.08	1.08	1.08	1.08	1.08	1.08	1.08	1.08	1.08	1.08	1.08	1.08	1.08	1.08	1.08	1.08	1.08	1.08
				ETOX_Larvae_Oral_LD50	0.0014	0.0014	0.0014	0.0014	0.0014	0.0014	0.0014	0.0014	0.0014	0.0014	0.0014	0.0014	0.0014	0.0014	0.0014	0.0014	0.0014	0.0014	0.0014	0.0014	0.0014	0.0014	0.0014	0.0014	0.0014	0.0014	0.0014	0.0014	0.0014	0.0014	0.0014	0.0014	0.0014	0.0014	0.0014	0.0014	0.0014	0.0014	0.0014	0.0014	0.0014	0.0014	0.0014	0.0014	0.0014
				ETOX_Larvae_Oral_Slope	1.6	1.6	1.6	1.6	1.6	1.6	1.6	1.6	1.6	1.6	1.6	1.6	1.6	1.6	1.6	1.6	1.6	1.6	1.6	1.6	1.6	1.6	1.6	1.6	1.6	1.6	1.6	1.6	1.6	1.6	1.6	1.6	1.6	1.6	1.6	1.6	1.6	1.6	1.6	1.6	1.6	1.6	1.6	1.6	1.6
				ETOX_Forager_ImmediateMortality	false	false	false	false	false	false	false	false	false	false	false	false	false	false	false	false	false	false	false	false	false	false	false	false	false	false	false	false	false	false	false	false	false	false	false	false	false	false	false	false	false	false	false	false	false
				ETOX_RUD	21	21	21	21	21	21	21	21	21	21	21	21	21	21	21	21	21	21	21	21	21	21	21	21	21	21	21	21	21	21	21	21	21	21	21	21	21	21	21	21	21	21	21	21	21
				ETOX_FF_Nursebees_Nectar	1	1	1	1	1	1	1	1	1	1	1	1	1	1	1	1	1	1	1	1	1	1	1	1	1	1	1	1	1	1	1	1	1	1	1	1	1	1	1	1	1	1	1	1	1
				ETOX_FF_Nursebees_Pollen	1	1	1	1	1	1	1	1	1	1	1	1	1	1	1	1	1	1	1	1	1	1	1	1	1	1	1	1	1	1	1	1	1	1	1	1	1	1	1	1	1	1	1	1	1
				ETOX_degradation_honey	false	false	false	false	false	false	false	false	false	false	false	false	false	false	false	false	false	false	false	false	false	false	false	false	false	false	false	false	false	false	false	false	false	false	false	false	false	false	false	false	false	false	false	false	false
				ETOX_DT50_honey	60	60	60	60	60	60	60	60	60	60	60	60	60	60	60	60	60	60	60	60	60	60	60	60	60	60	60	60	60	60	60	60	60	60	60	60	60	60	60	60	60	60	60	60	60
				ETOX_contactexp_oneday	true	true	true	true	true	true	true	true	true	true	true	true	true	true	true	true	true	true	true	true	true	true	true	true	true	true	true	true	true	true	true	true	true	true	true	true	true	true	true	true	true	true	true	true	true
				[reporter]	TotalIHbees + TotalForagers + TotalDroneEggs + TotalEggs + TotalDroneLarvae + TotalLarvae + TotalDronePupae + TotalPupae	TotalIHbees + TotalForagers + TotalDroneEggs + TotalEggs + TotalDroneLarvae + TotalLarvae + TotalDronePupae + TotalPupae	TotalIHbees + TotalForagers + TotalDroneEggs + TotalEggs + TotalDroneLarvae + TotalLarvae + TotalDronePupae + TotalPupae	TotalIHbees + TotalForagers + TotalDroneEggs + TotalEggs + TotalDroneLarvae + TotalLarvae + TotalDronePupae + TotalPupae	TotalIHbees + TotalForagers + TotalDroneEggs + TotalEggs + TotalDroneLarvae + TotalLarvae + TotalDronePupae + TotalPupae	TotalIHbees + TotalForagers + TotalDroneEggs + TotalEggs + TotalDroneLarvae + TotalLarvae + TotalDronePupae + TotalPupae	TotalIHbees + TotalForagers + TotalDroneEggs + TotalEggs + TotalDroneLarvae + TotalLarvae + TotalDronePupae + TotalPupae	TotalIHbees + TotalForagers + TotalDroneEggs + TotalEggs + TotalDroneLarvae + TotalLarvae + TotalDronePupae + TotalPupae	TotalIHbees + TotalForagers + TotalDroneEggs + TotalEggs + TotalDroneLarvae + TotalLarvae + TotalDronePupae + TotalPupae	TotalIHbees + TotalForagers + TotalDroneEggs + TotalEggs + TotalDroneLarvae + TotalLarvae + TotalDronePupae + TotalPupae	TotalIHbees + TotalForagers + TotalDroneEggs + TotalEggs + TotalDroneLarvae + TotalLarvae + TotalDronePupae + TotalPupae	TotalIHbees + TotalForagers + TotalDroneEggs + TotalEggs + TotalDroneLarvae + TotalLarvae + TotalDronePupae + TotalPupae	TotalIHbees + TotalForagers + TotalDroneEggs + TotalEggs + TotalDroneLarvae + TotalLarvae + TotalDronePupae + TotalPupae	TotalIHbees + TotalForagers + TotalDroneEggs + TotalEggs + TotalDroneLarvae + TotalLarvae + TotalDronePupae + TotalPupae	TotalIHbees + TotalForagers + TotalDroneEggs + TotalEggs + TotalDroneLarvae + TotalLarvae + TotalDronePupae + TotalPupae	TotalIHbees + TotalForagers + TotalDroneEggs + TotalEggs + TotalDroneLarvae + TotalLarvae + TotalDronePupae + TotalPupae	TotalIHbees + TotalForagers + TotalDroneEggs + TotalEggs + TotalDroneLarvae + TotalLarvae + TotalDronePupae + TotalPupae	TotalIHbees + TotalForagers + TotalDroneEggs + TotalEggs + TotalDroneLarvae + TotalLarvae + TotalDronePupae + TotalPupae	TotalIHbees + TotalForagers + TotalDroneEggs + TotalEggs + TotalDroneLarvae + TotalLarvae + TotalDronePupae + TotalPupae	TotalIHbees + TotalForagers + TotalDroneEggs + TotalEggs + TotalDroneLarvae + TotalLarvae + TotalDronePupae + TotalPupae	TotalIHbees + TotalForagers + TotalDroneEggs + TotalEggs + TotalDroneLarvae + TotalLarvae + TotalDronePupae + TotalPupae	TotalIHbees + TotalForagers + TotalDroneEggs + TotalEggs + TotalDroneLarvae + TotalLarvae + TotalDronePupae + TotalPupae	TotalIHbees + TotalForagers + TotalDroneEggs + TotalEggs + TotalDroneLarvae + TotalLarvae + TotalDronePupae + TotalPupae	TotalIHbees + TotalForagers + TotalDroneEggs + TotalEggs + TotalDroneLarvae + TotalLarvae + TotalDronePupae + TotalPupae	TotalIHbees + TotalForagers + TotalDroneEggs + TotalEggs + TotalDroneLarvae + TotalLarvae + TotalDronePupae + TotalPupae	TotalIHbees + TotalForagers + TotalDroneEggs + TotalEggs + TotalDroneLarvae + TotalLarvae + TotalDronePupae + TotalPupae	TotalIHbees + TotalForagers + TotalDroneEggs + TotalEggs + TotalDroneLarvae + TotalLarvae + TotalDronePupae + TotalPupae	TotalIHbees + TotalForagers + TotalDroneEggs + TotalEggs + TotalDroneLarvae + TotalLarvae + TotalDronePupae + TotalPupae	TotalIHbees + TotalForagers + TotalDroneEggs + TotalEggs + TotalDroneLarvae + TotalLarvae + TotalDronePupae + TotalPupae	TotalIHbees + TotalForagers + TotalDroneEggs + TotalEggs + TotalDroneLarvae + TotalLarvae + TotalDronePupae + TotalPupae	TotalIHbees + TotalForagers + TotalDroneEggs + TotalEggs + TotalDroneLarvae + TotalLarvae + TotalDronePupae + TotalPupae	TotalIHbees + TotalForagers + TotalDroneEggs + TotalEggs + TotalDroneLarvae + TotalLarvae + TotalDronePupae + TotalPupae	TotalIHbees + TotalForagers + TotalDroneEggs + TotalEggs + TotalDroneLarvae + TotalLarvae + TotalDronePupae + TotalPupae	TotalIHbees + TotalForagers + TotalDroneEggs + TotalEggs + TotalDroneLarvae + TotalLarvae + TotalDronePupae + TotalPupae	TotalIHbees + TotalForagers + TotalDroneEggs + TotalEggs + TotalDroneLarvae + TotalLarvae + TotalDronePupae + TotalPupae	TotalIHbees + TotalForagers + TotalDroneEggs + TotalEggs + TotalDroneLarvae + TotalLarvae + TotalDronePupae + TotalPupae	TotalIHbees + TotalForagers + TotalDroneEggs + TotalEggs + TotalDroneLarvae + TotalLarvae + TotalDronePupae + TotalPupae	TotalIHbees + TotalForagers + TotalDroneEggs + TotalEggs + TotalDroneLarvae + TotalLarvae + TotalDronePupae + TotalPupae	TotalIHbees + TotalForagers + TotalDroneEggs + TotalEggs + TotalDroneLarvae + TotalLarvae + TotalDronePupae + TotalPupae	TotalIHbees + TotalForagers + TotalDroneEggs + TotalEggs + TotalDroneLarvae + TotalLarvae + TotalDronePupae + TotalPupae	TotalIHbees + TotalForagers + TotalDroneEggs + TotalEggs + TotalDroneLarvae + TotalLarvae + TotalDronePupae + TotalPupae	TotalIHbees + TotalForagers + TotalDroneEggs + TotalEggs + TotalDroneLarvae + TotalLarvae + TotalDronePupae + TotalPupae	TotalIHbees + TotalForagers + TotalDroneEggs + TotalEggs + TotalDroneLarvae + TotalLarvae + TotalDronePupae + TotalPupae	TotalIHbees + TotalForagers + TotalDroneEggs + TotalEggs + TotalDroneLarvae + TotalLarvae + TotalDronePupae + TotalPupae	TotalIHbees + TotalForagers + TotalDroneEggs + TotalEggs + TotalDroneLarvae + TotalLarvae + TotalDronePupae + TotalPupae
				[final]	42	32	55	80	65	52	32	75	23	86	136	41	110	42	42	96	84	10	4	68	0	33	40	46	75	52	25	9	44	52	33	73	33	43	31	45	54	44	23	18	21	118	64	162	32
				[min]	41	32	55	80	65	52	30	73	22	86	136	40	109	40	42	95	84	10	4	66	0	32	40	45	75	52	25	8	43	49	33	73	32	43	31	44	54	41	23	17	20	118	62	162	32
				[max]	39049	39049	39049	39049	39049	39049	39049	39049	39049	39049	39049	39049	39049	39049	39049	39049	39049	39049	39049	39049	39049	39049	39049	39049	39049	39049	39049	39049	39049	39049	39049	39049	39049	39049	39049	39049	39049	39049	39049	39049	39049	39049	39049	39049	39049
				[mean]	2009.53	2354.98	2229.57	2414.82	3601.33	1832.63	2039.02	2280.37	3618.57	2482.04	2786.3	2143.87	2472.72	2130.22	2115.86	2874.79	2800.32	3522.55	2055.68	2736.38	2192.09	3073.17	2036.81	1808.13	2960.22	2089.91	2183.3	2722.41	2260	2464.79	2003	2134.16	2648.82	2609.01	1949.09	2298.53	2802.36	2403.73	1880.61	2036.28	2172.04	2499.1	2899.2	2292.26	2161.91
				[steps]	365	365	365	365	365	365	365	365	365	365	365	365	365	365	365	365	365	365	365	365	365	365	365	365	365	365	365	365	365	365	365	365	365	365	365	365	365	365	365	365	365	365	365	365	365
Day	Mean	min	max	[all run data]	TotalIHbees + TotalForagers + TotalDroneEggs + TotalEggs + TotalDroneLarvae + TotalLarvae + TotalDronePupae + TotalPupae	TotalIHbees + TotalForagers + TotalDroneEggs + TotalEggs + TotalDroneLarvae + TotalLarvae + TotalDronePupae + TotalPupae	TotalIHbees + TotalForagers + TotalDroneEggs + TotalEggs + TotalDroneLarvae + TotalLarvae + TotalDronePupae + TotalPupae	TotalIHbees + TotalForagers + TotalDroneEggs + TotalEggs + TotalDroneLarvae + TotalLarvae + TotalDronePupae + TotalPupae	TotalIHbees + TotalForagers + TotalDroneEggs + TotalEggs + TotalDroneLarvae + TotalLarvae + TotalDronePupae + TotalPupae	TotalIHbees + TotalForagers + TotalDroneEggs + TotalEggs + TotalDroneLarvae + TotalLarvae + TotalDronePupae + TotalPupae	TotalIHbees + TotalForagers + TotalDroneEggs + TotalEggs + TotalDroneLarvae + TotalLarvae + TotalDronePupae + TotalPupae	TotalIHbees + TotalForagers + TotalDroneEggs + TotalEggs + TotalDroneLarvae + TotalLarvae + TotalDronePupae + TotalPupae	TotalIHbees + TotalForagers + TotalDroneEggs + TotalEggs + TotalDroneLarvae + TotalLarvae + TotalDronePupae + TotalPupae	TotalIHbees + TotalForagers + TotalDroneEggs + TotalEggs + TotalDroneLarvae + TotalLarvae + TotalDronePupae + TotalPupae	TotalIHbees + TotalForagers + TotalDroneEggs + TotalEggs + TotalDroneLarvae + TotalLarvae + TotalDronePupae + TotalPupae	TotalIHbees + TotalForagers + TotalDroneEggs + TotalEggs + TotalDroneLarvae + TotalLarvae + TotalDronePupae + TotalPupae	TotalIHbees + TotalForagers + TotalDroneEggs + TotalEggs + TotalDroneLarvae + TotalLarvae + TotalDronePupae + TotalPupae	TotalIHbees + TotalForagers + TotalDroneEggs + TotalEggs + TotalDroneLarvae + TotalLarvae + TotalDronePupae + TotalPupae	TotalIHbees + TotalForagers + TotalDroneEggs + TotalEggs + TotalDroneLarvae + TotalLarvae + TotalDronePupae + TotalPupae	TotalIHbees + TotalForagers + TotalDroneEggs + TotalEggs + TotalDroneLarvae + TotalLarvae + TotalDronePupae + TotalPupae	TotalIHbees + TotalForagers + TotalDroneEggs + TotalEggs + TotalDroneLarvae + TotalLarvae + TotalDronePupae + TotalPupae	TotalIHbees + TotalForagers + TotalDroneEggs + TotalEggs + TotalDroneLarvae + TotalLarvae + TotalDronePupae + TotalPupae	TotalIHbees + TotalForagers + TotalDroneEggs + TotalEggs + TotalDroneLarvae + TotalLarvae + TotalDronePupae + TotalPupae	TotalIHbees + TotalForagers + TotalDroneEggs + TotalEggs + TotalDroneLarvae + TotalLarvae + TotalDronePupae + TotalPupae	TotalIHbees + TotalForagers + TotalDroneEggs + TotalEggs + TotalDroneLarvae + TotalLarvae + TotalDronePupae + TotalPupae	TotalIHbees + TotalForagers + TotalDroneEggs + TotalEggs + TotalDroneLarvae + TotalLarvae + TotalDronePupae + TotalPupae	TotalIHbees + TotalForagers + TotalDroneEggs + TotalEggs + TotalDroneLarvae + TotalLarvae + TotalDronePupae + TotalPupae	TotalIHbees + TotalForagers + TotalDroneEggs + TotalEggs + TotalDroneLarvae + TotalLarvae + TotalDronePupae + TotalPupae	TotalIHbees + TotalForagers + TotalDroneEggs + TotalEggs + TotalDroneLarvae + TotalLarvae + TotalDronePupae + TotalPupae	TotalIHbees + TotalForagers + TotalDroneEggs + TotalEggs + TotalDroneLarvae + TotalLarvae + TotalDronePupae + TotalPupae	TotalIHbees + TotalForagers + TotalDroneEggs + TotalEggs + TotalDroneLarvae + TotalLarvae + TotalDronePupae + TotalPupae	TotalIHbees + TotalForagers + TotalDroneEggs + TotalEggs + TotalDroneLarvae + TotalLarvae + TotalDronePupae + TotalPupae	TotalIHbees + TotalForagers + TotalDroneEggs + TotalEggs + TotalDroneLarvae + TotalLarvae + TotalDronePupae + TotalPupae	TotalIHbees + TotalForagers + TotalDroneEggs + TotalEggs + TotalDroneLarvae + TotalLarvae + TotalDronePupae + TotalPupae	TotalIHbees + TotalForagers + TotalDroneEggs + TotalEggs + TotalDroneLarvae + TotalLarvae + TotalDronePupae + TotalPupae	TotalIHbees + TotalForagers + TotalDroneEggs + TotalEggs + TotalDroneLarvae + TotalLarvae + TotalDronePupae + TotalPupae	TotalIHbees + TotalForagers + TotalDroneEggs + TotalEggs + TotalDroneLarvae + TotalLarvae + TotalDronePupae + TotalPupae	TotalIHbees + TotalForagers + TotalDroneEggs + TotalEggs + TotalDroneLarvae + TotalLarvae + TotalDronePupae + TotalPupae	TotalIHbees + TotalForagers + TotalDroneEggs + TotalEggs + TotalDroneLarvae + TotalLarvae + TotalDronePupae + TotalPupae	TotalIHbees + TotalForagers + TotalDroneEggs + TotalEggs + TotalDroneLarvae + TotalLarvae + TotalDronePupae + TotalPupae	TotalIHbees + TotalForagers + TotalDroneEggs + TotalEggs + TotalDroneLarvae + TotalLarvae + TotalDronePupae + TotalPupae	TotalIHbees + TotalForagers + TotalDroneEggs + TotalEggs + TotalDroneLarvae + TotalLarvae + TotalDronePupae + TotalPupae	TotalIHbees + TotalForagers + TotalDroneEggs + TotalEggs + TotalDroneLarvae + TotalLarvae + TotalDronePupae + TotalPupae	TotalIHbees + TotalForagers + TotalDroneEggs + TotalEggs + TotalDroneLarvae + TotalLarvae + TotalDronePupae + TotalPupae	TotalIHbees + TotalForagers + TotalDroneEggs + TotalEggs + TotalDroneLarvae + TotalLarvae + TotalDronePupae + TotalPupae	TotalIHbees + TotalForagers + TotalDroneEggs + TotalEggs + TotalDroneLarvae + TotalLarvae + TotalDronePupae + TotalPupae	TotalIHbees + TotalForagers + TotalDroneEggs + TotalEggs + TotalDroneLarvae + TotalLarvae + TotalDronePupae + TotalPupae	TotalIHbees + TotalForagers + TotalDroneEggs + TotalEggs + TotalDroneLarvae + TotalLarvae + TotalDronePupae + TotalPupae	TotalIHbees + TotalForagers + TotalDroneEggs + TotalEggs + TotalDroneLarvae + TotalLarvae + TotalDronePupae + TotalPupae
0	39049	39049	39049		39049	39049	39049	39049	39049	39049	39049	39049	39049	39049	39049	39049	39049	39049	39049	39049	39049	39049	39049	39049	39049	39049	39049	39049	39049	39049	39049	39049	39049	39049	39049	39049	39049	39049	39049	39049	39049	39049	39049	39049	39049	39049	39049	39049	39049
1	38243.1	37323	38910		37929	38119	38140	38481	37836	38034	38151	38903	38387	38278	38322	37916	38488	38017	38349	38415	38115	38024	37323	38566	38129	38508	38337	37924	38239	38219	38114	38139	38204	38114	38325	37821	38601	38230	38237	38092	38168	38393	38508	38219	38509	38013	38414	38097	38297
2	18858.3	17370	19847		18227	18570	18468	19304	18228	18546	18649	19478	18801	18819	18993	18161	19481	18316	18919	19400	19026	18707	17370	19456	18492	19242	18817	18358	18729	18747	18605	18621	18881	18962	18687	18462	19616	18800	18644	18327	19008	19280	19211	18928	19492	18857	19441	18964	18859
3	19046.2	18033	20129		18198	18751	18650	18794	18813	18528	18528	19668	19075	18795	19186	18406	19571	18679	19312	19702	19325	18985	18033	19163	18972	19431	18888	18833	19216	19034	18684	18799	18874	18937	18973	18756	20129	18982	19206	18586	19184	19379	19916	18918	19495	18950	19746	19251	19040
4	19497.7	18520	20470		18868	19331	19027	19369	19323	19305	19095	20470	19776	19056	19470	19075	19677	19280	19699	20217	19524	19376	18520	19361	19669	20017	19185	18838	19409	19424	19376	19373	19376	19302	19548	18946	20436	19557	19314	19262	19778	19965	20137	19013	20105	19444	20052	19371	19646
5	20072.5	19184	21109		19455	20019	19824	19761	19932	20017	19572	21109	20474	19830	19773	19674	20456	19912	20425	20224	20160	20109	19213	20225	20267	20426	19989	19518	19696	20135	19903	19961	19872	20199	20013	19438	20566	20067	20000	19844	20390	20476	20546	19898	20621	19726	20456	20174	20313
6	20821	19974	21777		20131	20685	20683	20618	20668	20901	20337	21777	21262	20675	20428	20439	20794	20645	21205	20866	21029	20674	19974	21092	20928	21181	20765	20280	20573	20609	20667	20827	20654	20954	20868	20130	21246	20824	20565	20614	21249	21231	21011	20473	21484	20704	21109	21035	21189
7	20859.6	20169	21488		20337	20810	20901	20818	20741	20785	20578	21444	21057	20588	20657	20557	20883	20807	21013	20926	20608	20790	20169	21066	20967	21173	20800	20499	20682	20811	20852	20921	20741	20744	21054	20321	21113	20930	20777	20738	21051	21137	21103	20651	21357	20706	21191	21002	21284
8	20739.8	20156	21392		20340	20448	20680	20693	20366	20684	20478	21119	20636	20605	20555	20465	20877	20515	20917	20817	20520	20684	20182	21087	20836	21106	20704	20370	20576	20731	20730	20801	20751	20701	20853	20348	20878	20908	20654	20665	20780	21046	20985	20677	21171	20707	21121	20720	21093
9	20446.1	19805	21006		20141	20258	20365	20583	20163	20217	20186	20794	20320	20449	20342	20319	20696	20317	20358	20654	20350	20247	19995	20602	20424	20624	20421	19805	20275	20328	20545	20511	20468	20332	20466	20126	20662	20630	20258	20290	20464	20644	20582	20390	20679	20189	20890	20355	20793
10	20278.9	19764	21593		19870	20089	20127	20344	19915	20045	20020	20659	20122	20058	20196	20062	20417	20059	20040	20490	20211	20089	19829	20446	20279	20346	20137	19798	20099	20167	20251	20353	20277	21163	20327	19951	20424	20314	20104	20123	20303	20367	20227	20245	21593	19992	20699	20098	20624
[truncated: 355 more rows]
[truncated: 55 more columns]

## Sheet: F-false
				BehaviorSpace results (NetLogo 5.3.1)
				A7-ModelCode_BEEHAVE-ECOTOX_DT50_ContactSum.nlogo
				fenoxycarb_ref_1_contactSUM
				07/12/2022 12:11:54:849 +0200
				min-pxcor
[truncated: 545 more rows]
[truncated: 55 more columns]
